# Supplementary material for: Developmental programming: Differing impact of prenatal testosterone and prenatal bisphenol-A -treatment on hepatic methylome in female sheep
Source: Mol Cell Endocrinol. Author manuscript; Available in PMC 2025 Dec 1. (PMC12668269; doi:10.1016/j.mce.2025.112655)
Supplement: Supplementary Table S5 [file NIHMS2117496-supplement-Supplementary_Table_S5.csv]

	term_name	p_value	term_size	query_size	intersection_size
1	regulation of developmental process	0.000877484352782612	1664	154	38
2	signaling	0.000877484352782612	4484	154	72
3	cell communication	0.000997588272824974	4575	154	72
4	positive regulation of cellular process	0.000997588272824974	3918	154	65
5	multicellular organism development	0.00198697473370881	3099	154	54
6	signal transduction	0.00207268516907755	4162	154	66
7	positive regulation of biological process	0.00282248121392482	4306	154	67
8	anatomical structure development	0.0029458516453351	3893	154	62
9	regulation of multicellular organismal process	0.0029458516453351	1980	154	39
10	intracellular signal transduction	0.00361624679171451	1796	154	36
11	multicellular organismal process	0.00361624679171451	4759	154	71
12	developmental process	0.00426999532324254	4160	154	64
13	cellular response to stimulus	0.00426999532324254	5174	154	75
14	cell surface receptor signaling pathway	0.00436604270534932	1832	154	36
15	response to stimulus	0.00522578935030011	6098	154	84
16	biological regulation	0.00722994232709131	8877	154	110
17	regulation of cell communication	0.00870235135978592	2313	154	41
18	regulation of signaling	0.00870235135978592	2313	154	41
19	regulation of response to stimulus	0.00870235135978592	2642	154	45
20	regulation of biological process	0.00931514584519448	8640	154	107
21	anatomical structure morphogenesis	0.00931514584519448	1866	154	35
22	system development	0.00931514584519448	2580	154	44
23	intracellular signaling cassette	0.00931514584519448	1193	154	26
24	regulation of cellular process	0.00933322839635967	8218	154	103
25	regulation of anatomical structure morphogenesis	0.00979715742338798	553	154	16
26	tube development	0.0104645912266948	807	154	20
27	regulation of multicellular organismal development	0.0242822982030847	930	154	21
28	phosphate-containing compound metabolic process	0.0252353520151552	1668	154	31
29	actin cytoskeleton organization	0.0301710706648863	440	154	13
30	phosphorus metabolic process	0.0301710706648863	1690	154	31
31	regulation of cell activation	0.0301710706648863	383	154	12
32	negative regulation of G protein-coupled receptor signaling pathway	0.0303670749251032	36	154	4
33	regulation of defense response to bacterium	0.0303670749251032	15	154	3
34	actin filament-based process	0.0303670749251032	503	154	14
35	cell differentiation	0.0332855938442715	2702	154	43
36	cellular developmental process	0.0332855938442715	2703	154	43
37	tube morphogenesis	0.0355032883163925	642	154	16
38	positive regulation of multicellular organismal process	0.0469010389095447	1075	154	22
