# Supplementary material for: Developmental programming: Differing impact of prenatal testosterone and prenatal bisphenol-A -treatment on hepatic methylome in female sheep
Source: Mol Cell Endocrinol. Author manuscript; Available in PMC 2025 Dec 1. (PMC12668269; doi:10.1016/j.mce.2025.112655)
Supplement: Supplementary Table S6 [file NIHMS2117496-supplement-Supplementary_Table_S6.csv]

genes	cor	cor.p
TTC28	0.930990413228815	0.000779677309658098
DENND2A	0.927489529760993	0.000902027072877036
WBP2	-0.915689141543959	0.00140512869009432
TP53BP1	0.908321922703862	0.00179633094144989
PLEKHM1	0.894633635456161	0.0026982272753796
GRIK4	-0.889338963398895	0.0031128960980483
IFT122	0.888119906301836	0.00321385130876658
PAG1	0.8792411872995	0.00401337317669322
NWD2	-0.878342378910223	0.00410076912581569
DLL4	-0.872547582947949	0.00469373323717152
HIPK2	-0.863304734400218	0.00574881987133327
DTNBP1	0.86237983278939	0.00586203139715778
PLCXD3	0.862093610539973	0.00589735308793493
HUWE1	0.862069405760383	0.00590034635025422
ZNF518B	0.854410322134218	0.00689704504038889
GPM6A	0.84766813324143	0.00785827658917326
OSTF1	-0.846057175412136	0.00809988918842346
SMG6	0.845740173045735	0.00814798334857937
PRKAR1B	0.843409141803914	0.00850722853909413
DISC1	0.843258271243428	0.00853082054480235
ITGA9	0.839711070926829	0.00909755256664794
PPP2R2B	0.836483655592041	0.00963348547325624
MMRN2	-0.834007665570062	0.0100579267408458
ITSN1	0.83145480411096	0.0105077699886732
PCBP3	0.831263595602804	0.0105419664283314
PPP1CB	-0.829077833613673	0.0109378945325691
ITPR1	0.828478449556157	0.011048085805
TRPM6	-0.826483417959759	0.0114199068889859
SCN4A	0.826311244867501	0.0114523610133022
SH3TC1	0.821248150531012	0.012432962475698
KCNH8	-0.819421816399915	0.0127992427085616
NEK7	-0.819103947462165	0.0128636796702869
PPP6R3	0.816940515469087	0.013307679381892
B3GAT3	-0.816706573597313	0.0133562612341543
TESMIN	0.815533191983438	0.0136016191154765
CMTM6	-0.81406212755871	0.0139132092519721
IRF2	0.813766112955388	0.0139764467598837
LOC101105425	0.813366381365121	0.0140621280063035
CABLES1	0.812729469696136	0.0141993298270371
ARPC1A	-0.812477467936079	0.0142538470335035
ATP9B	-0.81143883523046	0.0144799307444883
KIAA0232	0.811198759983224	0.0145325077382409
PLCB4	0.809946162691676	0.0148087764683724
LOC105605916	-0.808240150933276	0.0151903250547161
LOC105604543	0.808079960314434	0.01522646522442
FOXO1	-0.807896856423405	0.0152678408947983
ACAP3	0.80763951712517	0.0153261106811878
COL13A1	0.807348392346156	0.0153921987320949
ACAD9	0.807275112085031	0.0154088621805947
FOXP1	0.807120487691805	0.0154440599096063
WDR25	0.802747037192871	0.0164605959478738
NCOR1	0.802280875811162	0.0165713520773722
SHANK2	0.802187458851543	0.0165936032020581
RRP15	-0.799589578506869	0.0172199144237583
LOC105613831	-0.799109683401472	0.0173372038208171
SCARF1	0.796747471663766	0.0179218290433443
TBC1D5	0.79589137552821	0.0181367063386712
MYO18B	-0.795402256246302	0.0182601932218224
ATP6AP2	-0.792174468479179	0.0190882877156983
LAPTM5	-0.790465420591077	0.019536068077549
TMEM30A	-0.790189820627256	0.0196088842645429
PTPA	-0.78930027165222	0.0198450659949623
VSIR	-0.788652414318619	0.0200181880192081
SGCE	-0.788386201943358	0.0200895978911974
CD93	-0.788063480794655	0.0201763785660131
TINAGL1	-0.78802266720325	0.0201873700735822
TCN2	-0.787211054251553	0.0204067210045886
PALLD	-0.784860971344667	0.0210502210473168
MYL1	-0.784738662443679	0.0210840527332557
STXBP1	0.783500474078334	0.02142845269277
PLCL2	0.782171990376247	0.0218018368241097
INHBB	-0.776715627630368	0.0233777165864158
PARVB	-0.773532108886642	0.0243288828293084
SPATA21	-0.772954514070122	0.0245039809765295
CRYBG2	0.769929247691608	0.0254338358892954
LRRN2	-0.768743953256591	0.0258040102121312
KDM2B	0.768735929024485	0.025806527506384
KCNK10	-0.766007689276213	0.0266712301375807
AFAP1L2	0.764473712899689	0.0271651701025631
LCP2	0.764145919533828	0.0272714458472077
ABL1	0.761337866680074	0.0281923799503776
NRP1	-0.760986921329248	0.028308804623761
ELK1	-0.760099181853436	0.0286046298647346
BCAS4	0.753819804334722	0.0307515205999326
HMOX2	-0.753098381443808	0.0310043110065266
SYTL2	0.751567931973631	0.0315448039027019
CSRP1	-0.751135032558878	0.0316987280293535
CAPN2	-0.75103535393321	0.0317342354668005
TRIM3	0.748427262383193	0.0326719737336639
LOC101116769	-0.74733729090657	0.0330688433179331
LOC105605573	-0.745463877034235	0.0337578447228707
TXNL4B	0.743208807790779	0.0345987766340202
CA14	0.742468823507002	0.0348774844701007
CNR2	-0.742391744201656	0.0349065942877859
RORA	0.742093923437806	0.0350192090013513
SPAG16	-0.740630474792303	0.0355758067922205
LOC101117021	0.740162294168773	0.0357550045519406
RASA3	0.737118714544538	0.0369333812895285
CNTRL	0.736747547147602	0.037078682634314
FUT10	-0.736323421242428	0.0372451417938636
CTNNA3	-0.735818097864858	0.0374440627682958
ANKRD44	-0.731624452329308	0.0391198858174526
LOC101120904	-0.731118512288577	0.0393250894886716
IMMP2L	0.729741669708015	0.0398868314685862
GRB10	0.729143287887191	0.0401324783190396
EMILIN1	-0.728589991776496	0.0403604326513832
FBXL7	0.728471815556869	0.0404092221617163
HTR7	-0.727870836158064	0.0406578931100336
ITGB3	-0.727429089191177	0.0408412685945421
AGAP1	0.727375483563433	0.040863555155458
KLHL33	-0.727142539945952	0.0409604873068697
JADE2	0.7232268225336	0.0426108086944234
MED20	-0.722477281936434	0.0429312259061888
TLNRD1	-0.721503816486134	0.0433495401280095
PAQR5	0.719961284281323	0.0440174276266725
GALNT2	-0.719917038320067	0.0440366765236165
SLC43A1	0.719038283272437	0.0444200280676262
FBXO38	0.718049468981786	0.0448537973824395
ARPC1B	-0.717440722787953	0.0451221080999291
ZFAT	0.717152749225066	0.0452493722964553
DUSP4	-0.715642430175925	0.0459203776346383
INPP5A	0.712715144845599	0.0472379329145854
ETS1	0.711728663306408	0.0476870152293371
IQSEC2	-0.711603279754159	0.0477442779103217
KIAA1217	0.71102812831381	0.0480074804799845
NMT1	-0.708624350435998	0.0491169534007438
STK32B	-0.707530596701093	0.0496268373546942
TSPOAP1	0.706716731384537	0.0500083003718478
NSD3	0.705413847020746	0.0506226285420629
DCPS	0.704296395217603	0.0511531167187009
KDELR2	-0.703917580954753	0.0513337054913066
ANK3	0.702674582348075	0.0519289549155133
LOC101108533	0.702420549317172	0.0520511137930185
ARHGAP35	0.702385831584817	0.0520678221603246
KIF5C	-0.700811576388701	0.052828835801352
ELK3	-0.699341167633924	0.0535456355752335
CLYBL	0.698537026576809	0.0539400909997795
CDK2AP1	-0.698050850360964	0.0541794164041984
UCKL1	0.696964174718171	0.0547166386031341
AMBP	-0.69571381875397	0.0553387074798382
ABCA10	0.695333680135736	0.0555286656082983
LOC105605313	-0.694941231084424	0.0557251837073659
URB1	0.694879161489298	0.0557563029455545
MTUS1	0.69443945314839	0.0559770526723015
LOC114110263	-0.691748740996168	0.0573392563319882
OTUD5	0.690797100628859	0.0578257207406236
KCTD12	-0.690706908073935	0.0578719530482684
TNFRSF1A	-0.69001273753792	0.0582285194684767
PIP5K1C	0.689641624028401	0.0584196808275277
RAPGEF1	0.688793979837164	0.058857705435611
KSR2	0.687956402932416	0.0592924438497774
SLC1A4	-0.685772144921603	0.0604351412610098
GRIK5	0.68564851690621	0.0605002057883846
HTT	0.684960575655891	0.0608630251005789
RPS7	-0.684865004613333	0.0609135312198131
RGS3	0.684665737573662	0.061018917345381
COLEC11	-0.683558494740195	0.0616064773349391
ST3GAL2	-0.681427958378188	0.062746473311532
DOP1A	0.680086215532107	0.0634707811237815
LLGL2	-0.676681129237248	0.0653311075709134
CAPZB	-0.676541363320269	0.0654081477222606
MYT1L	-0.675396811606699	0.066041057356907
NONO	-0.675312516227947	0.0660878133077377
RAB35	-0.675308470277225	0.0660900579595595
BAIAP2L1	0.674460549182022	0.0665614712612984
LOC106990575	0.674356014342768	0.0666197260665623
SLC2A9	-0.67175119446598	0.068081069788472
MPRIP	0.670894083174552	0.0685660217558004
LAMA4	0.670755244994887	0.0686447673953396
LOC105603203	0.670540997413273	0.068766388086741
UXT	-0.670323220895714	0.0688901422359799
DOCK1	0.670071740025742	0.0690332126447707
TBC1D4	-0.668184397480397	0.070112535729543
IKBKB	0.667807894649066	0.0703290297300803
CORO1C	-0.667569712642052	0.0704661905905658
ERC2	-0.666789264733763	0.0709167272401214
LOC101112936	-0.666678856538066	0.0709806002036393
MACROD2	-0.665733891746978	0.0715286633881823
DST	0.664374721836179	0.0723213121138697
ADCY5	0.663488363962721	0.0728409931285269
IQCE	0.660956827493623	0.0743373165570192
TTLL11	0.659641992283563	0.0751215369805494
LOC105603609	0.659007648377083	0.0755016124830348
SH3RF1	0.657558276981571	0.0763742455029123
SLC43A2	-0.656786899014451	0.0768410715753338
EXD3	0.65658920428374	0.0769609816533906
TRAK1	0.655440907665944	0.0776596368177716
BCORL1	0.655070929495552	0.0778855290608602
GASK1B	-0.654475629563038	0.0782497986636401
CRP	0.65334543972419	0.0789441088503164
LRFN2	-0.652986229671585	0.0791655336945651
LOC100527962	-0.652869708018335	0.0792374380176755
ENPP7	0.652866209098802	0.0792395977550965
MEI4	-0.651090279001288	0.0803402465553884
PCDH11X	-0.651083266820066	0.0803446099959772
NRG3	-0.650523258518466	0.0806935307057846
PLCB1	0.649290098724086	0.0814649795447601
MAEA	0.647791049252174	0.0824085341453636
TCF7L2	0.647262952712671	0.0827424456621853
LOC106990149	0.645969879698762	0.083563367926629
LOC101106542	0.645447176746631	0.0838965514188727
C24H7orf50	0.645414787934703	0.0839172222147871
LOC105602333	-0.644204254204844	0.0846919196139602
PARD3	-0.644098982255586	0.0847594855279689
DROSHA	0.642800286386976	0.0855955954701999
EFCC1	0.641925813404024	0.0861612754427167
RHOJ	0.639583805431042	0.0876869405132236
TPCN1	0.639505489626878	0.0877382266678238
THADA	0.639480770027171	0.0877544182392163
QKI	-0.63940167595146	0.0878062372446902
TAF1	0.638405922376038	0.0884601291404968
NKAIN2	-0.63710963482874	0.0893155900628572
GNA12	-0.636462580284574	0.0897443862800205
PLAC9	0.636442387986857	0.0897577866310543
MFNG	-0.635909073336566	0.0901121330296771
MAN1C1	0.635824692381878	0.0901682716824055
CCBE1	0.63570701224206	0.0902465980601228
EPN2	0.635365184207065	0.0904743375082548
ITGB1	-0.63497185486112	0.0907368000163202
KCNQ1	-0.634468752661763	0.0910731531499451
SARDH	0.634285629105682	0.0911957605362316
LOC105604659	0.633649782094095	0.0916222218780929
CHST2	-0.633359633965905	0.0918172057228985
SORCS1	-0.631856921453247	0.0928308836460518
LOC101113346	-0.631203027411368	0.0932739850357942
RIPOR3	-0.630988566727726	0.0934195762284086
PLEKHM3	0.630918586401282	0.0934671122067719
NEDD9	-0.630739379574682	0.0935889067583737
AP1M1	0.63044144435851	0.0937915953061302
LOC101121621	0.630334854384685	0.0938641710377488
LOC101122210	0.630227823840614	0.0939370793195024
RAB3GAP2	0.627749453668725	0.095634455884315
PLCG1	0.62681583760902	0.0962784098645353
NCOR2	0.626038774099313	0.0968162799256781
GALR2	0.625874134755206	0.0969304617693102
TNRC6B	0.625522389086708	0.0971746662368488
C24H16orf54	-0.625521106919941	0.0971755570457714
BAZ2B	0.624887872703544	0.097616081929718
MYO9B	0.623976495438304	0.0982521145618726
PALM	-0.623695942041303	0.0984483851431858
SNX5	-0.623253868408982	0.0987581091744259
COTL1	-0.619915882835511	0.101114798908513
LOC105608654	0.61896044683151	0.101795226798514
RAC2	-0.618467838468743	0.102147066444491
TRIM7	0.617201484280031	0.103054735164644
OLFM3	-0.616617607506055	0.103474780911522
ANXA3	0.616209526338735	0.103768937973963
EXOSC10	0.615980355771197	0.103934340266781
NBEAL2	0.615619953203125	0.104194762953295
CCR5	-0.614483023637673	0.105018735798241
ENG	-0.613727060249575	0.105568661282191
PTPRO	-0.613684635141979	0.105599572010497
CPNE2	-0.613020500792212	0.106084130330796
SEC16A	0.612427165680927	0.106518103499889
RHPN1	0.612083796188997	0.106769710106131
CCDC149	0.611925840718051	0.106885566839973
TALDO1	-0.611913994923329	0.106894258347389
STPG4	0.610636044620755	0.107834283603503
POLR1A	0.609554304667047	0.108633647417363
TTLL8	0.609492218933857	0.108679628366903
DNAH9	-0.608987749476268	0.10905365111903
NEK3	-0.6076915203027	0.110018052615245
CCDC167	-0.607504095509012	0.110157897303302
SLC22A1	-0.607449786733985	0.110198437992916
PGS1	0.607270706573658	0.110332178735395
SMAD3	0.607244460416152	0.110351787651385
GSN	-0.60675461626446	0.11071812131483
EXOC3L1	0.604920180502774	0.112096148576338
FADS2	-0.604411570269685	0.112479930231597
PAX3	-0.603518604805482	0.113155535015391
CCNY	-0.603262793125194	0.11334950125803
FHL3	-0.602991749370945	0.113555222527703
LOC105610541	0.601703794602246	0.114535665440499
ANKS1A	0.599810961377846	0.115985233121753
LOC114114032	-0.599039603373993	0.116578912897218
LOC101106976	0.599009702488503	0.116601960777257
JPH2	0.598964221503508	0.116637022880548
CRB2	0.597759337354442	0.117568059627885
RAB5C	-0.597393716813911	0.117851408710772
MAP3K11	0.596976566710215	0.118175162690765
LRP1B	-0.595453135503195	0.119361771380135
SCUBE3	-0.594834387318372	0.119845627841849
LOC105605336	-0.594805206070728	0.119868474611356
ACACB	-0.594242801384537	0.120309275669228
GRAMD1B	0.594236064167509	0.120314561686547
PPFIA1	0.593943916932418	0.120543906141707
USP36	0.593663033195441	0.12076464043654
LMBRD1	-0.592359113967702	0.121792312978474
DNMT3A	0.591352006230442	0.122589412043816
NEDD4L	0.588335907203927	0.124994074743427
ATP10B	-0.588178596171805	0.125120215102991
NT5DC2	-0.587916694830583	0.125330379927872
MYMK	0.587786568939596	0.125434874082545
FRMD4A	0.586498319881292	0.126472004570325
ITGA7	0.585944253077064	0.126919539814099
LOC105607801	-0.585681165460555	0.127132353230664
CAVIN2	-0.585022130359783	0.127666328230699
SEMA5A	-0.583765846083044	0.128687689103844
RNF112	0.583164232479783	0.129178414796349
PRKN	-0.583119388933712	0.129215034728292
LOC106991387	-0.581322206318289	0.130687419443874
TSEN2	0.580477304059571	0.131382847548615
CSGALNACT1	-0.58018067956916	0.131627484034007
DCAF1	0.579923631899643	0.131839685559116
NR2F2	-0.57984490950591	0.131904711702597
PDE6C	0.579785845211218	0.131953511641373
FLI1	0.579377407670896	0.132291245379372
PRKCE	0.578198540741088	0.133268741857524
MS4A1	0.578113192294761	0.133339667080128
C15H11orf16	-0.576616296243242	0.134587017907216
STN1	-0.576411510160422	0.13475816740726
AJAP1	-0.575520982543064	0.135503831695303
HS3ST3A1	-0.575370529169205	0.135630036673397
TENM2	-0.574709534016598	0.136185274161798
LOC105608416	0.574690724515851	0.136201092642469
KLHL26	-0.574578033313918	0.136295885477926
MOB2	0.574000550578187	0.136782223818028
SRCIN1	0.573803625534703	0.136948288186056
CSMD2	-0.573603109606903	0.137117495721641
AGK	0.573577114546147	0.137139440433286
MAGI3	0.573076111068944	0.137562762492758
NCSTN	-0.571517581569543	0.13888427197577
FGF21	0.571045214568238	0.139286186236379
KAT2B	0.570833894633872	0.13946619665728
TLR2	0.570644042904651	0.1396280295492
ROBO1	-0.570263516951505	0.139952709652675
MICALL2	0.568129005549817	0.141781707471652
PSD3	0.567439583308739	0.142375261513015
PLXNA2	0.567123085271945	0.142648207977539
APMAP	0.566697035099639	0.143016088119586
LOC101116968	-0.566635236063302	0.143069493024567
LIMS2	0.566425846328141	0.143250523377962
MYH9	-0.565967970383229	0.143646826149049
MRPS6	0.565132590639805	0.14437142608407
EIF4G3	-0.564152877825286	0.14522378404812
LOC101112639	0.563020349863357	0.146212542502857
NELL1	-0.562628474748351	0.146555532247356
LOC114112973	-0.562602380789141	0.146578386782235
LRRC8D	0.561751712577564	0.147324524556576
GLRX	-0.559826468044412	0.149020899380449
GRM7	0.559768844511775	0.149071837437945
SPATA13	0.556987185479492	0.151542151021154
PLEKHA5	0.556976322319659	0.151551842001542
GPR182	-0.556937523873735	0.151586456712165
LOC105610031	0.556791914868608	0.151716403011761
SNUPN	-0.556789299334023	0.151718737759996
MALRD1	0.555957700424163	0.152462061139653
NALCN	-0.555803821571237	0.152599823954285
MBNL2	-0.555598663623278	0.152783601400624
VOPP1	-0.555282030038727	0.153067475035256
LOC105605956	0.555107750446657	0.153223846312321
AHR	0.554172054165877	0.154064889685004
ACTR2	0.553901997487002	0.154308096938735
PRRC2B	0.553338021425464	0.154816678941685
RASSF4	0.553236673891683	0.154908169140804
ABCG5	0.552032937326085	0.155997088520117
TFRC	-0.551209380973357	0.156744493851331
CPNE4	-0.551202110228378	0.156751100992257
RASGRP3	-0.550934679788966	0.156994228651197
TENT4A	0.550251926036588	0.157615870508424
NAV1	-0.550096852361628	0.15775725078355
VAV2	0.549382511675435	0.158409406801427
RASL10A	-0.548104393113529	0.159579925593066
GPATCH2	0.546571706433049	0.160989775925148
TTC22	-0.545894787258539	0.161614593793154
SHB	0.545245452487698	0.162215187960733
SNED1	0.544745982078966	0.162677991381389
SLC4A1AP	0.543345521827861	0.163979463561486
SH2D7	0.543252746440354	0.164065880314434
UACA	0.542240974261137	0.165009912329865
USP7	0.542020850279663	0.165215687876437
LOC101109890	-0.541378206552174	0.165817237729779
PTPRU	0.540394128650652	0.166740686064847
MARK2	0.540195967913084	0.166926974152086
NLRC5	0.539728419307056	0.167366956446731
EFCAB11	-0.53939864294802	0.167677666602162
COL6A5	0.539286018513745	0.167783851054331
PPP1R3B	0.538427757365432	0.168594230896432
SLIT2	0.538015048804103	0.168984667068715
LOC114116649	-0.537395483070626	0.169571713903879
ACACA	0.537348179925441	0.169616579482587
ST8SIA5	0.536648128175052	0.170281306828381
PREP	-0.535970409472149	0.170926165976261
SLC15A3	0.535392867409634	0.171476744142106
CREBBP	-0.535293163294429	0.171571890053489
LOC105603234	-0.535282969462243	0.171581619455547
FHIT	0.534917103557581	0.171931013579399
CEP112	0.53458285503229	0.172250548880395
ANO1	-0.534343180027418	0.172479870627574
ATP2C2	-0.533501569486688	0.173286428802566
SAMD12	0.53210866605588	0.174625773234651
RBPMS	0.531499517088906	0.175213244264259
XRCC1	0.53149066481573	0.175221789333563
CDC45	0.530266516653229	0.176405613578459
ARHGAP31	-0.528754212084201	0.177874017229544
EFCAB13	-0.528637394485366	0.177987715617558
PPP1R13B	0.528179412958607	0.178433844331635
TIE1	-0.527631472124822	0.178968391304698
TMEM204	-0.526147673170667	0.18042022402559
IL6R	-0.525017197864773	0.181530562019705
HDAC4	0.523822616079708	0.182707825532331
CARMIL2	-0.523021470873068	0.183499635322735
TTLL1	-0.522642957879562	0.183874373900273
ITPK1	-0.52247151097253	0.184044245514819
TNFRSF19	0.521938508775511	0.184572885174172
C18H15orf39	0.52182078463775	0.184689754858578
TBXA2R	-0.521005112455245	0.185500590838243
CDH12	-0.520988837913905	0.18551678816123
TSPAN9	-0.519829667339224	0.186672397878841
MATN2	-0.51982467065853	0.186677387487028
OPCML	-0.51967330178646	0.186828575775823
EPAS1	-0.519208555817973	0.187293174591196
SGPP2	0.519112142855447	0.187389633974016
MAPK1	-0.518490794349159	0.188011915809271
HDAC9	-0.518396660349547	0.188106286965419
ST6GALNAC3	-0.516048632395367	0.190468378921892
TMCC3	-0.515414107328284	0.191109392453341
IFFO2	-0.515197498165971	0.191328478292329
DGKZ	0.51384403879346	0.192700428100715
ORAI2	-0.513648950232467	0.192898610402253
LOC114113596	-0.513272606415943	0.193281227264838
COL4A2	-0.512833599338291	0.193728059334378
PGRMC2	-0.51147134955215	0.195118067494551
CDC42EP4	-0.510911213208488	0.195691142914123
ARMC8	0.510799738407885	0.195805298775124
UBA7	0.510745685810998	0.1958606640481
SPTBN1	-0.510461978926347	0.196151396450643
NRP2	-0.510390074769099	0.19622511738601
PRKCA	0.510080402126695	0.196542781661791
ACAP1	0.508883656986429	0.197772961605839
ARSG	0.50882724474284	0.197831049893405
RBMS1	0.508602393532258	0.198062671004994
ZFYVE28	-0.507629611295769	0.199066389114259
ABHD15	-0.507192381907425	0.199518394276407
ARHGAP30	-0.506979661966367	0.199738498221316
PRKCH	0.503900604159825	0.202938745568522
FLT1	0.503703503420918	0.203144514970424
LOC114110470	0.503021005474008	0.203857875931095
TPST2	-0.502890272171645	0.203994670901566
HECW2	0.502644575486812	0.204251890027646
LOC101116529	-0.502224559397339	0.204691997487297
KLHDC8A	-0.500893092694329	0.206090438166436
C3H2orf81	0.500888919079946	0.206094829563375
EML1	0.500270011735636	0.206746574528256
NFAM1	0.500068281643988	0.206959240760182
RALYL	0.500012383565671	0.207018189423734
UBP1	0.498298995785531	0.208829345201888
ACO2	-0.498228001652542	0.208904568353351
SELPLG	-0.497937339732514	0.20921269222687
ZC3H12D	0.496060383869012	0.211208120363787
HPCAL1	-0.495510098606502	0.211795013105791
NXPH1	-0.495371925988798	0.211942510967415
WDR27	0.494801917530341	0.212551554991568
EPS15L1	-0.493636741669576	0.213799357518337
BNIP3L	-0.492967685154034	0.214517577515942
CD5	-0.491908065352396	0.21565762315253
PACSIN2	-0.491311287603444	0.216301079097075
DDAH1	-0.49119991859619	0.216421269301863
NCS1	0.490605638366098	0.21706320665091
TOLLIP	-0.489231714745548	0.218551086180055
HS3ST4	-0.488189578190104	0.219683173565872
HHAT	-0.48818036362859	0.219693196983905
RAB12	-0.487772195798254	0.22013743141553
SPRYD3	-0.487337743970331	0.220610782647457
C7	0.486604732963473	0.221410617477211
RBFOX3	-0.485894009279236	0.222187562238524
EHBP1	0.485833337987087	0.222253951681826
LOC114115494	-0.485397618085861	0.222731038345628
LRFN5	-0.485326989114793	0.222808422516913
PPEF1	-0.485196081130116	0.222951887701794
GJA4	-0.484907606597576	0.223268202123274
STARD5	-0.484764027955101	0.223425723429902
SIPA1L2	-0.483960804164584	0.224308004254428
CLIP1	0.48375921687598	0.224529714260159
LOC101106394	-0.483298880631471	0.225036425273023
MAP2K6	-0.483204198143205	0.225140719179051
MKNK1	0.481581049308719	0.226932508412013
KCNK2	-0.481140641439625	0.22741993437598
NAV2	0.479921341773348	0.228772212311388
TTC7B	0.479208908595827	0.229564250904377
LYZL6	0.479092329143617	0.22969399045398
ECM1	-0.478855305180641	0.229957886931092
HSPG2	-0.478756675242905	0.23006774482379
SLC9A9	-0.47694078510724	0.232095163103122
STOM	-0.476715958148709	0.23234681376553
KIF26A	-0.476379510185317	0.232723663594519
RNASEH2C	-0.476164742431489	0.232964384917657
RYK	0.47606982841704	0.233070809384815
TEX36	-0.475975671712162	0.233176409280274
LPAR1	0.475866950242388	0.233298374497544
PHKA1	-0.475601500891633	0.233596296274329
POLA2	0.475196429943492	0.234051294388719
PYCR2	0.475097518589105	0.234162465876155
HOMER2	-0.47462839701699	0.234690102959759
TBC1D14	0.47377203520813	0.235654847394021
BAHCC1	0.473606356858802	0.235841727641078
FGR	-0.473146686882349	0.23636061767168
RALGDS	0.471420037678002	0.238314910546893
MPIG6B	-0.469684091912582	0.240287990265551
B3GALT1	0.469586046745668	0.240399675580823
TTYH2	-0.468787152131558	0.241310696633108
BRINP2	-0.468265344922256	0.241906685852254
TMED6	0.467813689660087	0.242423152848006
IMPA2	-0.467742811027222	0.242504253199541
PTPRC	-0.466613018595589	0.243798836136656
ARSB	-0.465783863835142	0.244751154205533
KLHL6	-0.464365009558671	0.246385127931708
RBMS3	-0.464175455052506	0.246603838318058
NR2C2	0.464078643903191	0.246715578107115
RD3	0.463820890039832	0.247013203362306
ALKBH4	-0.463036548840145	0.247919988241299
MYOZ2	0.46283528322503	0.248152944122871
LOC101109733	-0.461907042664626	0.249228770322555
SNX8	0.461555641748089	0.249636655064936
TMEFF2	-0.461170292895979	0.250084331205307
SMUG1	0.460604111735306	0.250742821418857
IL1RAPL1	-0.460494593217462	0.250870296336411
SLC29A1	-0.459767442295032	0.25171749685885
LOC106991797	-0.459412621003742	0.252131419725253
GFOD1	0.458715556180284	0.252945589140168
LOC101108503	0.457787458798195	0.254031652278926
TBCK	-0.457732741553652	0.254095755603196
PXN	-0.457246162245802	0.254666159011932
ITPR3	0.456854704110416	0.255125520666269
INPP5F	-0.456697887419892	0.255309655821727
NRROS	-0.456467708203069	0.255580054457038
SLC9B2	-0.455962864688713	0.256173612512637
MAMLD1	-0.455939232367027	0.256201414584657
LOC105609771	-0.455157645887449	0.257121758411647
GRID2	-0.454840608265215	0.257495552071817
CCR9	0.454076790149962	0.258397225471297
SAP30BP	0.453926373653393	0.258574975331185
PRDM16	0.453768749168028	0.25876130862092
GAS7	0.453152329003305	0.259490644588247
ZDHHC14	0.45079115170281	0.262293830230985
SLC37A1	-0.450365129417886	0.26280120364555
GMDS	0.450133472699225	0.263077301530749
CTDSPL	-0.449036188343752	0.264387051707742
TSHZ2	0.448928180603097	0.264516147927689
ABLIM3	0.446863498725335	0.266989983930043
DMD	0.446782452709605	0.26708732407809
ARHGAP23	0.446518700133031	0.267404225503338
PIK3C2B	0.446329172242793	0.267632060379712
VAX2	0.446009297496377	0.268016805936107
TGFBR2	-0.444118838080986	0.270296246982106
ASCC3	0.443971541730165	0.270474252641953
ERG	-0.441791371061585	0.273115737208863
CELF4	0.441079375492534	0.273981134932152
SUSD6	-0.439364403866706	0.276071146607694
ARID5B	0.439264010503965	0.276193737046871
SLC15A1	0.438595493446438	0.277010747115306
ARRB1	-0.438205476172243	0.27748794465687
LOXL1	-0.437296465158669	0.278601713708498
PTH1R	0.437231364788361	0.278681562308228
SORCS2	0.436988797480304	0.278979181238273
PLEKHA6	0.436915604641998	0.279069016127086
FBXO41	0.436355680939005	0.279756721024849
ENPP2	0.436185288037848	0.279966164477071
LMOD1	0.435997966887861	0.280196504534977
TAF2	0.435961762339438	0.280241034291893
RBFOX2	-0.435596329170674	0.280690692860183
RCSD1	-0.435462276994157	0.280855730144276
SEMA7A	-0.435037973470829	0.281378421568878
ECE1	-0.434839607585952	0.281622948104816
SLC30A10	0.434001502969806	0.28265723186511
TMEM181	-0.433803548257644	0.282901793770006
LIFR	-0.433631936835945	0.283113893779882
SEC14L1	-0.432857847942784	0.284071581172836
KIF16B	0.432316377363404	0.284742417532051
TCF7L1	-0.432035936281104	0.285090164242813
OSBPL1A	0.431110134331334	0.286239629062835
CAMK1	-0.431055502219742	0.286307530175953
GABRA4	0.43044203560522	0.287070534335656
VEPH1	0.430388960894434	0.287136592978904
TEAD1	-0.429262177047158	0.288540775028743
GNGT2	-0.428754150552995	0.289174961303927
IDH3G	-0.4248999327535	0.294008340232502
CORIN	0.424677083133679	0.29428899284064
ARID1B	0.423715620463288	0.295501326646409
TNFRSF1B	-0.422483678327751	0.297058237460345
LYRM4	-0.422273389725209	0.297324392094677
CHRM3	-0.42180381925525	0.297919125692586
SLC2A13	0.421710885086774	0.298036899277217
NARF	0.420965953652992	0.298981747027926
IQANK1	0.420926479063047	0.299031855595344
XPNPEP1	-0.420821360745582	0.299165311257531
VPS26C	0.420552056228293	0.299507344665122
SIK3	0.420310373988892	0.299814456387946
FCHO1	0.419333188365912	0.301057735972106
ELAC2	-0.418151732569285	0.302564214724449
ITPRID2	0.417301774436671	0.30365023394448
LOC114117542	-0.417193567506343	0.303788627506699
BOLA3	-0.416114776795895	0.305170023821749
LOC105603050	0.416015009022226	0.305297928678992
LOC443319	0.41593531946802	0.305400111190546
CRISP1	-0.415852000437393	0.30550696514393
LSP1	0.415554919846842	0.305888107103185
LOC114114896	0.414151660107161	0.307691505128735
LOC101121597	-0.413958409432842	0.307940258266063
CSAD	0.413955869744485	0.307943528004024
VPS13B	0.413909807198726	0.308002834401797
TSC22D3	-0.413884366651465	0.308035591926758
RAD50	0.413630364266719	0.308362739439408
SEMA6A	-0.413070034251414	0.309085014412731
UHRF1	-0.413048351081283	0.309112980606926
SYN1	-0.412200380413496	0.310207610501724
FAM178B	-0.412132952434127	0.310294731280295
RNF130	0.41197491285031	0.310498973112182
MYLK	0.411514328394703	0.311094573038896
INKA1	-0.41061421293156	0.312260117510579
SPP2	-0.41021686218273	0.312775300514073
ZHX3	0.410105359739927	0.312919941018118
MAPRE2	-0.409823373284307	0.313285874604095
PANX1	-0.409796635529186	0.313320582722998
DCHS2	-0.40892086568326	0.314458424514342
CNBP	-0.408775544961871	0.314647421660763
STAB2	0.408619394189629	0.314850563954175
GSTCD	-0.408161364551875	0.315446790621962
MED15	0.407861134337114	0.315837896930862
ZBTB45	0.40765602582914	0.316105221494438
LOC101120681	-0.406827571017848	0.317186064599736
EVC	-0.405902211200807	0.318395400797276
CTNNA2	-0.405167992401479	0.319356487497619
LOC105603000	0.404431711297016	0.320321648721446
LOC101123290	-0.404245978249512	0.320565335985181
DYSF	0.404114630681137	0.320737720707299
LOC101110602	0.403973622998606	0.320922832364406
NBEAL1	0.403193639735616	0.321947686885884
INF2	0.401618947202134	0.324021438051984
MBD2	-0.40121455059838	0.324555009389043
BCL6	-0.401064183759025	0.324753512602923
CSMD1	-0.400939760126513	0.324917810659364
SLC22A7	-0.400671009561853	0.325272821865726
SLC22A23	0.400623482283268	0.32533562289666
ZBTB38	-0.399142572541021	0.327295302447214
BATF	-0.398842642881556	0.327692870197822
TMEM128	-0.398569636934761	0.328054946312499
EBF1	0.398492968468088	0.328156662129597
ASAP3	-0.398122532167332	0.328648326987385
WIPF1	0.397965982027878	0.328856213203094
RIN3	0.397774242381271	0.329110912180227
CALN1	-0.39713014508171	0.329967180087227
PLXNA4	0.395821929720223	0.331709534247079
MECR	-0.395555058789824	0.332065494298312
AGPAT2	-0.395004586958325	0.332800292192515
LOC101116255	0.394919721668482	0.332913642134726
RIPOR2	0.393782438659756	0.334434385469462
KANK4	0.392969956792229	0.335522790604944
PRKAB1	0.392061461196839	0.336741764383202
RBFOX1	-0.390197410317628	0.339249281361971
GRK2	-0.390108474365599	0.339369133465883
FOXP3	0.389600965316101	0.340053439505867
MAPK10	0.388066639108457	0.342126147178123
XRN1	0.387937913447305	0.342300306358669
BRF1	0.387661476819824	0.3426744492623
CNGB3	0.387225211632018	0.343265296028562
MAN2A1	0.386983309479234	0.343593113743172
PHF21B	0.386142125272445	0.344734182239058
LOC101118064	0.385975688704066	0.344960160574617
KIRREL3	-0.385608765145591	0.345458590053333
LRIT1	0.385573732607512	0.345506195640252
CD300LG	-0.385379642421325	0.345769998814882
USH2A	-0.384930643776855	0.346380623303998
GRM5	-0.383544215783957	0.34826925047432
F10	-0.383310700445531	0.348587815302067
TNS1	-0.382917695825876	0.349124259493751
TOX	-0.38247587580498	0.349727787789289
HCFC1	-0.381715988533235	0.350766915427208
CACNA1D	-0.380594090416537	0.352303665360076
C24H16orf96	0.380429184191156	0.352529809204219
ZMAT4	-0.3794126207617	0.353925336277392
TNS3	0.377365566864193	0.356743143132922
RGL1	-0.375897158277473	0.358770701111031
GPR37	-0.375696979729706	0.359047509451116
LOC106990363	-0.375474322492599	0.359355515402359
RCAN2	-0.374875369782982	0.360184653050108
RHOBTB1	-0.373514756125543	0.362071387289485
FRMD3	0.371126177996459	0.365394364896643
LOC101110545	-0.370727814760548	0.365949899694782
FMN1	-0.369204589111302	0.368077611409002
DOCK10	-0.368987505370763	0.36838129609735
PTP4A3	-0.368837231458167	0.368591584584738
UHMK1	-0.368120917762368	0.369594712486466
ZRANB1	-0.367646341141913	0.370259985609223
PLEKHA2	-0.366184551179589	0.372312531433208
GPR132	-0.365784342062262	0.372875364460025
LDAH	0.365261533038764	0.37361118885602
HSPA4	-0.364971245574492	0.37402003239838
TMEM131	0.363296278462881	0.376382973200303
JUP	-0.362674000599594	0.377262536238164
KAT14	0.361831293592973	0.378455124377705
DIRAS2	-0.36168586165486	0.378661107328547
LONRF3	0.361616548458149	0.378759296825692
TMEM132C	0.361601135813582	0.378781132011277
SMURF1	0.361067148498056	0.37953798071208
RPTOR	0.359421223182707	0.38187506017153
CCDC93	-0.359194789908494	0.382197074991129
LOC101104703	0.358818926242282	0.38273186301377
PEG3	-0.357995910069652	0.383904026959144
SPRED2	-0.357720237295978	0.384297002892719
RAPGEF2	-0.357626843977427	0.384430176882812
TPR	-0.357552169498442	0.384536673465042
ADGRD1	0.356999853063452	0.385324761232646
LOC114117304	0.356784325299273	0.3856324862591
ASAP1	0.356402656701934	0.38617768902512
TRNAG-UCC	0.356318005664585	0.386298656696595
CACTIN	0.356311292285837	0.38630825093658
LOC114114006	-0.355948375293339	0.386827060189282
AMOTL1	-0.355580220369562	0.387353671085924
PLD5	0.354747828433192	0.388545492930603
GLRB	-0.354136440467981	0.389421907120668
TNRC6C	0.353818817981287	0.389877556307816
NCF1	-0.353392166345635	0.390489983136103
DISP3	0.35331991290487	0.390593739414844
ADTRP	0.352751494646321	0.391410412822864
NTM	0.3526361381402	0.391576242359072
DLGAP1	-0.352293498367086	0.392068982258921
LOC105616258	-0.352249217306266	0.392132681343447
IL3RA	0.352224323661057	0.392168493282204
GCLC	0.352128894843708	0.392305790235759
COL6A6	-0.352112006313784	0.392330090579987
SRGAP1	-0.351782225348621	0.392804733659605
LOC101112602	-0.350683742514731	0.394387557104753
LOC101112291	0.34981845615155	0.395636323699977
SLA	-0.348660422540844	0.397310275161867
THNSL1	0.348137416316216	0.398067297154831
SOX7	-0.345844167620759	0.401394045712294
PACS1	0.345797441574914	0.401461954852915
NCALD	-0.345357624712643	0.40210140544221
BCL11A	0.345307003028878	0.402175032732247
LDLRAD3	0.344505380214178	0.403341741006582
UAP1	0.344002882563847	0.404073838935461
IL1RAPL2	0.3438257364073	0.404332063344423
CD82	-0.342328221474209	0.406517826354939
AFF1	0.341162062003237	0.408223466239404
UBE2E1	-0.340967906438394	0.408507739448178
LOC105604827	-0.339809837593663	0.410205096245761
LOC114117625	0.339417025744403	0.410781519233824
CACNB2	-0.339101395586782	0.41124493550421
ADD3	-0.338850506414429	0.411613457369588
TMIGD3	0.338789213491658	0.411703509811829
FGF13	-0.338474201411529	0.412166463373907
COL18A1	-0.338167380118193	0.412617593873813
DLEU7	0.337996544582031	0.412868871227737
TMEM178A	0.336961003431543	0.414393422234764
LRRC4C	-0.33581944649257	0.41607683610422
HLF	0.335435790455127	0.416643254333878
LDHD	0.332851174273612	0.420467654352592
KATNAL2	0.33267467481153	0.420729358618684
LOC114114502	-0.332673926196935	0.420730468772888
EGFL7	0.331903772965582	0.421873221908308
PALD1	-0.331558302457643	0.422386257940639
SNX29	0.331347125240194	0.422699993747128
NDST1	0.33055877429357	0.423872079951216
SHE	-0.329690245560495	0.425164959852976
ARSH	-0.329512359547694	0.42542996374867
NRDC	-0.32903081875417	0.426147683986498
TBXAS1	-0.328157701666674	0.427450336422669
CSTF2	0.327887088040448	0.427854420116216
SH3PXD2A	0.327208773339671	0.428867994350712
ST8SIA6	-0.326662814420791	0.429684527889077
GPR45	0.323915623219081	0.433803096661212
CTIF	0.323510215787345	0.434412272632858
LOC101118248	-0.32339883601241	0.434579697375632
LOC114111559	0.322959634715016	0.435240162023883
VGLL4	-0.322740604099646	0.435569693562833
EZH2	0.322718184321349	0.435603429987088
ASIC1	0.322271643970371	0.436275593771881
OSBPL9	-0.32201106104633	0.436668041012738
TACR1	-0.321846885692324	0.436915370473138
LOC114117859	0.321387894979115	0.437607147378565
SLC44A5	-0.320784056219197	0.438517928375068
HSPA12A	-0.320710238333804	0.438629323241363
EDA2R	0.320400592030366	0.439096723028316
MGRN1	0.320290967948274	0.439262246139321
BTBD19	-0.320109548466682	0.439536231153196
RBPJL	-0.317531410206579	0.443437461482225
MRRF	-0.317347401835492	0.44371644758694
LOC101119853	-0.317257497180839	0.443852783771761
LMBR1	-0.316862228155598	0.444452395818807
ANGPT2	0.316548248901391	0.444928931614251
TBC1D2B	0.315763574541132	0.44612077603252
LOC101109615	-0.315279389241841	0.446856861749384
SGMS1	-0.315085231928365	0.447152170884466
NFASC	-0.314474744967914	0.448081231151764
GABRB1	0.313987197257076	0.448823767142222
PDGFRB	-0.313691135610317	0.449274915805593
COLQ	-0.313314274609768	0.449849458178276
MORF4L2	-0.312775614711445	0.450671193074389
TMEM117	0.310969023612027	0.453431657320118
TACR3	0.310909429009062	0.453522834966001
MKI67	-0.310351360594061	0.454377022893404
MAP3K15	-0.310170325196525	0.454654259170755
HEPH	0.308930216940059	0.456555202852798
SGCZ	-0.308579393732017	0.457093559908015
BANK1	0.30813673895284	0.457773205152309
DEPTOR	0.30803036182204	0.457936596036726
RNF139	0.307700126204577	0.458443975040164
EVC2	0.307151492176689	0.459287408270358
GNG7	-0.305859520897663	0.461276077475222
CSF1	-0.305183407602648	0.46231817030361
ZC3H7A	0.304884267193948	0.462779538031672
WDFY3	-0.304843503964922	0.462842422005431
LHFPL2	-0.304561818688272	0.463277061958601
SLC38A7	0.304293930192525	0.463690566050877
CES3	0.303867246332591	0.464349488399618
FMNL1	0.303191654945257	0.465393565465668
STAB1	0.303008796260047	0.46567632232588
PKDCC	0.302945763084982	0.465773807374056
AGT	-0.30283363209865	0.465947245757013
MAK	-0.302199946774941	0.466927884554535
GAR1	-0.301958940049324	0.467301063708894
OSR2	-0.301895736001024	0.467398949785522
PXK	0.301309496064582	0.468307269382553
CLCN3	-0.300781159787637	0.469126478100103
GPR139	-0.299599957842692	0.470960054233221
MNAT1	0.299363436714381	0.471327548457694
CYP2E1	-0.298295619196384	0.472988090152043
SMYD2	-0.298121663595888	0.473258825342438
TEK	-0.297349495441539	0.474461330300226
GDPD5	-0.296492024254778	0.475798098772225
LPAR5	-0.295969419250002	0.47661355386424
PPA2	-0.294822207136358	0.47840556345156
HSD17B11	-0.294205700055603	0.479369680240262
PHLDB2	0.293612788101329	0.480297620759487
DPP6	0.293096969725612	0.481105480946057
PTPRT	0.292150547419464	0.482589130698158
ACSL4	0.291370594944711	0.48381316509963
SEMA4F	0.289838762898922	0.486220715465675
P2RY12	-0.289792989440282	0.486292728706553
HPD	-0.289487681053437	0.486773162782781
AFDN	0.289384693545181	0.486935266025623
EMP3	-0.288060305218087	0.489021742378321
WHRN	0.287727644233316	0.489546371842115
RARB	0.285778177918859	0.492625211668594
DENND5B	0.284985363739997	0.493879464510364
SYNPO2	-0.282316526619284	0.498110689834886
RPS6KA1	0.281438597875938	0.499505613924905
CLEC5A	0.279754687070551	0.502185336343259
SRGN	-0.278596668521361	0.504031354428479
LDB2	-0.277776421361762	0.505340489305145
IKBKE	-0.277736028558891	0.505404990667504
NOS2	0.277581452802813	0.505651854367936
TET2	0.276665035223693	0.507116352316527
LDLR	-0.276596463850799	0.507225998824592
NSMCE1	-0.276474672439204	0.507420767066591
DIAPH2	-0.276108014795619	0.508007295659078
DLG2	-0.275424059504479	0.509102080567722
BCL2L11	-0.275183175010703	0.509487869250145
BRSK2	0.274953106410541	0.509856439078715
LOC114109133	-0.27442767988135	0.510698550457902
GTF2A1L	-0.274250096188024	0.510983286160844
CADPS	-0.272972894958406	0.513032901482344
SLC7A1	-0.27290946575799	0.513134771475133
DIPK1C	-0.270146208066182	0.517580058669697
CYFIP1	0.270034285671386	0.517760412662325
PLCL1	-0.269252148982912	0.519021419430503
LOC101123612	0.267903124096935	0.521199087510828
LOC101104051	-0.267766059676188	0.521420534414649
LOC105601981	-0.267118508936782	0.522467217306787
PLOD1	-0.266613780405452	0.523283587466169
STK40	-0.265933597209236	0.524384494108725
MLYCD	-0.26397507436634	0.527559232882019
SREBF2	-0.262964860497089	0.529199540485809
CPE	0.262389662336822	0.530134340505282
RPS6KA2	-0.262234973865136	0.530385840466685
ST6GAL2	-0.262148468597654	0.53052650400173
AMIGO2	-0.259850402715367	0.534268322532951
F2	-0.259654272635061	0.534588116238017
MAPK1IP1L	0.258914434580555	0.53579506422151
KCNQ3	-0.258414627387437	0.536610994978165
INPP5D	0.257566487580705	0.537996609089754
TDRD9	0.257452618430164	0.53818273707599
USP25	-0.256433881461212	0.539848980993826
BMP5	-0.255302333487603	0.541701923986037
DDR2	-0.255051625603692	0.542112775954645
XKR4	-0.254314757597461	0.543320981785849
MYRIP	0.253964377991399	0.543895821759461
DRD2	-0.253672589424234	0.544374703025182
RYR3	-0.253402938069409	0.544817387611625
IL34	0.251704520653051	0.547608634175685
MIR27A	-0.251427054263895	0.54806511893124
SETDB2	0.250993513301059	0.548778648130565
MXD4	-0.250783815582316	0.549123891245755
TBX3	0.25027316888469	0.549964936218163
SLC15A4	-0.249794852816917	0.550753148182913
AGBL1	-0.249319439561488	0.551536974861648
DUSP3	-0.247389749573744	0.55472256947514
IGF2	0.247029697129368	0.555317675031068
SERPIND1	-0.246481144746365	0.556224772422511
BBS9	-0.245001990346635	0.558673333239609
SORBS3	0.244936370647455	0.558782046386342
CMTM7	-0.240440582340425	0.566247899449736
FBXW7	-0.240317909116904	0.566452098479554
MSI2	-0.240229226966888	0.566599732665839
RNF2	0.240181290484682	0.566679540796055
BMPER	0.24004255801361	0.566910534646785
S100A8	-0.239352254221702	0.568060396928423
WWOX	0.239327635208456	0.568101420553115
GGA1	0.239274274489512	0.568190341126615
EDIL3	0.238981640238452	0.568678073954254
KCND3	0.238865624501635	0.568871477183669
GHR	0.238564710712905	0.569373219372209
BMPR1A	-0.238154727565474	0.570057069148141
CDH13	0.237730109245673	0.570765628855879
STAG2	0.236181539888483	0.573352289851359
CHST15	0.235729254647484	0.574108524715382
RIMS1	0.234980836855136	0.575360652286819
STPG2	-0.2332764026921	0.57821570305323
GREB1	0.231132561789981	0.581813612481308
ALB	-0.230457580741599	0.582947966029758
IL10RB	-0.229807482652782	0.58404120694514
FOXN3	0.228547876503481	0.5861613923032
PTPRM	0.227944047883958	0.58717867920224
RFX8	-0.227888191381452	0.58727281209009
SH3D19	0.227857754907281	0.587324107676906
HS6ST1	-0.22782846428246	0.587373473543515
NFATC2	-0.227249512126379	0.588349513623126
PRKRIP1	-0.225553004702075	0.5912127257509
ZC3H4	0.225366781196797	0.591527299003999
POU2F1	0.225090857498558	0.591993498276936
GPAT4	-0.22457553219126	0.592864515924154
MREG	0.223326998880405	0.594976582195291
SH2D3C	-0.222962957851226	0.595592875464426
TRPS1	-0.222841670215654	0.595798252823931
SH3PXD2B	-0.222105351759777	0.597045568048899
B3GNT3	-0.221203067206395	0.598575198400895
SMAD6	0.221105844283603	0.598740095805708
ANO4	0.221017852226264	0.598889349819496
TPH2	0.218917179216284	0.602456171009051
NLRP6	0.218259324516844	0.603574591384165
PPM1L	-0.218092736610942	0.60385791501643
CYTH3	-0.216966680462387	0.605774182280655
DENND1B	0.215800809487877	0.60776027608881
NFATC1	0.21543620697922	0.608381817683898
MARK1	0.215151792173499	0.608866804710588
SYT14	0.214773791575943	0.60951156782906
CD86	-0.213843429653112	0.6110994390472
SLC35F1	0.213824720835554	0.611131383444161
PLEKHO1	-0.213174723027463	0.612241555415699
PSTPIP1	-0.212587493885213	0.613245075303253
FOXP4	0.212578373403952	0.613260665499327
TMEM131L	0.211852600080541	0.614501679757241
LOC114114982	0.211651993161324	0.614844842641066
VAV3	-0.21158171775328	0.614965071831191
CPSF4	-0.21116813504214	0.615672792628958
COL14A1	-0.211037183960677	0.615896929476784
ELF4	-0.210314595720865	0.617134182859911
TSHZ1	0.209294156416129	0.618882772581972
LOC101117299	-0.207745837586886	0.621538901057678
TRNAR-CCG	-0.207013931335663	0.62279572586283
COL17A1	-0.206966022695441	0.62287802206558
ANKRD33B	-0.2065684306643	0.623561126721313
LOC114114877	-0.205542409186273	0.625325021024731
FAM199X	0.205295397808348	0.625749905320531
POLR2A	0.204934346065486	0.626371112324987
FAM53B	-0.204755379703044	0.626679103788538
CDYL	0.20372634175836	0.628450935934304
PROM1	0.203543464951313	0.628765981869862
PLEKHG5	-0.202600773420949	0.630390752958376
IGLON5	-0.202282007404942	0.630940453707736
PTAR1	0.201976289343645	0.631467792617255
STX3	0.201831223359942	0.631718067217536
PAK6	-0.201578843798543	0.632153557021383
LOC101112891	-0.201327215993497	0.632587841615407
FER	0.200080141932601	0.634741519365397
ISM1	-0.199530700182267	0.635691108545798
LOC114116952	0.197607741068069	0.639017928852406
VPS37B	-0.19747187629674	0.639253181784663
CELF1	0.197257113088762	0.639625102730544
COL4A1	-0.196987267760903	0.640092506318596
RAB11FIP3	0.196961133060639	0.640137780162803
LOC105602440	-0.195584954204	0.642523139019849
AK7	0.194589150315781	0.644250853329992
IKZF1	-0.192879707123333	0.647219971017194
TYR	0.191761939056726	0.649163615874208
ANKRD13B	0.189828349342069	0.652529943724481
EML4	-0.189666304481999	0.652812293177503
NR3C1	-0.189516234559998	0.653073809430919
RGS7	0.189015333853798	0.653946916996111
GRM8	0.188608780346329	0.654655822501012
FHOD3	-0.18751812516453	0.656558705605335
MAP1S	0.187054367523578	0.657368320385572
MTHFD1	0.187049923084201	0.657376080769935
CCDC27	0.186642640081196	0.658087346359297
LOC101106637	-0.18614191090902	0.658962110346819
SAMM50	-0.186129485238663	0.658983822047979
LOC101114079	-0.186094660688437	0.659044673010698
LMOD2	0.185199188688827	0.660609943749633
ZNF648	-0.18359751652828	0.663412320351741
NHLRC1	-0.183507618921916	0.663569711737348
STAM	0.183266449061936	0.66399200140441
ARHGAP18	-0.183207852994017	0.664094615090923
KIFC3	0.182010351488039	0.666192681687726
DLC1	-0.180518449235954	0.668809195712918
F8	-0.180090159635579	0.669560874127765
CDYL2	0.179641867970521	0.670347914342631
GSTA1-1	-0.179400791117617	0.670771267662431
KCNIP1	0.179083054158153	0.671329358832876
PTPRN2	-0.178910115853519	0.671633172627178
MBP	0.178806713466042	0.671814845978194
TTC7A	-0.178057390016678	0.67313178790587
KIF20B	-0.177646657403586	0.673853961987132
LOC105615131	0.176904916314085	0.675158685693093
SCUBE1	-0.176820654249751	0.675306947572069
LPIN2	-0.176343265846905	0.67614710030865
LOC105605978	0.176312746759635	0.676200820590906
LRRC70	0.175853709736159	0.677008970209899
SLC24A4	-0.174414930775999	0.679543729330938
SORCS3	0.172572569198001	0.682793328150405
BBOF1	0.172404290357154	0.68309035524212
BNIP2	-0.171868650351936	0.684036043762258
B4GALT5	-0.170814797663205	0.685897699071504
ELOVL5	-0.170598330057363	0.686280265401909
PLXDC2	0.170527714604501	0.686405077708135
SH3RF2	0.170330819083291	0.686753121824412
APLNR	-0.169434737724218	0.688337694643686
ZBTB46	0.168669044109711	0.689692483580088
MGAT5	-0.168429742015517	0.690116043468289
CDHR1	0.166865375907795	0.69288666729796
ARHGEF2	0.166621300805414	0.693319213991627
SERAC1	0.165924808604189	0.694553925952252
C1H3orf52	-0.164424443260403	0.697215701654188
ITGA11	0.163902987548449	0.698141442105228
TREX1	0.163283913108468	0.699240907347963
PEMT	-0.163270243528567	0.699265189440742
CDK14	0.162742336199282	0.700203113032468
LOC101110212	-0.160256885852396	0.704623401407406
KIAA1671	-0.159633318561048	0.705733533809082
CBFA2T3	0.157735769982507	0.709114509779194
INTS3	-0.157288350560014	0.709912310685817
NIM1K	0.156805429803696	0.710773673028018
ITGA2	-0.156772833342791	0.710831823402055
GRIK3	-0.156748723237314	0.710874835347812
QDPR	-0.154155719287878	0.7155045732758
TMEM44	-0.153964387532376	0.715846493043689
MYO1B	-0.153125651094137	0.717345844893376
RAPGEF5	-0.152952256129926	0.717655909776696
KCNIP4	0.152322791405955	0.718781801443729
TATDN1	0.15196931673076	0.719414237660887
SLCO5A1	-0.150595063718792	0.721874367566104
PIK3R1	0.148356532332422	0.725886147684102
ZCCHC14	0.147937076886534	0.726638483008181
ARHGAP27	-0.147525487754562	0.727376894917611
TNR	0.146793918246296	0.728689820229691
LOC114117240	0.146412992151425	0.729373685011905
CACNG3	-0.145768487032723	0.730531099907326
PRDM5	0.14510614383497	0.731721011856671
CTNNAL1	-0.145090085321774	0.731749867087575
LOC105614569	-0.144231746507207	0.733292598472829
KCNQ5	-0.14414964456067	0.733440204998072
PDE10A	-0.143583861792364	0.734457588206644
GRK5	0.143419107968827	0.734753909913763
PIEZO1	-0.14259382652264	0.736238668241466
C12H1orf21	0.142270369269885	0.736820792886789
TRAF5	0.140315497091716	0.74034128760708
PPP2R5C	-0.140063034553107	0.740796231494209
FSTL5	-0.139853655827451	0.741173587058214
ZFPM1	0.139642311880227	0.741554530189083
FNIP1	0.139252297293658	0.742257643857296
FAM13A	-0.138952471679577	0.742798271850529
LRPPRC	-0.138119888725566	0.744300017889308
HS6ST3	-0.137649730251975	0.745148363307225
SASH1	-0.135994021920993	0.748137670908238
NOL4L	0.134631073454555	0.750600474423645
GABRA2	-0.1336232914474	0.752422689063221
CDC14A	0.133612984242	0.752441331147973
SUSD4	-0.133587851726711	0.752486787406918
ACOX2	-0.133163685713874	0.753254054599494
CNTNAP2	-0.133136773573188	0.753302741505402
DOLPP1	-0.13245749697437	0.754531859521354
PAPPA	0.132251003334947	0.754905589093973
PTPN14	-0.131533622412256	0.756204288026595
MPP7	-0.131448140648167	0.756359071871097
RFTN1	-0.131193729548339	0.756819781915553
FAM78A	-0.130638644200017	0.757825196491322
COG8	-0.13050947257681	0.758059204978477
SLC25A26	-0.129047717183267	0.760708449425234
SCTR	-0.128324586283794	0.762019784810739
MYH14	-0.126990330697453	0.764440639228286
GPC5	-0.126394858243257	0.765521595407917
TMPRSS7	-0.126079443336132	0.766094299556536
ADCY7	0.125479759245587	0.767183411187099
TBRG4	-0.125463964104342	0.767212101920123
ADAM23	0.125095367443187	0.767881696680279
SLC6A17	0.125082686964271	0.767904734343922
DEFB134	0.124895986349244	0.768243945807943
TMCO4	0.12480171274505	0.768415241269066
RNF216	0.121367690093727	0.774660406078387
LOC105607442	-0.12058801543169	0.776079817674057
LOC114116056	-0.120319460901851	0.776568851593874
TULP3	0.119676086090334	0.777740688460798
LOC105605337	-0.119387898053234	0.778265710329083
U2AF1	0.119162719335211	0.77867599264796
ELMOD3	-0.118758461788755	0.779412673952707
AP1B1	0.118596795484852	0.779707319766019
PLPP4	0.118501243875705	0.779881478656759
KLHL25	0.118255981135342	0.780328547891917
PHLPP1	-0.11754928532737	0.781617019226906
DNER	-0.115872474380103	0.784675969584236
INTS7	0.114645738388235	0.786915392050168
CNTN3	-0.113859941198234	0.788350546810503
ZYG11B	-0.112880183554959	0.79014067332497
GALNT14	-0.112072000985888	0.791617917204197
GPR146	-0.111355633236343	0.792927789876832
PTCD3	0.111189715417606	0.793231229742653
TMEM140	0.110424949128308	0.794630170063198
PHOSPHO1	0.109814654632876	0.795746887977042
GATA4	0.107645665928388	0.799718148421415
PPM1F	0.105585833977078	0.803493027433387
FIG4	-0.105467402135586	0.803710169018074
RIN2	0.104716106395359	0.805087904535065
KIAA1549	0.104476591005159	0.805527223165592
STOML3	0.104328540226984	0.805798799836489
THBS1	-0.104212041528344	0.806012510936272
ZNRF1	0.103111860117634	0.808031255143893
FBXL18	0.102493811627075	0.809165731182803
TACC1	0.101838351011684	0.810369197508213
SEMA3F	-0.101773495939613	0.810488293130237
ESRRG	0.101474479418732	0.811037428619898
DNASE2B	0.0998998771550978	0.813930248220951
ROBO4	-0.0970613558343404	0.81914973484408
SYT2	-0.0961834280396054	0.820765256848179
RGN	0.0958851808562503	0.821314203082998
RPS6KA5	-0.0957568250581614	0.821550471043142
CPLX1	-0.0955882945483314	0.821860707472275
TBX15	0.0948707950337303	0.823181729225749
TLL1	-0.0938759348792351	0.825014012600989
LBP	0.0912255274441294	0.829898751373824
RASGRF2	-0.0908826444446445	0.830531040713936
NFIX	0.0907968261559676	0.830689305360746
RHBDL2	-0.0906075893046915	0.8310383103539
LOC101114342	-0.0905493847857328	0.831145660410077
ARHGAP42	-0.0896923593175072	0.832726586849715
NUAK1	0.0890318725681147	0.833945299484141
PRKCB	0.0884004310029927	0.835110688947884
MCTP1	-0.0867614239939044	0.838136862041214
GPKOW	0.0866679819226244	0.838309440960908
LRCH3	0.0864050185369505	0.838795140383528
HRCT1	0.0859116148799667	0.839706588202447
LTBP2	0.0857517698422083	0.840001897946808
RFFL	-0.0855280508339125	0.840415240652585
STK10	0.0853534740391773	0.840737810464315
GPAM	0.0849882587428283	0.8414126902904
FANK1	0.0849007371901992	0.841574433553955
STON2	0.0847673532062485	0.841820941702019
LOC101106534	0.0838374886107914	0.843539743934388
CUBN	-0.0835533366998716	0.844065090671026
DOC2B	0.0816186974723101	0.847643224085268
LOC105611838	-0.080881348642521	0.849007559555579
SPOP	-0.0807765818693414	0.8492014388584
LRRN4	0.0787506427607662	0.852951890280392
SPECC1	-0.0780978166743502	0.854160928726629
PPL	0.0768934876817778	0.856392003909714
KCND2	-0.0757215237014948	0.858563919808178
LGALS8	-0.0749101464072757	0.860068041582283
GRIA3	-0.0747182922696044	0.860423752458881
BCL2	-0.0742562980345621	0.861280405877026
LOC101109994	-0.074157885685869	0.861462902401423
CHIC1	-0.0738907894399914	0.86195823446403
KBTBD11	-0.0737866001781104	0.862151464927642
HOXB6	-0.0723794639176706	0.86476173596197
PTPN5	0.072287103045101	0.864933105182185
MRPL24	-0.0714709328482738	0.866447651911054
LOC101114285	-0.0710481919005174	0.867232261677343
EMILIN2	-0.0706702205481454	0.867933859046638
ZEB2	-0.0701319866455615	0.86893306864311
C2CD4C	-0.0696742472893962	0.869782962704882
LOC101112483	-0.069433569886284	0.870229877132133
DOCK5	0.0693569555650834	0.87037214874651
SSTR5	0.0672520208049522	0.874282157282952
VIPR2	-0.0658166475590579	0.876949705939809
EEFSEC	-0.0631847787207592	0.881843479269488
DTX4	-0.0623094542257846	0.883471814201557
DENND3	-0.0594554993549551	0.888783375850559
GPR153	-0.0589134047895515	0.889792694900714
ESPN	-0.0581521039075615	0.891210369622341
ADAM12	-0.0564376805373558	0.894403841726624
MYRFL	0.0561793103086555	0.894885218767584
ZMIZ1	-0.0556294428053901	0.895909785978043
MYBPH	-0.0546543744777965	0.897726937625351
LOC105610390	0.0530457607810818	0.900725619732917
RARG	-0.0528875271181867	0.901020645488259
ST3GAL6	-0.0528306268462391	0.901126738140906
IPO9	-0.0524734676526962	0.901792703772636
MORN5	0.0514834540531618	0.903638962097647
ADAMTS20	-0.0510929024938286	0.904367398806212
ADAM18	0.0492664555479582	0.90777476042652
PPP1R13L	0.0487343697143315	0.908767636220833
PACRG	0.0473135933078773	0.91141931748529
NHSL2	-0.0470200337247784	0.911967295353326
CELF2	0.0466565286855369	0.912645880068711
PTGER4	0.0464158940310528	0.913095117946436
EVL	0.0462074780361423	0.913484223463519
MILR1	-0.0461947038397679	0.913508072939438
SDK2	-0.0456891605906472	0.91445196934985
RASSF5	0.0451364112742637	0.915484103873902
KCNC4	0.0447166121784068	0.916268052916413
MYO7A	0.0445804704087225	0.916522302007362
ZEB1	-0.0443804640442767	0.916895831475006
VAC14	-0.044344427722602	0.916963133888182
NHEJ1	-0.043954105479243	0.917692137857894
CMTM8	-0.0435270087527691	0.918489882863495
HNF4A	-0.0433553353250678	0.918810556793917
MAP7D1	-0.0431744548337084	0.919148439221622
LOC101112819	-0.0429204194102118	0.919622991964597
TMEM184B	-0.0427020153803105	0.920030999801852
RHOF	0.0425697461138694	0.920278103839621
LPGAT1	0.0422628017015428	0.920851555581428
KHDRBS2	0.0420744887493526	0.921203387767102
SHISA4	-0.0411907681767265	0.922854624611284
TNFRSF11A	-0.0410847576193453	0.923052722212842
PTPRF	-0.0408887710752418	0.923418963365103
PADI4	0.0408055819233824	0.923574422957311
PDSS2	0.0388494003084276	0.927230634315583
SNX2	0.0372765188604712	0.930171246610624
TRABD2B	0.0368609738264441	0.930948253759142
ANO2	-0.0360978421592992	0.932375319773118
SLC6A6	-0.0341301030148718	0.936055735637826
ITPKB	-0.0333380336118669	0.937537487418319
GPNMB	-0.0326065876388386	0.938905968084939
CMC1	0.0321486066955084	0.939762882871998
LOC443442	-0.0318923448654398	0.940242388998107
ARHGEF10	0.0311141921917954	0.94169853049311
UNC13D	0.0310854039861809	0.941752404014579
CASQ2	-0.0309164149080717	0.942068649797063
RXRA	0.0308378515133446	0.942215675412925
PCDH15	-0.0302256672593921	0.943361381798721
RNF144A	-0.0300102287628296	0.943764596475495
LOC106991342	-0.0297009449281553	0.944343470309452
LOC114118448	-0.0295111369832875	0.944698736589812
PKHD1L1	-0.0265772007449709	0.950191209558082
HSH2D	0.0258651956631525	0.95152438383012
CDH2	0.0255479271576242	0.952118476303968
ZNF385D	-0.0238833250681325	0.955235791788482
ABR	0.0237169957072407	0.955547306125511
OSBPL10	-0.022968066055001	0.956950019238906
TRIO	0.0224044291058164	0.958005750925146
CCDC60	0.0221625501331441	0.958458823709003
UBASH3B	0.02211939198139	0.958539665923834
ASB2	-0.020149956142404	0.962229057612268
LOC101105495	0.0189156124463278	0.964541685772024
GALNT18	-0.0185838670065701	0.965163271189479
PLXND1	0.0172614119469516	0.967641280958764
ASAP2	-0.0163517400005899	0.969345952208573
RIMS4	-0.0161350952300842	0.969751946823039
SLC4A7	0.0154518720771104	0.971032351143091
LOC114109329	-0.0149916341259935	0.97189489742502
WSCD2	-0.0145519015701129	0.972719036160383
SLC7A7	0.0140447206204901	0.97366961160642
SH2D4A	0.0135858693109199	0.974529629397592
MAP4K5	0.0124605168121948	0.976638949209057
NOTCH1	-0.0122403849173364	0.977051570602494
PLEKHO2	-0.0115559659191003	0.97833449280905
ARHGAP24	-0.0113283033980339	0.978761248266678
LOC101105810	0.0105530783094718	0.98021444720759
MEMO1	0.0100352345393006	0.981185198460208
CDH8	-0.00965845593750533	0.981891521331296
CNKSR3	-0.00910438363361802	0.982930223989197
S1PR1	-0.00809390436770677	0.984824592100148
MTMR2	0.00704173606899653	0.986797181328957
HPDL	0.00692998264691556	0.987006698543611
AATK	-0.00658788239811074	0.987648077893111
SNTB1	-0.00648014619325347	0.987850066028625
KL	0.00560270130714728	0.989495154884856
TIAM1	0.00478636715747419	0.991025698644258
LOC106990969	-0.00474879295320851	0.991096147074571
LOC105603225	-0.00446008295639908	0.991637455357948
ZNF423	-0.00419111143041957	0.992141758090743
BCL3	0.00405673859572493	0.992393698585437
GCG	0.00381735964759154	0.992842520194788
PON3	-0.00381089088097222	0.992854648779309
VPS54	-0.00325080859051206	0.993904776834846
AGMO	0.00323208956460789	0.993939874270865
SNCA	0.00220012153773997	0.995874785428924
NAV3	-0.00195655004972279	0.996331478019066
