# Supplementary material for: Developmental programming: Differing impact of prenatal testosterone and prenatal bisphenol-A -treatment on hepatic methylome in female sheep
Source: Mol Cell Endocrinol. Author manuscript; Available in PMC 2025 Dec 1. (PMC12668269; doi:10.1016/j.mce.2025.112655)
Supplement: Supplementary Table S7 [file NIHMS2117496-supplement-Supplementary_Table_S7.csv]

chr	start	end	width	nCpG	stat	pval	qval	gene	meanDiff
chr20	24747391	24749051	1661	24	12.7737140336426	9.63128240525226e-05	0.453057109739347	GSTA1-1	0.193790142207559
chr3	162617793	162618651	859	32	10.3409605590317	0.000369199158868003	0.453057109739347	GPR182	0.179483931040846
chr1	85866798	85867104	307	24	10.3270467088388	0.000369199158868003	0.453057109739347	LOC101102447	0.204445777695397
chr10	84846747	84847347	601	17	10.3123210293968	0.000369199158868003	0.453057109739347	ARHGEF7	0.127100482775762
chr25	42919344	42920330	987	24	-10.3022458919778	0.000369199158868003	0.453057109739347	PARG	-0.241438477267728
chr14	64466037	64468220	2184	86	10.2714812733855	0.000401303433552177	0.453057109739347	ZNF71	0.192642071105636
chr17	60154622	60155872	1251	20	10.2689675857594	0.000401303433552177	0.453057109739347	LOC121816955	0.170858915085146
chr22	51437447	51439191	1745	67	10.233815467669	0.000401303433552177	0.453057109739347	CYP2E1	0.161700317951214
chr19	49379307	49379905	599	16	10.0391604234848	0.000529720532288874	0.453057109739347	DCAF1	0.181528394490864
chr21	37153288	37153502	215	15	9.92334348782122	0.000593929081657223	0.453057109739347		0.141802462341045
chr14	49533100	49534762	1663	18	9.90238597872322	0.00060998121899931	0.453057109739347		0.164261670160094
chr21	43004521	43005021	501	19	9.83131353905111	0.000658137631025571	0.453057109739347		0.140828551255985
chr3	69466440	69466907	468	8	9.70993063123658	0.000690241905709745	0.453057109739347	SPTBN1	0.297643973763518
chr1	110065550	110066527	978	6	-9.6388008913882	0.000706294043051832	0.453057109739347	LOC121820643	-0.347574315685897
chr19	29432647	29433214	568	14	9.49406898303565	0.000770502592420181	0.453057109739347	LOC132658176	0.152856521754637
chr25	40598259	40599308	1050	25	9.45569708635819	0.000786554729762268	0.453057109739347	MMRN2	0.168650435726935
chr11	42606297	42609189	2893	54	9.3926336667578	0.000818659004446442	0.453057109739347	AOC3	0.148711347863012
chr19	56087760	56088541	782	30	9.27653194746822	0.000914971828498965	0.453057109739347	PLXND1	0.161090993235471
chrX	138977540	138979966	2427	20	-9.22157799987202	0.000914971828498965	0.453057109739347		-0.149817405363395
chr24	1730739	1731164	426	32	9.19034559585492	0.000963128240525226	0.453057109739347	TMEM204	0.10611108367643
chr9	93611324	93612002	679	19	-9.17474150070308	0.000979180377867313	0.453057109739347		-0.229508050819982
chr13	53915433	53915895	463	24	-9.16242150021065	0.000979180377867313	0.453057109739347	KCNQ2	-0.227736649139853
chrX	241131	241587	457	10	-9.12110477382616	0.00102733678989357	0.453057109739347	LOC101119619	-0.24540452725431
chr3	104395848	104396381	534	18	9.07696955008116	0.00102733678989357	0.453057109739347	KCNIP3	0.176787888721208
chr16	57208255	57212350	4096	27	-9.05524625600243	0.00102733678989357	0.453057109739347	MARCHF11	-0.194938483591526
chr5	37831690	37832241	552	38	9.04572155044835	0.00102733678989357	0.453057109739347	BTNL9	0.153681982591137
chr19	59360835	59361619	785	18	9.04220476319557	0.00102733678989357	0.453057109739347	EEFSEC	0.22901593076329
chr11	37691205	37691836	632	14	9.02779303060763	0.00104338892723566	0.453057109739347	HOXB1	0.184892990384542
chr3	2800670	2800837	168	11	8.95737825313046	0.00115575388863027	0.453057109739347		0.214669979008681
chr9	14133415	14134577	1163	39	-8.90845760405382	0.00123601457534071	0.453057109739347	ZC3H3	-0.171971662761632
chr15	30919683	30920347	665	11	-8.90623054795922	0.00123601457534071	0.453057109739347		-0.207615336669765
chr1	165433778	165434375	598	12	8.89163755612191	0.00123601457534071	0.453057109739347	LOC101108533	0.181047207996364
chr1	278061495	278065282	3788	27	-8.7926645667131	0.00130022312470906	0.453057109739347		-0.21429916935837
chr3	2225513	2226003	491	23	8.76003521468768	0.00131627526205114	0.453057109739347	VAV2	0.171970335170226
chr1	110010109	110012913	2805	7	-8.74848076398935	0.00131627526205114	0.453057109739347		-0.481691823036345
chr1	235605041	235606332	1292	7	8.74381698024085	0.00131627526205114	0.453057109739347		0.445197028595975
chr11	57181504	57182458	955	37	8.71522968384959	0.0013644316740774	0.453057109739347	SDK2	0.169518929887966
chr14	5332112	5332879	768	19	8.70677192862254	0.0013644316740774	0.453057109739347	WWOX	0.173708955510412
chr14	12457669	12458005	337	10	8.6898522932949	0.00138048381141949	0.453057109739347	C14H16orf95	0.220822875130158
chr23	61757162	61757743	582	30	8.67263630233996	0.00139653594876158	0.453057109739347	BCL2	0.167613959515146
chr3	2870186	2870806	621	18	8.63810378222445	0.00144469236078784	0.453057109739347		0.175124622881122
chr21	46051962	46052226	265	10	8.62605534016709	0.00147679663547201	0.453057109739347		0.205447806525939
chr10	69597557	69597925	369	20	8.61169048303027	0.0014928487728141	0.453057109739347	DCT	0.181271049769916
chr13	43473857	43474223	367	34	8.61070053092788	0.0014928487728141	0.453057109739347	LOC121816268	0.16686621434643
chr24	35028610	35029335	726	42	8.59635165458946	0.00152495304749827	0.453057109739347	ALKBH4	0.170460630024474
chr15	79540804	79542166	1363	39	-8.58906653362298	0.00154100518484036	0.453057109739347	RTN4RL2	-0.160065706229012
chr22	50007409	50007988	580	13	-8.57598524001318	0.00155705732218245	0.453057109739347		-0.261310964824434
chr23	12453130	12454079	950	18	-8.53535901239597	0.00163731800889288	0.453057109739347		-0.177488065653592
chr25	26614460	26614961	502	8	-8.49921440390327	0.00166942228357706	0.453057109739347	UNC5B	-0.20445105091444
chr26	44470010	44470720	711	20	8.48142879523852	0.00170152655826123	0.453057109739347		0.265587805638217
chr21	36990572	36991540	969	19	8.47851097577022	0.00170152655826123	0.453057109739347	RAB3IL1	0.166707260406891
chr15	55323719	55324324	606	12	8.45532989551426	0.00179783938231376	0.453057109739347	MYO7A	0.152287797957103
chr1	19489304	19490046	743	15	8.40251820018603	0.00189415220636628	0.453057109739347		0.142075929804353
chr23	432811	438638	5828	29	-8.40052523492943	0.00189415220636628	0.453057109739347	LOC121817698	-0.164776878057174
chr26	13812567	13813283	717	21	8.39149846739674	0.00191020434370836	0.453057109739347	STOX2	0.306162227160728
chr1	154518627	154519663	1037	6	-8.38505475509496	0.00191020434370836	0.453057109739347	CADM2	-0.309295423754132
chr16	57062632	57068330	5699	29	-8.27790626444769	0.00203862144244506	0.453057109739347		-0.1401085018403
chr7	3959302	3959990	689	24	8.26225234126635	0.00205467357978715	0.453057109739347		0.146832527117909
chr9	12927731	12928537	807	18	8.24762022254762	0.00208677785447132	0.453057109739347		0.171217375788248
chr4	79139815	79140469	655	17	-8.24253194802001	0.0021188821291555	0.453057109739347	STK17A	-0.311978121902232
chr19	54488811	54490299	1489	49	8.20894454179907	0.00219914281586593	0.453057109739347	ATP2B2	0.18650515289389
chr18	50804483	50806680	2198	7	-8.20307147428491	0.00219914281586593	0.453057109739347		-0.290991074434341
chr1	278069634	278074022	4389	60	-8.1880825635296	0.00223124709055011	0.453057109739347		-0.125616186808298
chr16	56413327	56413719	393	14	-8.18767456136691	0.00223124709055011	0.453057109739347	MYO10	-0.288031987035494
chr2	79733548	79734978	1431	13	-8.17273034313513	0.00226335136523428	0.453057109739347		-0.166361487879158
chr10	64412624	64416314	3691	20	-8.15032157204851	0.00232755991460263	0.453057109739347	LOC114116752	-0.244594255428815
chr6	114606180	114607047	868	36	8.14927778706242	0.00232755991460263	0.453057109739347	SORCS2	0.238363746839497
chr11	37586862	37588017	1156	25	8.14598302004367	0.00232755991460263	0.453057109739347	LOC121820604	0.131513122626362
chr10	6361718	6362792	1075	6	-8.14173203475154	0.00232755991460263	0.453057109739347		-0.253447568375177
chr11	37698292	37699763	1472	14	8.12706565031233	0.00234361205194472	0.453057109739347		0.163688372977806
chr9	11249321	11250762	1442	5	-8.10482590947294	0.00242387273865515	0.453057109739347		-0.262303538368349
chr1	275700054	275700805	752	11	8.10375584851637	0.00242387273865515	0.453057109739347	TBC1D5	0.181082131218461
chr13	30789937	30790394	458	13	-8.10210441277518	0.00243992487599724	0.453057109739347	CUBN	-0.147321049146421
chr5	3926643	3926946	304	13	8.09609277001362	0.00247202915068141	0.453057109739347	TMEM161A	0.138440253114316
chr8	84025346	84025496	151	11	8.08597944621808	0.00250413342536559	0.453057109739347	IGF2R	0.207798086725965
chr16	57083033	57084359	1327	14	-8.07409700865678	0.00255228983739185	0.453057109739347		-0.182937471397664
chr3	7320269	7321146	878	30	8.06428558609163	0.00260044624941811	0.453057109739347	PTPA	0.183814188072882
chr2	168721071	168722692	1622	8	8.05353259633867	0.00266465479878646	0.453057109739347	LRP1B	0.418146771227572
chr18	59146496	59147560	1065	21	8.05317811961211	0.00266465479878646	0.453057109739347		0.167426749133771
chr4	115195167	115195862	696	27	8.05276279677664	0.00266465479878646	0.453057109739347	NOS3	0.166321682829642
chr5	58584666	58585306	641	11	8.04918792370102	0.00266465479878646	0.453057109739347	LOC114114896	0.145616490517938
chr14	34394650	34395080	431	13	7.98635256332022	0.00290543685891776	0.458602733166687	EXOC3L1	0.152793726573031
chr18	50562018	50564883	2866	17	-7.98080917459793	0.00292148899625985	0.458602733166687		-0.210191559228067
chr17	40356524	40357530	1007	25	-7.9775103644591	0.00292148899625985	0.458602733166687	FNIP2	-0.223434239397369
chr15	61078132	61078969	838	39	-7.95764577750255	0.00296964540828611	0.458602733166687	IMMP1L	-0.18327575059211
chr14	2561584	2561858	275	26	7.94069741036133	0.00296964540828611	0.458602733166687		0.188412864733348
chr12	78537859	78538412	554	30	7.93798561137908	0.00296964540828611	0.458602733166687		0.157434293221796
chr1	270357053	270357566	514	17	7.93642782130089	0.00300174968297029	0.458602733166687		0.290809911314968
chr1	231236022	231236749	728	20	7.93453583656313	0.00301780182031237	0.458602733166687		0.158253774568521
chr24	18412176	18415141	2966	16	7.91810576368879	0.00306595823233864	0.458602733166687		0.250167392144267
chr14	18792833	18793414	582	37	7.89948322397598	0.00309806250702281	0.458602733166687		0.108456635518929
chr22	2922986	2923947	962	5	-7.89227397187382	0.0031141146443649	0.458602733166687		-0.404329866628901
chr25	17331314	17332261	948	10	7.89015812446965	0.0031141146443649	0.458602733166687	ARID5B	0.194998692302377
chr5	1866077	1866971	895	25	7.88377408705621	0.00313016678170698	0.458602733166687	ADAMTS2	0.200052918256738
chr7	23957890	23958839	950	9	7.84496265209429	0.00329068815512786	0.45975279355699		0.273307052370813
chr1	183784839	183785326	488	5	-7.84483813355053	0.00329068815512786	0.45975279355699		-0.29863574871238
chr7	86324432	86324754	323	12	7.79766858079102	0.00357962662728542	0.45975279355699	LOC105606524	0.169626212482681
chr3	176332815	176333819	1005	16	-7.78737705241117	0.0036117309019696	0.45975279355699	ABTB3	-0.210105298505356
chr2	183115843	183116871	1029	7	-7.78409568663516	0.00362778303931168	0.45975279355699	CCDC93	-0.305523724995966
chr3	3165937	3166294	358	20	-7.77826891797402	0.00362778303931168	0.45975279355699	CCDC187	-0.189694755283536
chr2	101001196	101001747	552	7	-7.77128705935786	0.00364383517665377	0.45975279355699		-0.238794918832263
chr3	92967700	92968555	856	18	7.76369900444401	0.00365988731399586	0.45975279355699	VAX2	0.162829496220704
chr1	270845016	270846223	1208	13	7.7557690335423	0.00367593945133795	0.45975279355699		0.23681918464184
chr4	106284466	106284965	500	8	-7.74906707989624	0.00372409586336421	0.45975279355699	AGK	-0.252160584683254
chr8	5128658	5132524	3867	21	-7.7403502442503	0.00375620013804838	0.45975279355699		-0.167107411686115
chr26	21954386	21956299	1914	8	-7.72859443966169	0.00378830441273256	0.45975279355699	SGCZ	-0.345142465498274
chr6	37304164	37304667	504	8	7.71339011354864	0.00388461723678508	0.45975279355699	PKD2	0.141887487086183
chr2	184848660	184850296	1637	7	-7.7101567064616	0.00388461723678508	0.45975279355699	SCTR	-0.339883719244636
chr22	51440450	51441899	1450	39	7.67215825910656	0.00401303433552177	0.45975279355699	CYP2E1	0.123941964073791
chr13	9562473	9564326	1854	9	-7.665001705773	0.00402908647286386	0.45975279355699	MACROD2	-0.395883146473127
chr7	27118432	27118509	78	7	-7.64129175538605	0.00415750357160056	0.45975279355699	RYR3	-0.381462217495605
chr2	185417984	185419593	1610	8	-7.63256904128437	0.00418960784628473	0.45975279355699	EPB41L5	-0.2354260288114
chr6	113973061	113973274	214	7	7.62800411873114	0.00418960784628473	0.45975279355699		0.267450071425572
chr25	15617993	15618390	398	10	7.62700210020503	0.00418960784628473	0.45975279355699	ANK3	0.230708794371399
chr3	57676099	57676645	547	15	7.60803834237651	0.00426986853299517	0.45975279355699	ATOH8	0.143312520106185
chr14	61773954	61774468	515	15	-7.60711793836512	0.00426986853299517	0.45975279355699	LOC101120904	-0.293657637788938
chr13	14007969	14009147	1179	11	-7.59977822824908	0.00430197280767934	0.45975279355699		-0.188926628399066
chr9	85805084	85805963	880	6	-7.59276477110683	0.00433407708236352	0.45975279355699		-0.268104459530501
chr16	59145113	59145255	143	5	-7.57844494693784	0.00441433776907395	0.45975279355699	TRIO	-0.220349659983908
chr19	56216655	56217518	864	21	7.57577379418939	0.00443038990641604	0.45975279355699	IFT122	0.144183073800208
chr12	42613120	42613569	450	6	7.57475907229738	0.00443038990641604	0.45975279355699		0.2891833485642
chr3	121735192	121735830	639	5	-7.57023751852895	0.00444644204375813	0.45975279355699		-0.18972688436984
chr1	32977855	32978419	565	13	-7.56238013765418	0.00446249418110021	0.45975279355699		-0.156886674594294
chr14	5328295	5328921	627	24	7.5585395428842	0.00446249418110021	0.45975279355699	LOC132657721	0.1607967766035
chr26	43108682	43109794	1113	13	-7.54875693227515	0.00455880700515274	0.45975279355699	ZNF385D	-0.212323767113878
chr3	2164321	2164722	402	25	-7.54677485715403	0.00455880700515274	0.45975279355699	BRD3OS	-0.140225061497337
chr20	26423136	26423761	626	19	7.53914017405519	0.00459091127983691	0.45975279355699	LOC105612706	0.150492096541231
chr2	245091343	245091916	574	20	7.53534969136474	0.00459091127983691	0.45975279355699	ECE1	0.137268268936083
chr16	57206036	57206615	580	9	-7.53134502566709	0.00459091127983691	0.45975279355699	MARCHF11	-0.259414445863114
chr8	91572808	91573473	666	31	7.52199956731355	0.00462301555452108	0.45975279355699	DLL1	0.123814907606669
chr6	118089430	118089484	55	5	-7.51550149928495	0.00462301555452108	0.45975279355699	DGKQ	-0.275234213673859
chr2	26083814	26085681	1868	7	-7.51282034706358	0.00465511982920526	0.45975279355699		-0.169050949366649
chr3	108533617	108534133	517	22	-7.50090766768824	0.00470327624123152	0.45975279355699	TRHDE	-0.123920556634145
chr24	8476093	8476784	692	13	-7.48970900499112	0.00473538051591569	0.45975279355699		-0.221901702010431
chr3	103567740	103568395	656	18	7.47871972073907	0.00483169333996822	0.45975279355699	FAM178B	0.148673503014007
chr2	13893809	13894294	486	9	-7.46063919525627	0.00489590188933657	0.45975279355699	PTPN3	-0.214584101199337
chr3	53762953	53763763	811	6	7.44442627166367	0.00496011043870491	0.45975279355699		0.286142219073686
chr3	84794367	84795062	696	15	7.4414930876558	0.004976162576047	0.45975279355699	MAP4K3	0.15666643528145
chr3	39291050	39291322	273	5	-7.42107673688343	0.00502431898807326	0.45975279355699	ANTXR1	-0.378493296107276
chr3	214717926	214718431	506	18	-7.41255120227613	0.00502431898807326	0.45975279355699		-0.143774929695495
chr18	49643451	49645060	1610	11	7.40961756814994	0.00502431898807326	0.45975279355699		0.278879589500194
chr14	1924245	1924459	215	7	7.40057085698977	0.00505642326275744	0.45975279355699	ZNRF1	0.180636149640229
chr3	8368179	8368942	764	14	7.37676110772285	0.0051045796747837	0.45975279355699	ENG	0.140906768964557
chr14	33708132	33708912	781	18	7.36103713598925	0.00520089249883622	0.45975279355699	CDH5	0.153020173702078
chr3	5079133	5079287	155	6	-7.35317163793181	0.00523299677352039	0.45975279355699		-0.222483373574678
chr12	11568520	11569012	493	5	7.3530013757322	0.00523299677352039	0.45975279355699		0.192241438618365
chr5	37534487	37535476	990	6	-7.35222303765792	0.00523299677352039	0.45975279355699	LOC101108831	-0.374999031704252
chr25	23855464	23855550	87	5	-7.34927975366712	0.00524904891086248	0.45975279355699	MYPN	-0.232941971362262
chr20	41405096	41405875	780	16	7.34908734490404	0.00524904891086248	0.45975279355699		0.127063754023185
chr1	84183760	84183890	131	7	7.34590496479604	0.00526510104820457	0.45975279355699		0.195291748331492
chr1	87836080	87836238	159	5	7.34400854112919	0.00528115318554666	0.45975279355699		0.250633704342127
chr5	37734877	37735149	273	14	7.33341148217323	0.00531325746023083	0.45975279355699		0.214107382948161
chr15	54075298	54075498	201	5	-7.33204250244726	0.00532930959757292	0.45975279355699	UVRAG	-0.178329773700159
chr2	168985981	168986401	421	5	7.32898146888095	0.005345361734915	0.45975279355699	LRP1B	0.41061244248651
chr17	69838721	69839443	723	14	7.32801752153095	0.005345361734915	0.45975279355699		0.1285534502468
chr2	100874908	100875747	840	7	-7.31710587546704	0.00540957028428335	0.45975279355699		-0.396518299884897
chr9	26884719	26886350	1632	8	7.31696091272413	0.00540957028428335	0.45975279355699		0.267306433819757
chr5	10157299	10157943	645	25	7.31569584581774	0.00540957028428335	0.45975279355699		0.131420812697505
chrX	103025498	103027027	1530	29	7.31563519004167	0.00540957028428335	0.45975279355699		0.148485259247006
chr2	166973721	166975260	1540	9	-7.2910829914124	0.00550588310833587	0.45975279355699	ARHGAP15	-0.26131429039289
chr25	19937584	19938583	1000	10	7.28961900270403	0.00550588310833587	0.45975279355699		0.199648393141834
chr20	47391470	47391891	422	11	-7.28480133736605	0.00550588310833587	0.45975279355699		-0.191181906195626
chr21	45946997	45948259	1263	33	7.28446770308127	0.00550588310833587	0.45975279355699		0.133430274403609
chr2	170877253	170878413	1161	8	-7.27963664019575	0.00552193524567796	0.45975279355699		-0.287784007853526
chr7	87855217	87855725	509	11	-7.27181087423867	0.00561824806973048	0.45975279355699	NRXN3	-0.255630760385923
chr26	25357188	25358020	833	15	-7.2658842214554	0.00566640448175675	0.45975279355699		-0.14595222860861
chrX	5173160	5173779	620	11	7.26469961662829	0.00566640448175675	0.45975279355699	LOC101117055	0.185206764850379
chrX	65327111	65327911	801	8	7.25776224358185	0.00569850875644092	0.45975279355699	PHKA1	0.304625435838411
chr14	5330670	5331218	549	11	7.22534003918956	0.00590718654188805	0.45975279355699	LOC132657721	0.250679011695839
chr13	21298904	21300195	1292	13	-7.22216795332998	0.00593929081657223	0.45975279355699		-0.253616691362752
chr3	932331	933054	724	37	7.22041198951051	0.0059713950912564	0.45975279355699	PTGDS	0.153648753533064
chr3	1994694	1996158	1465	61	7.216522573226	0.00600349936594058	0.45975279355699		0.14545295386338
chr1	109140309	109140465	157	7	-7.21473183962048	0.00603560364062475	0.45975279355699		-0.195368541557656
chr17	51080085	51080743	659	27	7.21268344088321	0.00605165577796684	0.45975279355699		0.131494730098868
chrX	5774422	5775028	607	22	7.20837111723216	0.00605165577796684	0.45975279355699		0.182655624166266
chr13	75308965	75309387	423	17	7.19520352925665	0.00611586432733518	0.45975279355699	SLC13A3	0.205952004930595
chr1	5564055	5564690	636	21	7.19474058064906	0.00611586432733518	0.45975279355699	AGAP1	0.110442057600382
chr10	32842772	32843343	572	11	-7.19301931311874	0.00611586432733518	0.45975279355699		-0.163299314595594
chr2	132856899	132857810	912	13	-7.19111404451212	0.00614796860201936	0.45975279355699	LOC132659203	-0.153085570338433
chr18	49730357	49730741	385	6	7.18619580095444	0.00616402073936145	0.45975279355699		0.346676597230405
chr17	34092296	34094244	1949	7	7.18051939506563	0.00619612501404562	0.45975279355699		0.342830721788832
chr11	36951185	36951267	83	7	7.16176990262616	0.00629243783809814	0.45975279355699		0.143688227845985
chr13	81903427	81904801	1375	11	-7.16105905067313	0.00630848997544023	0.45975279355699		-0.23923881912237
chr19	37425485	37426154	670	10	7.15684717933753	0.00637269852480858	0.45975279355699	PRICKLE2	0.202840446251758
chr4	120201511	120201983	473	15	-7.15025930782736	0.00640480279949275	0.45975279355699	DNAJB6	-0.117316408313503
chr1	7037687	7038196	510	21	7.15007775926942	0.00640480279949275	0.45975279355699	TRPM8	0.149327039317867
chr17	65331666	65331878	213	9	7.14067993619473	0.00648506348620319	0.45975279355699	KIAA1671	0.168785929515976
chr16	57043954	57047148	3195	12	-7.13814441589263	0.00650111562354528	0.45975279355699		-0.167412932009049
chr5	10454230	10454918	689	8	-7.13684168626861	0.00651716776088736	0.45975279355699	CACNA1A	-0.193032444020904
chr3	15779952	15780649	698	12	-7.13630637189547	0.00653321989822945	0.45975279355699		-0.187542174469011
chr7	75422879	75424731	1853	9	-7.12799425389898	0.00656532417291362	0.45975279355699	LOC121819990	-0.226202910781103
chr13	1536466	1537149	684	25	-7.12147190836952	0.00661348058493988	0.45975279355699	LOC105613810	-0.179872294069274
chr7	84857314	84857818	505	15	-7.11762020178073	0.00664558485962406	0.45975279355699	LOC101108756	-0.201699322142924
chrX	97400126	97403631	3506	19	-7.10469941796905	0.00675794982101867	0.45975279355699		-0.168059941559815
chr8	1118295	1119040	746	12	-7.08070697837596	0.00695057546912371	0.45975279355699		-0.30171089950027
chr6	115243154	115245008	1855	27	7.06268094045733	0.00714320111722876	0.45975279355699	SH3TC1	0.123129493444738
chr8	81111082	81111396	315	17	7.05221524118683	0.00717530539191293	0.45975279355699		0.134512393735212
chr3	7318472	7319133	662	18	7.04937740809574	0.00717530539191293	0.45975279355699	PTPA	0.129479199291592
chrX	76920897	76921719	823	7	-7.04682162326669	0.00720740966659711	0.45975279355699	POF1B	-0.20818818541712
chr2	81670788	81671092	305	5	-7.04643422839229	0.00720740966659711	0.45975279355699	MPDZ	-0.314655067337647
chr1	104019929	104020503	575	20	-7.04609943764786	0.00722346180393919	0.45975279355699	LOC114116933	-0.178352703481323
chr1	121683511	121683755	245	5	-7.04488825053739	0.00722346180393919	0.45975279355699		-0.391250894191037
chr12	70166747	70167164	418	10	7.04225706915812	0.00725556607862337	0.45975279355699	FLVCR1	0.159717020091745
chr21	46400572	46401097	526	13	7.03545129203129	0.00728767035330754	0.45975279355699	MOB2	0.156461673422006
chr26	36689791	36689856	66	6	-7.03339299515784	0.00730372249064963	0.45975279355699	SLC20A2	-0.222892027260071
chr13	12264936	12265383	448	7	-7.03039598431539	0.00730372249064963	0.45975279355699	TAF3	-0.183867512329447
chr14	9516056	9519095	3040	34	7.02087029857843	0.0074642438640705	0.45975279355699	CDH13	0.14870125841218
chr16	15244484	15246237	1754	7	7.01545380152651	0.00749634813875468	0.45975279355699	RNF180	0.214806674742815
chr11	54067855	54068433	579	9	7.01305048484173	0.00754450455078094	0.45975279355699	SEC14L1	0.163874870655693
chr3	2489697	2489979	283	14	-7.01284648788544	0.00754450455078094	0.45975279355699	FAM163B	-0.247410907308708
chr2	170824551	170827197	2647	12	-7.00884031582108	0.00754450455078094	0.45975279355699		-0.195887655097649
chr18	32341675	32341874	200	9	7.00533666244037	0.00756055668812302	0.45975279355699	LOXL1	0.141356312066547
chr1	23951387	23953868	2482	12	-7.00432074070584	0.00756055668812302	0.45975279355699	AGBL4	-0.18963043318343
chr2	1974661	1975699	1039	39	6.99719337936169	0.00767292164951763	0.45975279355699	COLEC11	0.149793202989261
chr2	183273514	183274825	1312	10	-6.9957585325732	0.00770502592420181	0.45975279355699		-0.20127223638162
chr10	63366850	63369323	2474	10	6.99297662454645	0.00772107806154389	0.45975279355699		0.338957454527833
chr19	55280347	55280663	317	8	-6.99257674125809	0.00772107806154389	0.45975279355699	ATG7	-0.261533528592794
chr3	3188417	3188919	503	15	-6.99220028938757	0.00773713019888598	0.45975279355699	CCDC187	-0.235999918971912
chr2	69072217	69073185	969	9	6.97322260981288	0.00786554729762268	0.45975279355699		0.284849865602547
chr16	15570689	15572167	1479	5	-6.97068163904585	0.00789765157230685	0.45975279355699		-0.243504150280525
chr14	9753722	9754580	859	8	6.95426692306837	0.00797791225901729	0.45975279355699		0.33917336068452
chr3	2992100	2992668	569	36	6.94619752035222	0.00805817294572772	0.45975279355699	NOTCH1	0.13315819355882
chr2	167089194	167089716	523	5	6.94115570199013	0.00813843363243816	0.45975279355699		0.281077557123728
chrX	59773233	59773944	712	11	6.93710091239558	0.00815448576978025	0.45975279355699	LOC121818276	0.220949296783305
chr3	53114934	53117128	2195	12	6.93363970105739	0.00817053790712233	0.45975279355699		0.255521513548914
chr15	67982170	67984237	2068	23	-6.93359439328371	0.00817053790712233	0.45975279355699		-0.116961161960205
chr1	6809324	6810431	1108	6	6.92931384336018	0.00826685073117486	0.45975279355699	SPP2	0.29720770942367
chr13	69230743	69231919	1177	8	-6.92682458271709	0.00826685073117486	0.45975279355699		-0.310806957635288
chr3	20504044	20504703	660	20	-6.92567199612291	0.00826685073117486	0.45975279355699	GREB1	-0.183204317945491
chr23	23544835	23546091	1257	7	6.92316194528183	0.00831500714320112	0.45975279355699	NOL4	0.35154408212392
chr16	57157527	57158694	1168	8	-6.91605419537248	0.00836316355522738	0.45975279355699	MARCHF11	-0.158093068776696
chr10	20442509	20443173	665	5	-6.91455016737795	0.00837921569256947	0.45975279355699		-0.262984014347265
chr14	9754988	9755408	421	7	-6.90957468186005	0.00839526782991155	0.45975279355699		-0.276299320563627
chr3	221519169	221520333	1165	19	6.90837973077775	0.00841131996725364	0.45975279355699	KIAA0930	0.171143757393848
chr21	45937712	45938846	1135	30	6.90793980075804	0.00842737210459573	0.45975279355699	LOC105605956	0.144347846212805
chr22	34533689	34534146	458	8	6.90674143691714	0.00842737210459573	0.45975279355699	ABLIM1	0.128129734861837
chr5	105089495	105089965	471	8	6.89464532082686	0.00849158065396408	0.45975279355699		0.208462991975332
chrX	266534	267117	584	21	-6.88958682984563	0.00850763279130616	0.45975279355699	LOC101119619	-0.194142273069199
chr4	43593259	43593943	685	6	-6.88772316404638	0.00852368492864825	0.45975279355699	MAGI2	-0.2297280262767
chr6	104772888	104777172	4285	39	-6.88606262967644	0.00852368492864825	0.45975279355699	STK32B	-0.125093720029709
chr1	269877572	269877813	242	6	-6.88261127457394	0.00857184134067451	0.45975279355699	RIPPLY3	-0.319046790480852
chr23	61043258	61044039	782	36	6.87354142344968	0.00871631057675329	0.45975279355699	TNFRSF11A	0.106598882928344
chr15	39791848	39792680	833	8	-6.86984646383986	0.00878051912612164	0.45975279355699	TEAD1	-0.12182620583309
chrX	59770287	59770735	449	10	6.86538389228583	0.0088286755381479	0.45975279355699	LOC121818276	0.170168800131178
chr11	53948749	53949235	487	13	6.86367570163498	0.0088286755381479	0.45975279355699	SEPTIN9	0.131044786873632
chr22	43280425	43280847	423	14	6.86066251228321	0.0088286755381479	0.45975279355699	CHST15	0.117299776793291
chr12	70632360	70632632	273	7	6.85537421293698	0.00886077981283208	0.45975279355699	PACC1	0.173992793393915
chr26	41421335	41421543	209	11	6.85160482915411	0.00890893622485834	0.45975279355699	UBE2E1	0.179785064570901
chr24	15099032	15099236	205	5	6.84932147797571	0.00890893622485834	0.45975279355699	LOC101111247	0.215652001897161
chr7	23828743	23830671	1929	5	6.84094339251167	0.00892498836220043	0.45975279355699	LOC114115815	0.245790671202262
chr13	82679728	82682578	2851	20	-6.83634699879406	0.00898919691156877	0.45975279355699		-0.159476562792765
chr16	65503578	65504345	768	15	6.83533500938716	0.00905340546093712	0.45975279355699	ADCY2	0.276816082545194
chr8	8576242	8577041	800	8	-6.83338084581207	0.00906945759827921	0.45975279355699		-0.285940922687017
chr24	2981379	2981636	258	15	-6.82845868307514	0.00913366614764756	0.45975279355699	MMP25	-0.163020453156843
chr15	79252865	79253378	514	11	6.8248414145216	0.00914971828498965	0.45975279355699		0.157673950559355
chr1	29307825	29308726	902	13	6.8156949057823	0.00924603110904217	0.45975279355699	DHCR24	0.226734762654902
chr7	86723431	86724036	606	21	6.81387051538977	0.00927813538372634	0.45975279355699	TMED8	0.142097228756507
chr17	55452172	55452511	340	6	6.81377298101263	0.00927813538372634	0.45975279355699	LOC101105780	0.20798742540358
chrX	136253374	136254478	1105	7	-6.81260243118706	0.00927813538372634	0.45975279355699		-0.194538413107427
chr11	34823229	34823834	606	5	-6.80882725992756	0.00934234393309469	0.45975279355699		-0.273153921872462
chr22	24149414	24150695	1282	27	6.80858938994031	0.00935839607043678	0.45975279355699	STN1	0.116621620159641
chr23	61321769	61322190	422	8	-6.80710551647614	0.00937444820777887	0.45975279355699		-0.180874996343742
chr18	64891779	64891979	201	8	6.79939235194042	0.00942260461980513	0.45975279355699		0.18227088837046
chr16	4101290	4101793	504	33	6.79477614432826	0.00948681316917348	0.45975279355699	STK10	0.144376204589399
chr18	50599009	50601551	2543	14	-6.78008349041214	0.00963128240525226	0.45975279355699		-0.20633724294804
chr9	28520763	28521539	777	11	6.77790777022399	0.00967943881727852	0.45975279355699	MTSS1	0.141994267136804
chr5	65301205	65301487	283	8	6.77683417015878	0.00967943881727852	0.45975279355699	SGCD	0.115637953998962
chr24	37724455	37724931	477	21	-6.77558277167463	0.00967943881727852	0.45975279355699	TRRAP	-0.133974064847777
chr25	42020268	42020579	312	11	-6.76524554559062	0.00974364736664687	0.45975279355699	WDFY4	-0.152821998348085
chr9	23384387	23384881	495	9	6.76338693323892	0.00977575164133104	0.45975279355699	ASAP1	0.143386216890502
chr2	137096672	137097441	770	14	6.760525784222	0.00979180377867313	0.45975279355699	RAPGEF4	0.113551958991004
chr3	12921004	12921459	456	29	6.75317510518136	0.00985601232804148	0.45975279355699	LOC101114434	0.183970635057794
chr26	41645658	41646021	364	20	6.7503275052332	0.00990416874006774	0.45975279355699		0.20606971756094
chr3	77262918	77263595	678	19	6.75017508336206	0.00990416874006774	0.45975279355699	STPG4	0.165229911138644
chr3	222287526	222288883	1358	49	6.74990104559883	0.00990416874006774	0.45975279355699	LOC121819243	0.118345471151621
chr3	102338179	102338412	234	8	6.74931744775685	0.00990416874006774	0.45975279355699	CRACDL	0.152410176791645
chr3	2550910	2551256	347	25	6.74600487444062	0.009952325152094	0.45975279355699	MYMK	0.123290884244882
chr16	51175330	51176213	884	5	6.74514087117808	0.009952325152094	0.45975279355699	CDH12	0.335240968908724
chrX	25577931	25579028	1098	10	-6.7442083928366	0.009952325152094	0.45975279355699		-0.313932148178787
chr19	54218433	54219417	985	28	6.74110749556871	0.00998442942677817	0.45975279355699	ZDHHC3	0.11701276187291
chr18	61303983	61311410	7428	46	-6.74009074443495	0.00998442942677817	0.45975279355699		-0.138655880770437
chr24	35064512	35065435	924	25	6.73819198642438	0.0100004815641203	0.45975279355699	PRKRIP1	0.113816829818925
chr4	60989616	60990636	1021	6	-6.73725016599199	0.0100004815641203	0.45975279355699		-0.23718839514009
chr3	80243830	80244202	373	7	-6.73697898583094	0.0100004815641203	0.45975279355699		-0.306173703839047
chr2	187127675	187128754	1080	12	-6.73314464682179	0.0100165337014623	0.45975279355699		-0.214572832642439
chr12	4105382	4105745	364	9	-6.73100602845408	0.0100646901134886	0.45975279355699		-0.160426001769525
chr18	31589806	31590579	774	11	6.72970366278827	0.0100807422508307	0.45975279355699	LOC101109214	0.152738548152719
chr1	157193205	157193678	474	6	-6.72814989750339	0.0100967943881728	0.45975279355699	C1H3orf38	-0.174962146612536
chr16	41127052	41127349	298	8	6.7264767531822	0.0101128465255149	0.45975279355699	NPR3	0.148134309130415
chr1	119960327	119960705	379	5	6.72600130756072	0.0101128465255149	0.45975279355699	MPZL1	0.158169921195069
chr3	187977881	187978121	241	7	6.71853362596857	0.0101770550748832	0.45975279355699	SMCO2	0.205499080381017
chr14	45046877	45047448	572	18	6.71703784547064	0.0102091593495674	0.45975279355699	GRAMD1A	0.152472035704915
chr2	242972108	242972777	670	14	6.7122698912707	0.0102573157615937	0.45975279355699		0.150788737678237
chr3	133269360	133269886	527	20	6.71032789223239	0.0102733678989357	0.45975279355699	RARG	0.103125159386359
chr11	33949684	33950277	594	11	6.70936650918467	0.0102733678989357	0.45975279355699	GRAP	0.126111163281561
chr13	1338310	1339324	1015	10	6.70683627761524	0.0102894200362778	0.45975279355699	PLCB1	0.136507538313944
chr15	57309661	57311729	2069	14	-6.70678167231682	0.0102894200362778	0.45975279355699		-0.233124084290498
chr13	24669133	24669785	653	9	-6.70069313596917	0.0103857328603304	0.45975279355699	KIAA1217	-0.129471247777508
chr11	53148169	53148663	495	19	6.69393611503664	0.0104499414096987	0.45975279355699	PGS1	0.138615706857991
chr14	10149336	10149824	489	9	6.6912946299075	0.010498097821725	0.45975279355699	ATP2C2	0.140123186089306
chr14	26465043	26466898	1856	5	6.69014454134008	0.0105141499590671	0.45975279355699		0.284178775870713
chr2	221443494	221444055	562	17	6.68946192681369	0.0105141499590671	0.45975279355699	ASIC4	0.13677379366062
chr2	207645484	207646075	592	16	-6.68894990832165	0.0105302020964091	0.45975279355699	PARD3B	-0.160856326759724
chr6	112560933	112561673	741	31	6.68859912303223	0.0105302020964091	0.45975279355699	LDB2	0.157112807320591
chr18	50832668	50835219	2552	18	-6.68648249000979	0.0105462542337512	0.45975279355699		-0.126697973337206
chr11	22251113	22251775	663	24	6.68317818188914	0.0105623063710933	0.45975279355699	RPH3AL	0.117188284767941
chr12	71745878	71746952	1075	9	-6.6800736935915	0.0105783585084354	0.45975279355699	KCNH1	-0.223759646436047
chr18	6008415	6009590	1176	9	-6.67806352146871	0.0105944106457775	0.45975279355699	ADAMTS17	-0.276929550394633
chr24	40980649	40981642	994	25	6.67714551862012	0.0105944106457775	0.45975279355699	GNA12	0.122364931397402
chr5	98016989	98017973	985	9	-6.67395536810774	0.0106586191951458	0.45975279355699		-0.174452214791739
chr3	2810048	2810433	386	18	6.67350473718239	0.0106586191951458	0.45975279355699	LOC114114248	0.18426019298945
chr3	99866350	99866618	269	5	-6.67168290619835	0.0106746713324879	0.45975279355699	MAP4K4	-0.234850143316062
chr7	48989711	48991880	2170	13	-6.66675238058601	0.01069072346983	0.45975279355699	FAM81A	-0.133109326996719
chr3	225481783	225481988	206	8	-6.66403049199874	0.01069072346983	0.45975279355699	TRABD	-0.21509747890916
chr15	59601686	59605016	3331	20	-6.66258487190587	0.0107067756071721	0.45975279355699		-0.144020350825083
chr7	90895114	90895598	485	12	6.66071005199071	0.0107228277445142	0.45975279355699	STON2	0.12078130369491
chr5	42797014	42799388	2375	16	-6.65748176225069	0.0107549320191984	0.45975279355699	FSTL4	-0.147047921962662
chr12	78526601	78527159	559	11	6.65294415342033	0.0107870362938825	0.45975279355699		0.139124073677308
chr3	193490465	193490615	151	5	6.65109166606589	0.0108030884312246	0.45975279355699	ST8SIA1	0.378982037509283
chr9	94178413	94178807	395	12	6.64930876812231	0.0108351927059088	0.45975279355699	TAF2	0.17250764326555
chr16	846360	846448	89	9	6.64776236079995	0.0108351927059088	0.45975279355699	SLIT3	0.14062831681922
chr7	13569103	13570005	903	20	6.64651412423379	0.0108512448432509	0.45975279355699	SMAD6	0.147136337347087
chr14	1195476	1196820	1345	33	6.64518093507256	0.010867296980593	0.45975279355699	ST3GAL2	0.161063328899903
chr8	27750771	27751309	539	5	-6.64453387423589	0.010867296980593	0.45975279355699	FIG4	-0.256211455850016
chr1	78590884	78592548	1665	12	6.6429592704481	0.0108994012552771	0.45975279355699	S1PR1	0.121826118283316
chr25	7733760	7734039	280	16	-6.63889580555236	0.0110278183540138	0.45975279355699	GNG4	-0.135398935366138
chr8	7524205	7526006	1802	7	6.63776776729434	0.0110438704913559	0.45975279355699		0.259639447686614
chr11	61751395	61752616	1222	36	6.63161197718084	0.0111080790407243	0.45975279355699	CEP112	0.154007879676794
chr13	23780953	23781502	550	9	-6.62676353771292	0.0112043918647768	0.45975279355699		-0.297900906532045
chrX	100106470	100107945	1476	14	-6.62413734750122	0.011236496139461	0.45975279355699		-0.230924064886323
chr1	273515740	273516031	292	9	-6.62390658786735	0.011236496139461	0.45975279355699	COLQ	-0.191877373547033
chr24	41842758	41844343	1586	34	6.6215355761743	0.0112686004141451	0.45975279355699	MICALL2	0.12236336775452
chr1	43723276	43723867	592	34	-6.61879419220274	0.0113167568261714	0.45975279355699	DIRAS3	-0.121887906217734
chr26	6345431	6345820	390	7	6.61547763890026	0.0113649132381977	0.45975279355699		0.226954893308886
chr3	1621185	1621614	430	22	6.61068078878887	0.0113970175128818	0.45975279355699	COL5A1	0.13691220322482
chr4	83051598	83052144	547	7	-6.60895814423711	0.0114130696502239	0.45975279355699	POU6F2	-0.285383693577335
chr14	48484096	48484225	130	8	-6.60775531751216	0.0114451739249081	0.45975279355699	IL-15L	-0.189803261385235
chr16	15593493	15593798	306	6	-6.60348137256511	0.0115093824742765	0.45975279355699		-0.211452555247421
chr2	236553589	236554449	861	19	6.60335685156919	0.0115093824742765	0.45975279355699	LAPTM5	0.169808193642376
chr1	194077119	194077527	409	16	6.60159122879414	0.0115414867489606	0.45975279355699		0.139534155976271
chr3	222212203	222212614	412	15	6.60099448008294	0.0115414867489606	0.45975279355699		0.141013089489998
chr16	57140545	57141898	1354	10	-6.59432579672421	0.0116377995730131	0.45975279355699	MARCHF11	-0.152673616335907
chr4	6354931	6355394	464	6	6.59190004684203	0.0116859559850394	0.45975279355699	IKZF1	0.190760238631072
chr4	68342412	68342705	294	10	6.59186760323797	0.0116859559850394	0.45975279355699	CHN2	0.188394185245902
chr6	112564160	112564329	170	9	6.5831173964304	0.0117822688090919	0.45975279355699	LDB2	0.162905567653647
chr5	167569	168274	706	8	-6.58251949320941	0.0117822688090919	0.45975279355699		-0.16408232115368
chr2	81372627	81373883	1257	6	-6.57897137433542	0.0118464773584603	0.45975279355699		-0.215385356961705
chr15	53274450	53275716	1267	26	6.57842232416705	0.0118464773584603	0.45975279355699	ARRB1	0.125230715396193
chr8	21384387	21384942	556	27	6.57555724507696	0.0119106859078286	0.45975279355699	TRAPPC3L	0.159539106850779
chr21	29312358	29312869	512	13	6.57498024609416	0.0119106859078286	0.45975279355699	ETS1	0.170613074233504
chr1	155046126	155046665	540	8	-6.57367830671174	0.0119106859078286	0.45975279355699	CADM2	-0.224712941056249
chr7	23559812	23559994	183	5	-6.57231626872954	0.0119106859078286	0.45975279355699		-0.0998828107518983
chr5	106421345	106421919	575	20	6.57119026533085	0.0119267380451707	0.45975279355699	MAN2A1	0.130596943747367
chr18	12792398	12792606	209	19	6.57011321028516	0.0119267380451707	0.45975279355699		0.148325609555031
chr19	2862190	2863503	1314	11	-6.56928400541234	0.0119267380451707	0.45975279355699	ZCWPW2	-0.232967252381247
chr1	66250454	66251740	1287	23	6.56489106803924	0.0119427901825128	0.45975279355699	LOC101119517	0.110042415308407
chr7	25001407	25001698	292	11	-6.56362278235252	0.0119427901825128	0.45975279355699	TEP1	-0.134229961083056
chr16	57058522	57061800	3279	18	-6.55914350371404	0.0120391030065653	0.45975279355699		-0.128334913958985
chr10	79959936	79960184	249	5	-6.55694150760321	0.0120551551439074	0.45975279355699		-0.23308558754768
chr1	220281029	220281381	353	6	-6.55505221989477	0.0120712072812495	0.45975279355699		-0.241043476961292
chr16	41696495	41697177	683	12	6.55423029516375	0.0120872594185916	0.45975279355699	PDZD2	0.130919263466264
chr15	42639044	42640869	1826	16	-6.55409521543564	0.0120872594185916	0.45975279355699	SWAP70	-0.245781319393418
chr3	130371423	130371610	188	13	6.54944896384684	0.0121514679679599	0.45975279355699		0.149189213558433
chr11	28050151	28050513	363	20	6.54940598974469	0.0121514679679599	0.45975279355699		0.133198060272297
chr1	188921919	188922433	515	7	6.54455493260717	0.0122638329293545	0.461259641586142	MYLK	0.201551807007526
chr1	154706753	154708636	1884	8	-6.54038140828895	0.0123280414787229	0.461259641586142	CADM2	-0.251734346885078
chr21	45973974	45974428	455	13	6.53911009818647	0.0123280414787229	0.461259641586142		0.204634662217762
chr24	2697717	2697935	219	9	-6.53656467474009	0.0123601457534071	0.461259641586142	LOC132658574	-0.184734022818819
chr5	10159147	10160382	1236	45	6.53546158585477	0.0123601457534071	0.461259641586142		0.163479130559625
chr5	106400109	106401097	989	12	6.53276749731666	0.0123922500280912	0.461259641586142	MAN2A1	0.219350634653478
chr5	4939511	4940187	677	15	-6.53081044272636	0.0124404064401175	0.461751122484539	LOC121819585	-0.148036624477792
chr3	105927919	105928126	208	10	-6.52998365109855	0.0124725107148017	0.461751122484539	ANAPC1	-0.184728304302879
chr21	26744921	26745196	276	12	-6.52358778735618	0.0126009278135384	0.462663814296953		-0.124722510222546
chr14	52684408	52684903	496	29	6.52200707112714	0.0126330320882225	0.462663814296953	EXOC3L2	0.151323544924607
chr11	40789606	40789800	195	6	-6.52136139262961	0.0126490842255646	0.462663814296953		-0.258858006994591
chr3	93380725	93381128	404	19	6.52120861266958	0.0126490842255646	0.462663814296953	DYSF	0.138361336236587
chr2	241992722	241993192	471	18	6.52054507751675	0.0126651363629067	0.462663814296953		0.138022337317343
chr21	45632923	45633668	746	35	6.51889880603244	0.0127293449122751	0.462704725413259	ASCL2	0.167998324606962
chr19	56248542	56249177	636	17	-6.51624248022038	0.0127935534616434	0.462704725413259	IFT122	-0.13665359200039
chr12	69367043	69367744	702	15	6.51552198441491	0.0127935534616434	0.462704725413259		0.136362703860601
chr12	14063534	14064461	928	11	-6.50873687535839	0.0128898662856959	0.462704725413259		-0.2942355497695
chr14	5858151	5858750	600	24	6.5064493803986	0.0129219705603801	0.462704725413259		0.116175136495992
chr12	18475466	18476402	937	10	6.49698042665271	0.0130022312470906	0.462704725413259	USH2A	0.253771327594086
chr3	85285752	85288826	3075	9	-6.49652504900285	0.0130022312470906	0.462704725413259	ARHGEF33	-0.286784766939262
chr3	78303570	78304070	501	12	6.49615283623493	0.0130022312470906	0.462704725413259	PRKCE	0.168811976879761
chr16	57199624	57201293	1670	9	-6.49473486105977	0.0130022312470906	0.462704725413259	MARCHF11	-0.154568744007858
chr26	37512284	37512770	487	27	6.49441164351703	0.0130022312470906	0.462704725413259	CSGALNACT1	0.141158010448025
chr24	10900230	10900828	599	21	6.49093275961607	0.0130664397964589	0.463791259991835	TXNDC11	0.11851268906561
chr9	94436949	94437337	389	10	6.48480362662801	0.0132269611698798	0.466890914616884	COL14A1	0.145954459360563
chr3	80790234	80790857	624	9	-6.48294652084193	0.0132430133072219	0.466890914616884	THADA	-0.289524511158731
chr26	25657224	25657493	270	5	-6.47845656131189	0.0132911697192481	0.466890914616884	RBPMS	-0.181624233201919
chr2	170858195	170860697	2503	10	6.47803967581147	0.0132911697192481	0.466890914616884		0.180997790376934
chr22	45724656	45724765	110	7	6.47563229181024	0.0133232739939323	0.466890914616884		0.147611996284736
chr16	57029303	57030511	1209	13	-6.46564626439374	0.0135961603287478	0.475244467125671		-0.210790438933239
chr23	249073	250572	1500	14	-6.45891694514652	0.0137566817021686	0.476022664327303		-0.191689838255696
chr19	50477445	50478098	654	26	6.45743840709832	0.0137566817021686	0.476022664327303	INKA1	0.13410639026295
chr14	10100315	10102047	1733	30	6.45742291240291	0.0137566817021686	0.476022664327303	WFDC1	0.108987930928422
chr4	73923014	73923441	428	8	-6.45737277400624	0.0137566817021686	0.476022664327303	ADAM22	-0.122616929053283
chr24	41000330	41001149	820	29	6.442563342718	0.0139814116249579	0.480444285017936	GNA12	0.164219472562553
chr4	118679255	118680078	824	32	6.44057650128519	0.014013515899642	0.480444285017936		0.137316339360014
chr8	14663095	14663666	572	5	-6.43916658900568	0.0140295680369841	0.480444285017936	NKAIN2	-0.307422093713191
chr9	84515776	84516526	751	8	6.43885219439914	0.0140295680369841	0.480444285017936		0.247580795880015
chr4	71666784	71666946	163	19	6.43693672306643	0.0140777244490104	0.480444285017936		0.162827830645214
chr1	173762190	173762700	511	9	-6.43615940157641	0.0140937765863525	0.480444285017936		-0.169496701666606
chr11	59066635	59067067	433	7	6.43099016351732	0.0142061415477471	0.480880639868131		0.206308717536171
chr1	256559644	256560609	966	8	-6.42417688118848	0.0142864022344575	0.480880639868131		-0.227496386514762
chr3	194163825	194164765	941	8	6.4226840994991	0.0143345586464838	0.480880639868131		0.295545470705249
chr3	224669664	224669859	196	5	-6.42262988362123	0.0143345586464838	0.480880639868131		-0.265943710661842
chr5	50595791	50596038	248	12	-6.42101167226453	0.014366662921168	0.480880639868131	PCDH1	-0.176726263364342
chr4	66889080	66889319	240	5	-6.41941830735048	0.0143987671958521	0.480880639868131	ADCYAP1R1	-0.197088783519929
chr23	3263377	3263908	532	11	-6.41191619761874	0.0145913928439572	0.480880639868131		-0.147096915333181
chr25	32520786	32521140	355	7	6.41074464849223	0.0145913928439572	0.480880639868131	KCNMA1	0.143105306595076
chr4	62151108	62153024	1917	15	-6.40573000971047	0.0146395492559834	0.480880639868131	AOAH	-0.220379152369828
chr12	18282863	18284108	1246	11	-6.40087101172594	0.0147198099426939	0.480880639868131	USH2A	-0.190744690328178
chr14	9062813	9064031	1219	14	6.39965437129177	0.014735862080036	0.480880639868131	CDH13	0.238492877525938
chr15	79788133	79789462	1330	14	6.39959849128982	0.014735862080036	0.480880639868131	CTNND1	0.169185674271503
chr4	70041360	70042744	1385	9	-6.39931998276743	0.014735862080036	0.480880639868131		-0.14951920312098
chr20	44323028	44323248	221	14	6.3939228642664	0.0148000706294043	0.480880639868131	NEDD9	0.110341588505779
chr3	52297129	52297761	633	5	6.39246919944758	0.0148321749040885	0.480880639868131		0.335237359730692
chr16	71627417	71627693	277	13	-6.38837370706072	0.0148642791787727	0.480880639868131		-0.188809318776058
chr2	100478532	100478979	448	5	6.38814460687545	0.0148642791787727	0.480880639868131		0.235677746636618
chr22	43236023	43237091	1069	21	6.37947100070588	0.0150087484148514	0.480880639868131	CHST15	0.161250094493427
chr6	89479886	89481246	1361	6	-6.37849043322475	0.0150087484148514	0.480880639868131		-0.331913188522506
chrX	103753974	103754876	903	9	-6.36722158727445	0.0152013740629565	0.480880639868131		-0.254231719152461
chr26	36469985	36470833	849	15	6.3668619413139	0.0152013740629565	0.480880639868131	IKBKB	0.193642763027468
chr3	162628402	162628769	368	7	6.36681840111086	0.0152013740629565	0.480880639868131		0.187018919014088
chr15	7851407	7851841	435	8	-6.36625637190075	0.0152013740629565	0.480880639868131	ARHGAP42	-0.212709788505309
chr4	75193623	75196553	2931	11	-6.36599342331616	0.0152013740629565	0.480880639868131	LOC132659718	-0.146311125715283
chr11	43523676	43524757	1082	13	6.36462752834483	0.0152495304749827	0.480880639868131	MPP2	0.194787358200362
chr25	27330345	27330912	568	10	-6.36208865081378	0.0152655826123248	0.480880639868131	LOC105604980	-0.161762558851586
chrX	383784	385074	1291	46	-6.3604190243033	0.0152816347496669	0.480880639868131		-0.109105586909547
chr1	100243331	100244006	676	24	6.35807138045708	0.0153458432990353	0.480880639868131	PLEKHO1	0.109314549096433
chr21	43125146	43125617	472	15	6.35792833375047	0.0153458432990353	0.480880639868131		0.140338691477778
chr16	58969850	58971044	1195	39	6.35084199685848	0.0155224168097982	0.480880639868131	TRIO	0.126415803593031
chr2	28713275	28713848	574	9	6.34693417374643	0.0155545210844824	0.480880639868131	CENPP	0.129210467155007
chr15	33945462	33945881	420	9	6.34513616739199	0.0155705732218245	0.480880639868131	LOC121816682	0.144480779858719
chr10	85667619	85667775	157	7	6.34136425349502	0.0156347817711928	0.480880639868131	ATP11A	0.137290109539203
chr22	44435478	44435567	90	5	-6.33966282251279	0.015666886045877	0.480880639868131		-0.161981659063667
chr21	43384983	43385461	479	15	-6.33946910128074	0.015666886045877	0.480880639868131		-0.136347622265334
chr3	142230476	142231992	1517	8	-6.33835613806191	0.0156829381832191	0.480880639868131		-0.192217643997692
chr6	111074978	111076174	1197	12	-6.33657232760571	0.0156989903205612	0.480880639868131		-0.181364943368766
chr9	21382530	21383168	639	28	6.33170771692267	0.0157631988699295	0.480880639868131	SLA	0.133939863422656
chrX	120816892	120819641	2750	10	6.32268097070213	0.0159237202433504	0.480880639868131		0.135377319558438
chr13	17325686	17325973	288	7	-6.32056297461859	0.0159879287927188	0.480880639868131	APBB1IP	-0.185127168041931
chr19	58818435	58818865	431	12	6.32034609573356	0.0160200330674029	0.480880639868131	ACAD9	0.159775954879561
chr12	1038557	1039124	568	19	6.32028322240128	0.0160200330674029	0.480880639868131	PRELP	0.157154181432334
chr1	210673805	210674076	272	6	6.3197136577165	0.016036085204745	0.480880639868131	TBL1XR1	0.134717728112666
chr4	104783624	104784140	517	17	6.31902821458457	0.016036085204745	0.480880639868131	TBXAS1	0.14574032977349
chr23	61467543	61467766	224	5	-6.31893652649151	0.016036085204745	0.480880639868131	PHLPP1	-0.21240681730607
chr2	188522338	188522824	487	6	-6.31724001892862	0.0161163458914554	0.480880639868131		-0.16931477161887
chr17	33118259	33120362	2104	5	6.31542171645075	0.0161163458914554	0.480880639868131		0.36796081437322
chr24	21093298	21094013	716	13	6.31495544751494	0.0161163458914554	0.480880639868131	HS3ST2	0.12804598180533
chr20	34105927	34106689	763	10	-6.31396655373734	0.0161323980287975	0.480880639868131	LOC101109399	-0.193879663279875
chr1	121182505	121183223	719	30	-6.31300135967036	0.0161323980287975	0.480880639868131		-0.135130483596344
chr2	105508882	105509238	357	9	6.31262590327156	0.0161323980287975	0.480880639868131	GATA4	0.131121511824576
chr11	38663574	38664039	466	9	-6.30942504305093	0.0162287108528501	0.480880639868131	NPEPPS	-0.148373140645987
chr8	87533745	87534726	982	14	-6.30793873805552	0.0162447629901921	0.480880639868131		-0.200282777822983
chr7	75453579	75454374	796	11	-6.30750487006209	0.0162447629901921	0.480880639868131		-0.194771349250389
chr2	168971333	168971868	536	6	6.30625837705298	0.0162447629901921	0.480880639868131	LRP1B	0.303639037867944
chr3	124781435	124781998	564	8	-6.3054745539071	0.0162929194022184	0.480880639868131	KITLG	-0.217279620516038
chr6	1241069	1241430	362	5	-6.29879954218245	0.0163571279515868	0.480880639868131		-0.143044330043756
chr1	147290685	147291084	400	8	-6.2985753480363	0.0163731800889288	0.480880639868131	ROBO1	-0.141805406010298
chr26	23603032	23603476	445	11	6.2985495030835	0.0163731800889288	0.480880639868131	PRAG1	0.127041807860718
chr22	49487564	49487814	251	8	-6.29771284888227	0.0163892322262709	0.480880639868131		-0.227333622613851
chr15	33123669	33124386	718	20	6.29286573913204	0.0164373886382972	0.480880639868131	UBASH3B	0.140981513579597
chr4	71021447	71022096	650	9	-6.29123706844038	0.0164373886382972	0.480880639868131		-0.183005133367165
chr20	10753521	10753947	427	16	6.2842038778586	0.0166300142864022	0.480880639868131	CPNE5	0.153205138132658
chr13	79253279	79254107	829	20	6.28405489460104	0.0166300142864022	0.480880639868131	NFATC2	0.139438695301788
chr20	24429323	24429643	321	7	6.28234482737332	0.0166781706984285	0.480880639868131		0.316000117100442
chr1	51273579	51274538	960	5	6.28091973955792	0.0167263271104548	0.480880639868131		0.265998880954117
chr26	43762508	43763301	794	6	-6.27731268459972	0.0167584313851389	0.480880639868131	ZNF385D	-0.25171350074027
chr8	88012446	88014701	2256	16	-6.27589151083312	0.0167584313851389	0.480880639868131		-0.200016422883026
chr1	154787507	154789402	1896	7	-6.27327307431009	0.0167905356598231	0.480880639868131	CADM2	-0.213743352041529
chr6	63985089	63985364	276	8	6.26471785852441	0.0169671091705861	0.480880639868131	YIPF7	0.209654684190232
chr3	181300306	181300580	275	10	-6.26431253320537	0.0169671091705861	0.480880639868131	RAC2	-0.158931269879662
chrX	35014127	35014812	686	7	-6.25797791708625	0.0171597348186911	0.480880639868131		-0.226820221610366
chr16	56929632	56930363	732	10	-6.2497855919056	0.017320256192112	0.480880639868131		-0.169230297077576
chr16	16876128	16876531	404	8	-6.24495990834384	0.0173844647414803	0.480880639868131		-0.152465574371573
chr24	35061162	35061385	224	5	6.24412037151353	0.0174005168788224	0.480880639868131	PRKRIP1	0.135725813466543
chr15	13707416	13707898	483	19	6.24255777535607	0.0174486732908487	0.480880639868131	MAML2	0.137562383092904
chr10	22306894	22307572	679	15	6.24226131037267	0.0174486732908487	0.480880639868131		0.16583669370643
chr16	57121840	57122991	1152	13	-6.2412459869777	0.0174647254281908	0.480880639868131		-0.154125440955575
chr3	16876007	16876455	449	7	-6.23364169300741	0.0175449861149012	0.480880639868131	RNF144A	-0.200478371021502
chr8	3739534	3740477	944	5	-6.23059424733257	0.0175770903895854	0.480880639868131		-0.118447312772022
chr24	1393561	1394151	591	33	6.22986445813207	0.0175770903895854	0.480880639868131	SSTR5	0.154262816475638
chr6	113460294	113462044	1751	8	-6.22496567639558	0.0176573510762958	0.480880639868131		-0.25369391204309
chr14	51225991	51226136	146	9	-6.22314440244176	0.01768945535098	0.480880639868131	LOC101106871	-0.175479203107011
chrX	127160545	127160610	66	6	6.22271786643253	0.0177055074883221	0.480880639868131	ATG4A	0.118409855672232
chr7	22614761	22616008	1248	6	-6.2223760907851	0.0177055074883221	0.480880639868131	LOC121820042	-0.203791521121599
chrX	65322355	65323417	1063	7	6.22147346072196	0.0177055074883221	0.480880639868131	PHKA1	0.242635081889928
chrX	38972102	38972777	676	5	-6.22089007713311	0.0177215596256642	0.480880639868131		-0.277279306615339
chr2	227450214	227450601	388	5	-6.22086954743802	0.0177215596256642	0.480880639868131		-0.237361328692117
chr11	22514886	22515769	884	21	6.22001129494006	0.0177376117630062	0.480880639868131	MYO1C	0.117996225070172
chr7	677678	677909	232	7	6.21954791908884	0.0177376117630062	0.480880639868131	MCC	0.170376658815765
chr5	94025892	94026111	220	10	-6.21940570192007	0.0177376117630062	0.480880639868131	LNPEP	-0.141013028430474
chr9	37317253	37317722	470	10	6.21934735008791	0.0177376117630062	0.480880639868131	FAM110B	0.124207353009282
chr13	6383942	6384799	858	8	-6.21874258572497	0.0177376117630062	0.480880639868131		-0.189788129258924
chr11	53141562	53142765	1204	41	6.21765908699136	0.0177857681750325	0.480880639868131	PGS1	0.122699480496278
chr9	15672145	15672446	302	6	-6.21621488801254	0.0178499767244009	0.480880639868131	DENND3	-0.240392437432527
chr12	664247	665677	1431	7	6.21575637520004	0.0178499767244009	0.480880639868131		0.244235846348409
chr24	7981981	7982301	321	8	6.21278737335937	0.017882080999085	0.480880639868131		0.319520224581807
chr8	27778722	27779119	398	9	-6.2122055788131	0.0179302374111113	0.480880639868131	FIG4	-0.202457281788532
chr1	2945243	2945982	740	34	6.21112745974083	0.0179623416857955	0.480880639868131	TRAF3IP1	0.135610302863582
chrX	32067749	32068150	402	5	6.21105604387727	0.0179623416857955	0.480880639868131	DMD	0.22541618800076
chr10	85748220	85748780	561	20	6.20717570549533	0.0180747066471901	0.480880639868131	MCF2L	0.126701732005836
chr7	79562947	79563167	221	9	-6.20406232615205	0.0181870716085847	0.480880639868131		-0.167508082640985
chr13	8121937	8122731	795	6	-6.20242425398788	0.0182352280206109	0.480880639868131	MACROD2	-0.285383155427433
chr2	220431602	220431939	338	8	-6.20225384550317	0.0182352280206109	0.480880639868131	VIL1	-0.166103931981496
chr4	100466663	100467464	802	34	6.19810177016153	0.0183315408446635	0.480880639868131	TMEM140	0.128956689908761
chr15	59636977	59638402	1426	8	-6.19748393465717	0.0183315408446635	0.480880639868131		-0.288087739711734
chr14	7091997	7092389	393	9	-6.19714221538034	0.0183315408446635	0.480880639868131		-0.152974892393408
chr11	42743238	42743957	720	12	6.19526189248707	0.0183475929820056	0.480880639868131	LOC121820622	0.123797383800498
chr24	11350371	11350868	498	16	6.1943908985424	0.0183636451193476	0.480880639868131	SNX29	0.145465338065876
chr3	217478350	217478857	508	17	6.19153148831705	0.0184760100807423	0.480880639868131	TNRC6B	0.115648918110945
chr11	34753215	34754703	1489	26	6.19143815187422	0.0184760100807423	0.480880639868131	MPRIP	0.132997666403938
chr26	24559607	24560057	451	11	-6.18891180341867	0.0185081143554264	0.480880639868131		-0.266736512795056
chr1	257218833	257221176	2344	10	-6.18855496115073	0.0185081143554264	0.480880639868131		-0.171332685385071
chr12	32429158	32430025	868	45	6.18668207107926	0.0185241664927685	0.480880639868131	ZBTB18	0.165786138171094
chr7	26147419	26147968	550	5	6.18635057436579	0.0185241664927685	0.480880639868131		0.224302180108889
chr18	43574305	43574692	388	11	6.18629174904531	0.0185241664927685	0.480880639868131	RALGAPA1	0.143027003905926
chr1	258630160	258630558	399	7	-6.18505055652304	0.0185241664927685	0.480880639868131	CPNE4	-0.190395155558673
chr3	8211630	8212388	759	19	6.1847879118479	0.0185241664927685	0.480880639868131		0.125600124359904
chr26	36479874	36480935	1062	31	-6.18147667062553	0.0186044271794789	0.480880639868131	IKBKB	-0.15939179356523
chr7	37827257	37827663	407	7	6.18070834680282	0.018620479316821	0.480880639868131		0.352513766138565
chr26	11050546	11051005	460	6	-6.17943475411371	0.0186525835915052	0.480880639868131	TENM3	-0.246797085554442
chr3	1992358	1992884	527	18	6.1773162832943	0.0187007400035315	0.480880639868131		0.143152110313888
chr24	36374360	36374556	197	5	6.17566206713509	0.0187488964155577	0.480880639868131	TFR2	0.17634644562757
chr18	7482059	7482716	658	14	-6.17356421535357	0.0188612613769523	0.480880639868131	IGF1R	-0.168781414355594
chr10	79692204	79693566	1363	14	-6.16809868855439	0.0189415220636628	0.480880639868131		-0.171112819871338
chr10	35984565	35984866	302	18	-6.16207844596966	0.0190217827503732	0.480880639868131	XPO4	-0.126952947486401
chr19	56232052	56232591	540	11	6.16100357428302	0.0190538870250574	0.480880639868131	IFT122	0.123250190244073
chrX	98943776	98944653	878	7	6.15967627020446	0.0190699391623995	0.480880639868131		0.29681484439462
chr13	80711488	80711879	392	11	-6.15793527600252	0.0190699391623995	0.480880639868131	TSHZ2	-0.149500743917063
chr13	70827096	70827515	420	11	6.15714682061858	0.0191180955744257	0.480880639868131	PTPRT	0.14210313534009
chr4	72249157	72249691	535	5	-6.15652978658884	0.0191180955744257	0.480880639868131		-0.309640936154794
chr9	50655322	50656835	1514	8	-6.15637994679195	0.0191180955744257	0.480880639868131		-0.163633603693791
chr13	45966496	45966906	411	6	-6.15039894726785	0.0192465126731624	0.480880639868131		-0.179030802098853
chr9	26332231	26334276	2046	15	-6.14811060031223	0.0192786169478466	0.480880639868131		-0.181690776841315
chr11	22973292	22974092	801	12	6.14763521839761	0.0192786169478466	0.480880639868131	SMG6	0.130866231388395
chr3	8363142	8363682	541	21	6.14728152509966	0.0192786169478466	0.480880639868131	ENG	0.135002654365037
chr8	20314823	20315325	503	8	-6.14669579324008	0.0192946690851887	0.480880639868131		-0.159189606339438
chrX	55616700	55617068	369	15	6.13838032972819	0.0193909819092412	0.480880639868131	USP27X	0.137559724320221
chrX	26905117	26906236	1120	7	-6.13781137977259	0.0194391383212675	0.480880639868131		-0.290305452501338
chr2	183163664	183164725	1062	6	-6.13772773730357	0.0194391383212675	0.480880639868131	CCDC93	-0.233291856964205
chr16	54489975	54490117	143	5	6.13688431723935	0.0194391383212675	0.480880639868131		0.17121506423685
chr3	2871722	2872544	823	25	6.1356844798162	0.0194391383212675	0.480880639868131		0.135113969590564
chr2	183091024	183091855	832	15	-6.13531017581656	0.0194391383212675	0.480880639868131		-0.402519667820257
chr2	166327662	166327982	321	7	-6.13315849800827	0.0195033468706358	0.480880639868131	LOC121818719	-0.225757064860933
chr14	6468961	6471926	2966	25	-6.13131004649118	0.0195675554200042	0.480880639868131		-0.151360807397731
chr2	93875871	93876925	1055	5	-6.12975862047875	0.0196157118320304	0.480880639868131		-0.281864424804642
chr3	222293146	222293788	643	27	6.12953102298638	0.0196157118320304	0.480880639868131	LOC121819243	0.144519673437728
chr5	10619279	10619966	688	9	-6.12878180154937	0.0196157118320304	0.480880639868131	CACNA1A	-0.261686183097762
chr1	144487027	144487708	682	10	-6.12487639465899	0.0196638682440567	0.480880639868131		-0.30192821999513
chr14	49536541	49537289	749	17	6.12343650393955	0.019712024656083	0.480880639868131	CYP2A6	0.124078446317378
chr18	50830397	50831327	931	5	-6.12230864603216	0.019728076793425	0.480880639868131		-0.364664773573665
chr13	8091101	8092142	1042	10	-6.12112679955479	0.0197601810681092	0.480880639868131	MACROD2	-0.236098761412592
chr1	217270325	217270656	332	5	6.11996598749331	0.0197922853427934	0.480880639868131	LOC132657217	0.228400628210662
chr3	217848830	217849828	999	6	6.11681667228779	0.0198564938921617	0.480880639868131		0.394559486300666
chr3	130746283	130746615	333	8	6.11505197708459	0.0198725460295038	0.480880639868131		0.224830998058835
chrX	88651078	88651885	808	6	6.1138342054751	0.0198885981668459	0.480880639868131		0.222287427036192
chr11	40749003	40751255	2253	16	-6.11245027227903	0.0199207024415301	0.480880639868131	LOC114116856	-0.139009064324365
chr5	105257650	105258534	885	8	-6.11209210954535	0.0199528067162143	0.480880639868131		-0.221900081783484
chr9	67755831	67755965	135	7	-6.11154388526132	0.0199528067162143	0.480880639868131	SYBU	-0.138897176459827
chr1	87785306	87785749	444	6	-6.10906648930974	0.0200170152655826	0.480880639868131	CYM	-0.416684788366423
chr25	4650881	4651214	334	11	6.1062818096782	0.0200491195402668	0.480880639868131	SIPA1L2	0.155220121202064
chr3	34293425	34294149	725	11	-6.10626206401236	0.0200651716776089	0.480880639868131	SLC5A6	-0.185776772832962
chr26	34604153	34604519	367	13	6.10169685947144	0.020097275952293	0.480880639868131		0.15225942785971
chr22	10036432	10036779	348	8	-6.10153595276332	0.020097275952293	0.480880639868131	LOC121817662	-0.189415658834682
chrX	104666321	104669212	2892	29	-6.10086320198496	0.0201133280896351	0.480880639868131	LOC121818169	-0.122344421325082
chr2	13215559	13216232	674	10	6.09973674357963	0.0201293802269772	0.480880639868131	PALM2AKAP2	0.116845930832738
chr1	47002276	47002450	175	10	6.09887959077418	0.0201454323643193	0.480880639868131	LOC132659292	0.155310367355253
chr18	50875575	50876201	627	6	-6.09773268377039	0.0201614845016614	0.480880639868131		-0.355597464289638
chr3	122680497	122680745	249	5	-6.09651679365632	0.0201775366390035	0.480880639868131	MGAT4C	-0.322356148837737
chr10	21479742	21480487	746	12	6.09605825085277	0.0201935887763456	0.480880639868131	WDFY2	0.169696678024691
chr2	180282898	180285000	2103	10	-6.09541205217825	0.0201935887763456	0.480880639868131		-0.213584009123983
chr1	107244506	107245926	1421	8	-6.09455282727278	0.0201935887763456	0.480880639868131		-0.122108792062908
chr25	41886289	41887042	754	12	6.09285051763796	0.0202256930510297	0.480880639868131	ARHGAP22	0.110822483493209
chr3	100475175	100475565	391	17	-6.09221859780022	0.0202417451883718	0.480880639868131	TBC1D8	-0.141215055105248
chr19	42755724	42756432	709	12	-6.09062490880534	0.0202417451883718	0.480880639868131	FAM3D	-0.254717951901509
chr9	85877917	85879691	1775	5	6.08383628332205	0.0203380580124244	0.480880639868131		0.343166627350458
chr10	86306585	86307207	623	26	6.08132748053584	0.0203862144244506	0.480880639868131	RASA3	0.119335906935576
chr18	51072664	51073896	1233	6	-6.07770789559458	0.0204664751111611	0.480880639868131		-0.33899743551699
chrX	31772357	31773367	1011	8	-6.07757472273161	0.0204664751111611	0.480880639868131	DMD	-0.218063968084317
chr4	69156674	69157316	643	7	-6.07100785237637	0.020643048621924	0.480880639868131	CREB5	-0.206584103483776
chr1	160599621	160600710	1090	8	-6.06950475929914	0.0206591007592661	0.480880639868131		-0.304115655697154
chr14	6626699	6626980	282	9	6.06890476851706	0.0206591007592661	0.480880639868131	LOC105609364	0.235339183241859
chr2	139323697	139324373	677	7	-6.06864447687587	0.0206751528966082	0.480880639868131	MYO3B	-0.217034330703975
chr5	94023905	94024504	600	11	-6.06757936388967	0.0206912050339503	0.480880639868131	LNPEP	-0.138882302141336
chr8	72928380	72928539	160	6	6.0662788587034	0.0207072571712924	0.480880639868131	SASH1	0.127507323390231
chrX	58480750	58480772	23	6	6.06239842555903	0.0207875178580028	0.480880639868131	LOC132658725	0.128095643228035
chr6	112696130	112697068	939	11	-6.06112757891554	0.0208035699953449	0.480880639868131	LDB2	-0.174149067692613
chr23	55875632	55876298	667	10	-6.05995723850468	0.0208035699953449	0.480880639868131		-0.187958258577782
chr1	156579426	156580680	1255	10	6.05982216906125	0.0208035699953449	0.480880639868131		0.195037315472139
chr7	30077552	30080024	2473	10	-6.05909834323611	0.020819622132687	0.480880639868131		-0.266110039140607
chr6	98618458	98618995	538	13	6.05799611033829	0.0208677785447132	0.480880639868131	PLAC8	0.154019263901145
chr11	32705482	32706162	681	5	-6.05689316345452	0.0208838306820553	0.480880639868131	CDRT4	-0.359615097615351
chr3	85270109	85271399	1291	12	-6.05343078052895	0.0210443520554762	0.480880639868131	ARHGEF33	-0.198723001201856
chr3	5106883	5107627	745	29	6.05139980552966	0.0211085606048445	0.480880639868131	RAPGEF1	0.126541260069632
chr2	109307052	109308325	1274	8	-6.05096208331891	0.0211085606048445	0.480880639868131		-0.286582268996681
chr3	68877000	68877719	720	5	-6.04724135753185	0.0211567170168708	0.480880639868131		-0.261115335437125
chr18	5248496	5250006	1511	5	6.04715495346694	0.0211567170168708	0.480880639868131		0.196523623620384
chr26	35614062	35614798	737	28	-6.04713866615559	0.0211567170168708	0.480880639868131		-0.138057892780811
chr4	114247669	114248066	398	6	6.0423583190173	0.0212530298409233	0.480880639868131		0.287866179453172
chr14	54830065	54830439	375	10	6.0417470558939	0.0212690819782654	0.480880639868131		0.164558235235503
chrX	96684388	96685078	691	6	-6.04170618792207	0.0212690819782654	0.480880639868131	FGF13	-0.123436725354855
chr14	12981954	12982491	538	11	6.03951132091108	0.0213493426649758	0.480880639868131	BANP	0.115644985673392
chr3	220908166	220908601	436	16	-6.0368179937664	0.0214456554890284	0.480880639868131		-0.117745870800134
chr11	20374587	20374689	103	7	-6.03448289125562	0.0214777597637125	0.480880639868131		-0.171536683846335
chr22	50402303	50402645	343	19	-6.03413281366235	0.0214777597637125	0.480880639868131	STK32C	-0.1491241460227
chr1	76594471	76596070	1600	9	-6.03402948227414	0.0214777597637125	0.480880639868131		-0.168219039506857
chr16	57000782	57002780	1999	7	-6.03188444417256	0.0215419683130809	0.480880639868131		-0.198733470556652
chr4	72750905	72751631	727	6	6.03093906548299	0.0215419683130809	0.480880639868131	GSDME	0.352807305082757
chr23	40891643	40892052	410	5	6.0276971121914	0.0215740725877651	0.480880639868131	LOC132658504	0.137842515500155
chr3	34162065	34163016	952	21	6.02607636849804	0.0216382811371334	0.480880639868131	EMILIN1	0.116017391200681
chr21	46990212	46990630	419	23	-6.02506971811268	0.0216382811371334	0.480880639868131		-0.150049856963566
chr11	36856424	36856591	168	8	6.02380900289075	0.0216382811371334	0.480880639868131		0.155198624520974
chr8	45131081	45132857	1777	8	6.02378038927146	0.0216382811371334	0.480880639868131		0.316548795674533
chr12	17075164	17076661	1498	9	6.02377065126122	0.0216382811371334	0.480880639868131		0.273129102971135
chr11	30380518	30380920	403	7	-6.02280441433008	0.0216543332744755	0.480880639868131	DNAH9	-0.244299005170139
chr15	53269980	53270213	234	9	6.02246825076331	0.0216543332744755	0.480880639868131	ARRB1	0.143783274081676
chr4	69388312	69388929	618	11	-6.02137782656758	0.0217024896865018	0.480880639868131		-0.231153953924641
chr11	22607775	22608043	269	9	6.02086280364936	0.0217185418238438	0.480880639868131	SLC43A2	0.153971139768684
chr7	92861967	92862791	825	6	-6.01628117551905	0.0218951153346068	0.484012084090217		-0.204911506540532
chr16	7275439	7275870	432	8	-6.01172488079119	0.0220716888453698	0.484693458060701		-0.13622007427397
chr3	133349486	133350429	944	18	6.01025319960022	0.022119845257396	0.484693458060701	SOAT2	0.127682057774519
chr2	81580909	81583941	3033	15	-6.01017296964702	0.022119845257396	0.484693458060701		-0.19820049157868
chr14	414467	415084	618	7	6.00813781119277	0.0221840538067644	0.484693458060701		0.174096461890037
chr1	110104448	110104776	329	6	-6.00570595624822	0.0222643144934748	0.484693458060701	LOC121820643	-0.21087582393195
chrX	48850811	48852605	1795	12	-6.00562016624433	0.0222643144934748	0.484693458060701		-0.129593517116372
chr3	225344341	225344907	567	13	-6.00348852394546	0.022296418768159	0.484693458060701	TTLL8	-0.178344840938184
chr1	46978077	46978530	454	6	6.00096757746957	0.0223124709055011	0.484693458060701		0.191685402786819
chr11	48316667	48317474	808	18	5.99874204472805	0.0223766794548694	0.484693458060701	PECAM1	0.148278010834584
chr19	32302601	32303299	699	8	5.99620148921372	0.0224087837295536	0.484693458060701	FRMD4B	0.135967579175809
chr23	27945686	27946700	1015	7	-5.99533034102961	0.0224248358668957	0.484693458060701		-0.270727923487885
chr20	24895216	24896769	1554	8	-5.99516768111517	0.0224248358668957	0.484693458060701		-0.233992619573058
chr10	79991514	79992640	1127	8	-5.99364417625827	0.0224408880042378	0.484693458060701		-0.171657801215831
chrX	48905167	48905455	289	6	5.99268630649403	0.022489044416264	0.484693458060701	NBDY	0.181477086828459
chr8	88444454	88446107	1654	36	5.99263798562358	0.022489044416264	0.484693458060701	PDE10A	0.0969780582142322
chr1	34955094	34955796	703	14	5.99191229769207	0.022489044416264	0.484693458060701	LOC101104943	0.158064078753022
chr1	215690394	215691187	794	10	5.98809348123958	0.0225693051029745	0.485663234184632	TNFSF10	0.170790029175951
chr20	7422190	7422806	617	8	-5.9837596874104	0.0227619307510795	0.489044165840666	LOC101116099	-0.166697761915296
chr1	112712776	112713689	914	8	5.98119337481848	0.0228261393004479	0.48906375561036		0.235504177716761
chr19	15162963	15163154	192	6	5.97857172716768	0.0229385042618425	0.48906375561036		0.170680189100439
chr15	56431338	56432095	758	12	-5.97512058471722	0.023034817085895	0.48906375561036		-0.22528685478524
chr22	2902856	2903469	614	5	-5.97382562417214	0.0230990256352633	0.48906375561036		-0.294729576357064
chrX	34796145	34796792	648	15	-5.97373505132591	0.0230990256352633	0.48906375561036		-0.115202706824662
chr11	14648844	14648988	145	5	-5.97207500045582	0.0231632341846317	0.48906375561036	UNC45B	-0.249038061778207
chr4	15475445	15476178	734	5	-5.9712342475964	0.0231953384593159	0.48906375561036		-0.19353987176837
chr19	48767812	48768424	613	6	5.97114779442182	0.0231953384593159	0.48906375561036	ALAS1	0.175680255751645
chr11	30996890	30997307	418	8	5.9710752759423	0.0231953384593159	0.48906375561036	ARHGAP44	0.19909602845929
chr2	78518606	78519680	1075	5	-5.97071443677726	0.0232113905966579	0.48906375561036	PTPRD	-0.192852191237373
chr19	55459191	55459759	569	27	5.9694801552984	0.0232595470086842	0.48906375561036	ATG7	0.114890311806864
chr2	169349093	169349808	716	5	-5.96862350241964	0.0232916512833684	0.48906375561036	LRP1B	-0.265811446835779
chr2	181509082	181511913	2832	9	-5.96483206793045	0.0233719119700788	0.48906375561036		-0.231059956152151
chr14	9513629	9514362	734	18	-5.96223047988048	0.0234682247941313	0.48906375561036	CDH13	-0.152170387451489
chr3	104602442	104602564	123	5	-5.96188926343746	0.0234842769314734	0.48906375561036	MAL	-0.151434379262809
chr26	1245794	1246642	849	10	-5.96082527609815	0.0235324333434997	0.48906375561036	DLGAP2	-0.230752421762366
chr16	62505991	62506533	543	10	5.96074883365592	0.0235324333434997	0.48906375561036		0.125713414374078
chr19	2602315	2603522	1208	9	5.9588355616149	0.0236126940302101	0.48906375561036	LOC121817195	0.171050978395288
chr10	67222810	67224459	1650	13	5.95826956988179	0.0236287461675522	0.48906375561036	GPC5	0.234616779035313
chr23	60701742	60702195	454	10	-5.95814094307264	0.0236287461675522	0.48906375561036		-0.140899537549898
chr7	27113889	27115201	1313	11	-5.95759950944886	0.0236608504422364	0.48906375561036	RYR3	-0.190518764146962
chr7	59696874	59697069	196	6	5.95634154193681	0.0236608504422364	0.48906375561036		0.20331462880566
chr3	88574242	88574677	436	8	-5.95521018446562	0.0236929547169206	0.48906375561036		-0.225796855969693
chr13	13849691	13850720	1030	8	5.95389380543057	0.0236929547169206	0.48906375561036		0.203780775895261
chr3	163073379	163074122	744	13	5.95368431348331	0.0236929547169206	0.48906375561036	RBMS2	0.112781238505036
chr2	169438714	169439833	1120	9	-5.95162476788285	0.0237250589916047	0.48906375561036	LRP1B	-0.298455246027293
chr1	36033349	36033922	574	5	5.95062602731662	0.0237571632662889	0.48906375561036	LOC114115115	0.366820796753029
chr1	277356818	277357358	541	8	-5.95042770683991	0.0237571632662889	0.48906375561036		-0.163968383447872
chr3	106549133	106549343	211	8	-5.94720881741203	0.0238534760903414	0.489605107978951		-0.136760898460615
chr17	15682598	15682916	319	6	-5.94537788455405	0.023949788914394	0.489605107978951	INPP4B	-0.182335321561103
chr4	104538434	104538900	467	7	5.94413222531101	0.023949788914394	0.489605107978951	HIPK2	0.197343085741971
chr1	273488075	273488391	317	8	5.94221198811073	0.0240621538757886	0.489605107978951		0.131141421664203
chr3	96568014	96569075	1062	12	-5.94149517913507	0.0240782060131306	0.489605107978951		-0.199770566378969
chr1	109257850	109258354	505	9	-5.94085093466326	0.0241263624251569	0.489605107978951		-0.167956319492974
chr1	1118752	1119256	505	22	5.94003065621823	0.024142414562499	0.489605107978951	GPC1	0.132338299459395
chr6	9298941	9300904	1964	9	-5.93962014557964	0.024142414562499	0.489605107978951		-0.187060456970744
chr23	1814068	1814500	433	13	-5.93910175419021	0.024142414562499	0.489605107978951		-0.195266898262221
chr19	55807937	55808240	304	8	-5.93829908735007	0.0241584666998411	0.489605107978951		-0.224631676812309
chr26	37651709	37652441	733	14	-5.93799417385953	0.0241745188371832	0.489605107978951		-0.233206123669075
chr23	22273510	22274067	558	14	5.93668368074111	0.0242226752492094	0.489860034555231	MAPRE2	0.177102855126606
chr7	31099837	31100880	1044	6	-5.9340244682637	0.0242868837985778	0.490438363158377		-0.198992777502756
chr16	57081279	57082121	843	11	-5.93280304755033	0.0243671444852882	0.491266745500497		-0.174417620532532
chr1	271408773	271409540	768	7	5.93057633757491	0.0243992487599724	0.491266745500497	ERG	0.239416152528963
chr6	113264850	113265661	812	9	-5.92913149876822	0.0244474051719987	0.491517757706227		-0.295017695181273
chr5	92368208	92368913	706	5	-5.92334261940773	0.0246239786827616	0.491904754260887	FAM81B	-0.205369896961852
chr5	86558002	86558560	559	8	-5.92292717623959	0.0246400308201037	0.491904754260887		-0.172469991175964
chr22	2860280	2861009	730	5	-5.92260415077277	0.0246400308201037	0.491904754260887		-0.260194483939587
chr10	85862176	85862298	123	6	-5.92238671107692	0.0246400308201037	0.491904754260887	LOC105607399	-0.200191857983914
chr22	50322852	50322956	105	8	5.9214718158391	0.0246560829574458	0.491904754260887	JAKMIP3	0.20395021877766
chr1	62994590	62995539	950	6	-5.91765981180126	0.0247202915068141	0.491904754260887	COL24A1	-0.184784494624685
chr26	8269349	8270417	1069	7	-5.9166719867674	0.0247202915068141	0.491904754260887		-0.203073840327963
chr11	38093690	38094235	546	16	-5.91578667118429	0.0247523957814983	0.491904754260887	SKAP1	-0.166671872007132
chr5	24803099	24803484	386	7	5.91255900355434	0.0248968650175771	0.493351978449024	MARCHF3	0.115674213212023
chr18	45858559	45859654	1096	5	-5.91078436938132	0.0248968650175771	0.493351978449024		-0.215859906332797
chr13	75108832	75109018	187	8	5.90715131604696	0.0249610735669454	0.493859736881883	ELMO2	0.151726820263584
chr16	52766483	52766836	354	8	5.90401351253206	0.0250413342536559	0.493859736881883		0.184245779013128
chr14	62668947	62669280	334	21	-5.9022323820894	0.02507343852834	0.493859736881883	U2AF2	-0.141903653395339
chr3	19344302	19344552	251	12	5.901181181625	0.0250894906656821	0.493859736881883		0.160632385656084
chr16	52815142	52816954	1813	7	5.90022394557167	0.0251215949403663	0.493859736881883		0.147068530983641
chrX	27770567	27771925	1359	6	-5.89929460515084	0.0251376470777084	0.493859736881883	IL1RAPL1	-0.227513005536856
chr2	38719097	38719272	176	5	5.89326604391733	0.0253784291378397	0.497879951689926		0.294877335541659
chr14	9011019	9011806	788	10	5.89205886449774	0.025426585549866	0.498115129719423	CDH13	0.260567687716779
chr10	74184077	74185226	1150	14	-5.89021362496476	0.0255389505112606	0.499524207818484		-0.12981769006652
chr6	17845185	17845625	441	8	5.88909104526511	0.0255710547859447	0.499524207818484	PAPSS1	0.194697752900846
chr13	1134666	1135880	1215	6	5.88364821888179	0.0257476282967077	0.500905523418544	PLCB1	0.353990897335721
chr2	163184338	163184933	596	5	5.88317049568046	0.0257636804340498	0.500905523418544		0.246653034231454
chr1	257204104	257205094	991	8	-5.88087797956303	0.025795784708734	0.500905523418544		-0.15517143763383
chr14	62854899	62855925	1027	44	5.8804742963283	0.0258118368460761	0.500905523418544	SHISA7	0.124769798941722
chr13	18527182	18527445	264	6	5.87848694690976	0.0258439411207602	0.500905523418544		0.206976758807351
chr12	53865748	53868534	2787	12	-5.87804001245586	0.0258599932581023	0.500905523418544		-0.179779840470471
chr13	6483759	6484466	708	9	-5.87503017697297	0.0259563060821548	0.501930163762747	SPTLC3	-0.165327022147708
chr7	87621061	87621721	661	12	-5.87214800104188	0.0260205146315232	0.501930163762747	NRXN3	-0.21677556817591
chr3	2435150	2436036	887	21	-5.87075586064973	0.0260526189062074	0.501930163762747	DBH	-0.173035707483543
chr9	86617391	86618222	832	6	-5.86779467027747	0.0261328795929178	0.501930163762747	DECR1	-0.258106582235486
chr3	194099320	194099688	369	8	-5.86631501965045	0.0261810360049441	0.501930163762747		-0.256624750130755
chr14	24976502	24976936	435	8	-5.86556568802964	0.0261970881422861	0.501930163762747		-0.134048144141563
chr20	9088341	9089127	787	12	5.86476459335081	0.0262452445543124	0.501930163762747	ANKS1A	0.110716451581153
chr4	72211166	72211606	441	6	5.8641482425295	0.0262452445543124	0.501930163762747	LOC132659745	0.242972105160177
chr14	60665598	60666798	1201	11	-5.86354146083142	0.0262452445543124	0.501930163762747		-0.201096528157126
chr3	983564	983862	299	27	5.85949982142492	0.0262773488289966	0.501930163762747	TRAF2	0.14777944020878
chr12	1036604	1037225	622	7	5.85839536192594	0.0263415573783649	0.502459734369587		0.188691633819893
chr1	277584049	277584386	338	5	-5.85598308669235	0.0264218180650754	0.503261222436719	KCNH8	-0.24055578475362
chr14	55997537	55998241	705	19	-5.85403900739956	0.0265181308891279	0.503261222436719	NUP62	-0.135537774016399
chr5	106518314	106518384	71	7	5.85397223404878	0.0265181308891279	0.503261222436719		0.247074443561327
chr15	57297383	57298105	723	7	-5.851274847604	0.0265662873011541	0.503261222436719		-0.27956816979207
chr5	5205965	5207105	1141	21	5.85083247432085	0.0265662873011541	0.503261222436719	MAP1S	0.133743963027021
chr10	79185306	79186331	1026	8	-5.84829416642116	0.0266304958505225	0.503784600073346		-0.212865615275458
chr6	112498131	112499192	1062	11	-5.84679397710035	0.0266786522625488	0.504003290754213		-0.201236056509173
chr22	35818324	35819370	1047	8	5.84480881906077	0.0267910172239434	0.505432724942669	ATRNL1	0.193929306448423
chr3	26547652	26547820	169	10	5.84219422455648	0.0269194343226801	0.506806816021431		0.201777236327884
chr26	24112129	24112959	831	11	-5.83995291883565	0.0270317992840747	0.506806816021431	MFHAS1	-0.13138705940622
chr16	57007294	57010008	2715	15	-5.83973839646209	0.0270317992840747	0.506806816021431		-0.13702712794167
chr2	241078714	241078866	153	10	5.83875625314737	0.0270478514214168	0.506806816021431	MAN1C1	0.123711016702498
chr14	28939360	28940090	731	5	-5.83871166439569	0.0270478514214168	0.506806816021431		-0.152171247443976
chr6	113860481	113862124	1644	20	-5.83676367308724	0.0271602163828114	0.508131126316186	LOC101117335	-0.138205447997003
chr10	13757516	13758090	575	8	5.83568966526813	0.0271923206574955	0.508131126316186	ENOX1	0.224141238574413
chr1	25886889	25887146	258	11	5.83308762319357	0.0273207377562322	0.509839024903564	EPS15	0.144212175588546
chr1	235693015	235693766	752	5	-5.83211508117903	0.0273688941682585	0.510046563579508		-0.242221767689595
chr18	51148866	51151205	2340	14	-5.83088670894197	0.0274331027176269	0.510552284631293		-0.193932825074703
chr24	4058870	4059282	413	8	-5.82865938419057	0.0275133634043373	0.511354980842825	GLIS2	-0.167929474905759
chr4	119962911	119963267	357	13	5.82545306069267	0.0276578326404161	0.513347265665512	MNX1	0.129845226606891
chr18	50916554	50918239	1686	7	-5.82292517463621	0.0277701976018107	0.513654001889412		-0.266200535776642
chrX	81948297	81950335	2039	21	-5.82037694077131	0.0277862497391528	0.513654001889412	TMLHE	-0.162959982565784
chr14	23442831	23443662	832	24	5.81994253482064	0.0277862497391528	0.513654001889412	LOC101116336	0.150063133240218
chr1	118360203	118361113	911	8	-5.81806201726477	0.0278825625632053	0.51474350083172		-0.216945124537775
chr2	105648756	105649188	433	7	5.81398063885836	0.0280912403486524	0.515145957997305		0.176222955876469
chr2	235896593	235897185	593	11	5.81370517861354	0.0281072924859945	0.515145957997305	TINAGL1	0.112987691279337
chr9	28459812	28461989	2178	21	5.81366017668243	0.0281072924859945	0.515145957997305	LOC132657210	0.157773996741301
chr2	5298102	5298822	721	9	-5.81277371115512	0.0281072924859945	0.515145957997305		-0.167173570442274
chrX	101733886	101734503	618	8	-5.81271997652634	0.0281072924859945	0.515145957997305		-0.112300127359575
chr19	32929471	32930291	821	10	-5.80921861792699	0.028203605310047	0.515145957997305		-0.188233063996771
chrX	137900126	137900481	356	8	-5.80911643333301	0.028203605310047	0.515145957997305	DIAPH2	-0.212266651749059
chr22	49974274	49974789	516	9	5.80910792732038	0.028203605310047	0.515145957997305		0.208959317356362
chr19	5167351	5168054	704	16	5.80789211935683	0.0282678138594154	0.515148669191934	TGFBR2	0.145741385496934
chr3	16507282	16508379	1098	6	-5.80701143150629	0.0282999181340996	0.515148669191934		-0.208796771938347
chr21	42017961	42018407	447	14	-5.80644429824474	0.0283159702714416	0.515148669191934	CHKA	-0.192597917528496
chr11	22598903	22599690	788	9	5.80222135621616	0.0283962309581521	0.515290229209038	SLC43A2	0.166727063888863
chr3	1650888	1651493	606	23	5.8008958226936	0.0284283352328363	0.515290229209038	COL5A1	0.115953119049012
chr8	43488846	43489347	502	5	-5.79696827240823	0.0285085959195467	0.515290229209038		-0.148970560289952
chr1	155051474	155052568	1095	8	-5.79496122009781	0.0285888566062571	0.515290229209038	CADM2	-0.225023345739952
chr1	215626910	215627327	418	6	-5.7948369029617	0.0285888566062571	0.515290229209038		-0.228600511764157
chr26	21302108	21303466	1359	10	-5.79417615165007	0.0286049087435992	0.515290229209038	SGCZ	-0.183006603357562
chr14	16824395	16824673	279	5	-5.79169372070298	0.0286851694303096	0.515290229209038		-0.255495368358842
chr11	11887481	11888306	826	9	-5.79143493764883	0.0286851694303096	0.515290229209038	BCAS3	-0.150768722514877
chr3	193542607	193543458	852	8	-5.78456834719542	0.0289901600398093	0.515290229209038	ST8SIA1	-0.275020883555384
chr24	1729226	1729733	508	23	5.7827892611247	0.0290222643144935	0.515290229209038	TMEM204	0.102533885578307
chr2	43692968	43693316	349	8	5.78167904616638	0.0290704207265197	0.515290229209038	DOK2	0.129736111653209
chrX	135174525	135175757	1233	7	5.78112731791649	0.0290864728638618	0.515290229209038		0.18983523062546
chr19	17851454	17851621	168	5	5.7778751788917	0.0291988378252564	0.515290229209038		0.150153885999307
chr22	5792812	5794435	1624	9	-5.77703746706106	0.0292469942372827	0.515290229209038		-0.135910527669635
chr11	39213886	39214329	444	12	-5.77619506107509	0.029311202786651	0.515290229209038	LASP1	-0.131083530722297
chr25	25905192	25905881	690	15	5.77452328338951	0.0294075156107036	0.515290229209038	PALD1	0.111655780713
chr1	193235816	193236608	793	12	5.77188743401474	0.0294396198853877	0.515290229209038	XXYLT1	0.162716692676101
chr8	34999389	35001085	1697	13	-5.77169759011544	0.0294396198853877	0.515290229209038		-0.154844952208133
chr3	3140916	3141145	230	10	-5.77143895708313	0.0294556720227298	0.515290229209038	GPSM1	-0.132572041304942
chr4	24130295	24131612	1318	8	5.77089337165784	0.029487776297414	0.515290229209038	DGKB	0.271511945072805
chr4	69159420	69160761	1342	7	5.77008226427834	0.029487776297414	0.515290229209038	CREB5	0.173564608422026
chr2	180183734	180184032	299	5	-5.76986833758157	0.029487776297414	0.515290229209038		-0.417575037928428
chr20	33511902	33513283	1382	6	-5.76951102940665	0.0295198805720982	0.515290229209038		-0.334797536464996
chr3	1660507	1661062	556	13	5.7692190812111	0.0295359327094403	0.515290229209038	COL5A1	0.168593889062796
chr2	106877528	106878006	479	7	-5.76732304760083	0.0296001412588086	0.515290229209038		-0.177583475649193
chr2	98339472	98340591	1120	6	-5.76676315981642	0.0296001412588086	0.515290229209038		-0.149781363794523
chr26	35594505	35595111	607	12	5.76659920264436	0.0296001412588086	0.515290229209038	SFRP1	0.143993001545532
chr1	100238566	100239633	1068	8	5.76594258557132	0.0296322455334928	0.515290229209038	PLEKHO1	0.117084388739408
chr2	81392965	81393348	384	9	-5.76583434346441	0.0296322455334928	0.515290229209038		-0.268836138794772
chr17	34088292	34088804	513	5	5.76568338237832	0.0296322455334928	0.515290229209038		0.261709337804258
chr22	49988657	49989223	567	18	-5.76544754904801	0.0296322455334928	0.515290229209038		-0.13783024742064
chr14	5280570	5281045	476	15	-5.76467284608925	0.0296482976708349	0.515290229209038	WWOX	-0.123524301248106
chrX	58580269	58581177	909	8	-5.76294414282378	0.0297125062202032	0.515290229209038		-0.173867482130589
chr11	22371819	22372244	426	9	5.76013619166162	0.0297767147695716	0.515290229209038	DOC2B	0.132369760187111
chr14	55865199	55865994	796	21	-5.75998498808227	0.0297767147695716	0.515290229209038	TSKS	-0.126881999746348
chr17	68640028	68640813	786	9	5.75937114124625	0.0297927669069137	0.515290229209038	AP1B1	0.172322227313918
chr19	48450023	48451748	1726	54	5.7566187378202	0.0298890797309662	0.515290229209038	STAB1	0.111438482870211
chr16	14652703	14653035	333	7	-5.7562725378163	0.0298890797309662	0.515290229209038	CWC27	-0.354218801751791
chr26	36402797	36404157	1361	13	5.75524612066853	0.0299372361429924	0.515290229209038	PLAT	0.134430089572177
chr15	23678372	23678925	554	23	-5.7536960609182	0.0299853925550187	0.515290229209038	DRD2	-0.199919988889826
chr20	41705693	41706435	743	13	-5.75102059270927	0.0300977575164133	0.515290229209038		-0.130603471737151
chr11	36469304	36469964	661	7	-5.75077248255424	0.0301138096537554	0.515290229209038		-0.206859394957614
chr1	108662830	108663387	558	9	-5.75073378466908	0.0301138096537554	0.515290229209038		-0.24896986734059
chr2	195262445	195265711	3267	17	-5.75023293908341	0.0301619660657817	0.515290229209038		-0.150815589301163
chr2	232152565	232153484	920	9	-5.74993788784204	0.0301780182031237	0.515290229209038	LOC101120225	-0.17340663325234
chr2	183121707	183122139	433	6	-5.749106423358	0.0301940703404658	0.515290229209038	CCDC93	-0.30734390098402
chr14	961689	962150	462	12	5.74829163261656	0.03022617461515	0.515290229209038	VAC14	0.196478011143456
chr10	29445999	29446190	192	7	5.74704424788663	0.0302903831645184	0.515290229209038		0.135817291859071
chr1	264389493	264389654	162	11	-5.74682288346599	0.0303385395765446	0.515290229209038	HSF2BP	-0.147730349012314
chr6	20404963	20405667	705	5	-5.74658256679358	0.0303385395765446	0.515290229209038	TET2	-0.241247568138815
chr14	10206441	10207311	871	18	-5.74444267849561	0.0303706438512288	0.515290229209038	ATP2C2	-0.168500368783249
chrX	86452784	86455056	2273	15	-5.74369020169532	0.0303866959885709	0.515290229209038		-0.158757041519599
chr5	12050182	12051336	1155	5	5.73973926858042	0.0304990609499655	0.515290229209038		0.222141070610193
chr15	54938115	54939970	1856	20	5.73797151782603	0.0305151130873076	0.515290229209038		0.117370323805847
chr18	11074203	11075226	1024	10	5.73785680151216	0.0305151130873076	0.515290229209038	LOC105603050	0.195343596152527
chr22	2836068	2836337	270	5	-5.7365794235359	0.0305632694993338	0.515290229209038		-0.27747017855588
chr4	60991669	60992721	1053	13	-5.736168421206	0.0305632694993338	0.515290229209038		-0.187472364910722
chrX	138790177	138790778	602	5	-5.73594083229425	0.0305632694993338	0.515290229209038		-0.148285314033635
chr26	35570489	35570739	251	13	-5.73558022679708	0.0305632694993338	0.515290229209038	SFRP1	-0.183340775481237
chr4	67549820	67550555	736	8	5.73334441654994	0.030595373774018	0.515290229209038	ZNRF2	0.288572559168258
chr23	703385	703788	404	7	-5.73271425353497	0.0306274780487022	0.515290229209038	TXNL4A	-0.162270804146599
chr14	50644326	50644522	197	5	5.73246944741359	0.0306435301860443	0.515290229209038	DEDD2	0.165146647365758
chr1	56465290	56467596	2307	10	-5.73014683155511	0.0307558951474389	0.515292199477528		-0.185373669706631
chrX	138054156	138055334	1179	6	5.72998953172652	0.0307558951474389	0.515292199477528	DIAPH2	0.276061858199557
chr21	41780763	41781381	619	25	5.7297943001508	0.0307558951474389	0.515292199477528	PITPNM1	0.146405644263046
chr10	6128469	6131064	2596	9	-5.72522450659483	0.0309485207955439	0.515564053851965		-0.259314772551655
chr9	2236172	2236863	692	7	5.72406198083807	0.0309966772075702	0.515564053851965		0.229977783092736
chr7	3528515	3528673	159	5	-5.72186657590125	0.0310448336195964	0.515564053851965		-0.23487819713018
chr1	114166776	114167857	1082	6	5.72172611529428	0.0310448336195964	0.515564053851965		0.164453822844219
chr4	58154664	58155144	481	9	5.72098883619085	0.0310608857569385	0.515564053851965	DOCK4	0.169148887318196
chr3	85261922	85263523	1602	9	-5.72093632097923	0.0310608857569385	0.515564053851965	ARHGEF33	-0.201341863614019
chrX	125461387	125461775	389	5	-5.72088003214542	0.0310769378942806	0.515564053851965		-0.297298012672289
chr25	23098349	23099918	1570	7	5.71858917423676	0.0311090421689648	0.515564053851965	CTNNA3	0.189577690484474
chr5	6954792	6955081	290	7	-5.71846599086171	0.0311090421689648	0.515564053851965		-0.201843351471985
chr16	64690310	64692657	2348	15	-5.71685822734279	0.0311893028556752	0.516183936373721		-0.142614370193828
chr11	14782875	14783342	468	23	5.71573309203554	0.0312214071303594	0.516183936373721	RFFL	0.132279156019235
chr16	56992729	56994266	1538	10	-5.7130686614114	0.0313016678170698	0.516536094864864		-0.166184118802745
chr1	265606456	265606615	160	14	5.71250220566717	0.0313177199544119	0.516536094864864		0.161894319203685
chr10	18400397	18400759	363	12	5.70998741321504	0.0314140327784645	0.51741481421262		0.156384294618287
chrX	91869337	91870578	1242	6	5.70941072105625	0.0314461370531486	0.51741481421262		0.245213174210648
chr17	65226411	65226625	215	10	-5.70615994897828	0.0315424498772012	0.517762359605261	SGSM1	-0.124361266592884
chr8	81470975	81472077	1103	8	5.70601371648086	0.0315424498772012	0.517762359605261	ARID1B	0.119774676721206
chr12	1042725	1043070	346	18	5.70266591708139	0.0316227105639116	0.518461868912131	PRELP	0.12222948022643
chr3	8370078	8370921	844	29	5.70171514824504	0.031702971250622	0.51915971470103	ENG	0.117070037872154
chr3	9701572	9701719	148	5	5.69984713271089	0.0317832319373325	0.51925752518599	MVB12B	0.204120727012452
chr5	93922323	93923224	902	24	5.69895158614248	0.0318153362120166	0.51925752518599		0.125926787545922
chr22	44704380	44705037	658	12	-5.69686727740768	0.0319277011734112	0.51925752518599		-0.15208574531264
chr21	29301275	29301878	604	10	5.696581482396	0.0319598054480954	0.51925752518599	ETS1	0.126812248313479
chr14	8720508	8721440	933	15	5.69587911820838	0.0319919097227796	0.51925752518599	CDH13	0.179072698068111
chr24	15086119	15086231	113	5	5.69466982056668	0.0320400661348058	0.51925752518599	LOC101111247	0.290736395504819
chr2	141478618	141479094	477	6	5.69464321965116	0.0320400661348058	0.51925752518599	LOC105609277	0.168249676957067
chr2	212379311	212379900	590	18	-5.69406994698948	0.0320400661348058	0.51925752518599		-0.180997555849508
chr13	1007475	1008596	1122	6	5.69308584963567	0.0321203268215163	0.51925752518599	PLCB1	0.24025113306387
chr5	27389062	27389364	303	7	5.69133353158539	0.0321524310962005	0.51925752518599		0.135545050433384
chr19	57282186	57283164	979	11	5.69001123359328	0.0322005875082267	0.51925752518599	NR2C2	0.139214884946413
chr11	20444830	20444944	115	8	-5.6894210049905	0.0322166396455688	0.51925752518599	LOC114116895	-0.211187170184817
chrX	129490681	129491923	1243	10	-5.6875426555637	0.0322647960575951	0.51925752518599		-0.13344117448555
chr9	57312871	57313391	521	11	5.6869489673135	0.0323450567443055	0.51925752518599	PAG1	0.141804574829971
chr16	54097584	54098320	737	5	-5.68682156111664	0.0323611088816476	0.51925752518599	CDH18	-0.181762558751757
chrX	63707566	63708116	551	13	5.68549724375747	0.0324253174310159	0.51925752518599	LOC132658824	0.122592873045769
chr23	260691	261710	1020	9	-5.68532276545728	0.0324253174310159	0.51925752518599		-0.171404481444256
chr3	179479239	179479709	471	6	-5.68501315694012	0.0324253174310159	0.51925752518599	LOC101104568	-0.196129435752165
chr17	40310286	40310659	374	5	5.68484342858531	0.0324253174310159	0.51925752518599	SPMIP2	0.218504069881174
chr22	2926601	2928551	1951	5	-5.68219810021365	0.0325537345297526	0.51939984113383		-0.256638666985905
chr16	20065553	20065767	215	5	5.68047635913756	0.0326500473538052	0.51939984113383	PDE4D	0.363802386106149
chr24	986402	987307	906	42	5.68040718485248	0.0326500473538052	0.51939984113383	RAB11FIP3	0.10816205389409
chr6	8992466	8993123	658	9	-5.67980638598269	0.0326660994911472	0.51939984113383		-0.205581757536377
chr3	177911129	177912376	1248	10	-5.67975925790142	0.0326660994911472	0.51939984113383	LARGE1	-0.28026089456651
chr15	50004748	50004934	187	6	5.67921373783945	0.0326982037658314	0.51939984113383	RHOG	0.245474536793861
chr9	19587950	19590478	2529	20	-5.67903474877797	0.0326982037658314	0.51939984113383	KHDRBS3	-0.103227792464919
chr25	661403	661699	297	19	-5.67145915144291	0.0330674029246994	0.522483238128871	LOC101123180	-0.157034683865456
chr4	9200727	9201214	488	24	5.67051392075346	0.0330995071993836	0.522483238128871	CDK14	0.108918467938531
chr13	58247369	58247641	273	12	5.6704009046416	0.0331155593367257	0.522483238128871	LOC105606212	0.157062745035641
chr2	220323926	220324011	86	8	-5.67023991382862	0.0331155593367257	0.522483238128871	TMBIM1	-0.136847323780433
chr24	18237107	18238856	1750	7	-5.66908770832335	0.0331637157487519	0.522483238128871		-0.217541882766228
chr19	59682237	59682370	134	11	5.66877359236143	0.033179767886094	0.522483238128871	MGLL	0.154425368215648
chr8	56554601	56555019	419	14	5.66822289136579	0.0331958200234361	0.522483238128871	EPB41L2	0.147787608499966
chr1	156026473	156028166	1694	9	-5.66757619989084	0.0331958200234361	0.522483238128871		-0.165402114656714
chr1	140861786	140863791	2006	14	-5.66574349395169	0.0332600285728045	0.522777289277549		-0.182910722590532
chr5	95769396	95770331	936	11	-5.6646918222599	0.0332921328474886	0.522777289277549		-0.217952737844296
chr15	75579041	75579198	158	12	-5.66360224648324	0.033356341396857	0.522777289277549	ZNF408	-0.185065567451941
chr22	39559819	39559979	161	7	5.66259854752009	0.0334044978088833	0.522777289277549		0.184318014631746
chr3	139402441	139403530	1090	11	-5.65990881141593	0.0335329149076199	0.522777289277549	PCED1B	-0.112489702650993
chr26	1314127	1314954	828	13	-5.65880987029938	0.0335971234569883	0.522777289277549		-0.166635333569515
chr19	49775575	49776097	523	9	5.65786538329125	0.0336131755943304	0.522777289277549	MAPKAPK3	0.15607785777156
chr17	72019956	72020704	749	25	5.65715818208969	0.0336773841436987	0.522777289277549	PPM1F	0.127711713694242
chr25	17350910	17352136	1227	8	5.65640493631639	0.0337415926930671	0.522777289277549	ARID5B	0.164425197177692
chr15	57270063	57270921	859	9	-5.65542028576518	0.0337736969677513	0.522777289277549		-0.236583695022367
chr2	108222293	108223256	964	8	-5.65451024666365	0.0338058012424354	0.522777289277549		-0.193997724289683
chr7	48888437	48888768	332	9	-5.65429846826911	0.0338058012424354	0.522777289277549		-0.177435917080284
chr4	114755263	114756308	1046	9	-5.65374800659842	0.0338058012424354	0.522777289277549		-0.219696975685579
chr13	41443540	41444249	710	14	5.65356961733707	0.0338058012424354	0.522777289277549	CD93	0.129783873090456
chr16	57080003	57080663	661	10	-5.65301828318429	0.0338058012424354	0.522777289277549		-0.155213274387475
chr13	21297249	21297773	525	5	-5.65252886175575	0.0338218533797775	0.522777289277549		-0.339981149042092
chr23	41546351	41546852	502	6	-5.64980759473843	0.0339984268905405	0.524917416072336		-0.242118816254473
chr23	53934101	53935115	1015	32	5.6477992049855	0.0340786875772509	0.525567396768085	MBD2	0.136288629323603
chr1	29431109	29432758	1650	26	-5.64412361739497	0.0341910525386455	0.526121983868409	USP24	-0.138856509085175
chrX	62841197	62842343	1147	9	-5.64372103036618	0.0341910525386455	0.526121983868409	EDA	-0.181736252210422
chr10	65171851	65173344	1494	7	5.64111094720495	0.0343355217747243	0.527620484667533		0.304642990239863
chr16	58545310	58546358	1049	7	-5.63986748328395	0.0343997303240927	0.527620484667533	ANKH	-0.191528762557235
chr4	114232417	114232678	262	10	5.63969620370156	0.0344157824614347	0.527620484667533		0.167894408720831
chr1	2372513	2373241	729	34	5.63927522667915	0.0344478867361189	0.527620484667533	HDAC4	0.147050457101078
chr1	257472344	257472824	481	5	5.63882143627254	0.0344799910108031	0.527620484667533		0.302004982163045
chr11	55190142	55190337	196	7	5.63774736334993	0.0345602516975135	0.528261694093403	ITGB4	0.120464194817003
chr4	117504102	117504837	736	9	-5.63648277165105	0.0346084081095398	0.528411304306632		-0.162568223796442
chr14	9069412	9070045	634	11	-5.63403378889154	0.0347849816203027	0.53007953257595	CDH13	-0.175821951478538
chr3	86364651	86365887	1237	6	-5.63249685992283	0.0348170858949869	0.53007953257595		-0.297147386865257
chr1	255309450	255310178	729	6	5.631723278506	0.034833138032329	0.53007953257595		0.211562089290826
chr22	41077371	41077487	117	8	5.63077638285355	0.0348812944443553	0.530226475814195	FGFR2	0.148827347661603
chr5	38511347	38511683	337	6	-5.62760621512932	0.0349936594057499	0.531053953350372		-0.234699706121849
chr12	38087074	38088072	999	7	5.62477077724862	0.0350899722298024	0.531053953350372	FMO1	0.158133709880285
chr15	54443289	54443840	552	13	-5.62462516152944	0.0350899722298024	0.531053953350372		-0.16607482914174
chr3	189220148	189220707	560	7	-5.62434187614142	0.0350899722298024	0.531053953350372		-0.207349226092641
chr4	74774562	74776623	2062	13	-5.62281632570666	0.0351702329165128	0.531335356413336	ZNF804B	-0.22735312003263
chrX	57533864	57534997	1134	9	5.62144237549183	0.035202337191197	0.531335356413336		0.1616528268603
chr8	773754	775011	1258	10	-5.62063237755725	0.0352504936032233	0.531335356413336		-0.112557368260139
chr11	59857588	59857967	380	7	-5.61840941252	0.0354110149766441	0.531335356413336	KCNJ16	-0.184330516987566
chr2	100458585	100458819	235	5	5.6172015317886	0.0354270671139862	0.531335356413336		0.364797610759481
chr14	5472707	5473208	502	16	5.61663166939486	0.0354270671139862	0.531335356413336	WWOX	0.124570836784123
chr3	57151533	57152045	513	11	5.61469112486246	0.0354752235260125	0.531335356413336	TCF7L1	0.134115392086128
chr19	3908964	3909591	628	7	-5.6146094854799	0.0354752235260125	0.531335356413336	LOC132658164	-0.125720158331762
chr16	41491946	41492482	537	28	5.61407600580579	0.0354912756633546	0.531335356413336	MTMR12	0.146174684179492
chr17	11183470	11184213	744	6	5.61380906060479	0.0355073278006967	0.531335356413336		0.218968338190423
chr1	113710865	113711121	257	8	-5.61157576133553	0.035571536350065	0.531335356413336	C1H1orf226	-0.149613095161775
chr10	64033947	64034120	174	5	-5.6114764912279	0.035571536350065	0.531335356413336		-0.188052777536223
chr4	114241486	114244370	2885	8	5.61102675344769	0.0356357448994334	0.531717745130007		0.176690245183609
chr26	39428931	39430296	1366	14	-5.60666585379025	0.0358283705475384	0.532932470546689		-0.135823136457416
chr4	67788009	67788830	822	9	-5.60394937777952	0.0359086312342488	0.532932470546689		-0.293956034605139
chr18	62801148	62801485	338	8	-5.60285740029557	0.035940735508933	0.532932470546689	LOC121817131	-0.128698969931269
chr9	17495120	17495906	787	13	-5.60219180538643	0.035940735508933	0.532932470546689	FAM135B	-0.171993102399851
chr14	55001868	55002257	390	10	5.60219044507143	0.035940735508933	0.532932470546689	FAM83E	0.150064840116364
chr15	74521265	74521648	384	7	-5.60087450355299	0.0359888919209593	0.532932470546689		-0.262313980663992
chr1	274912237	274912759	523	22	-5.599414278926	0.0360531004703276	0.532932470546689		-0.214311931245109
chr11	11828799	11829310	512	6	-5.59614417931868	0.0361333611570381	0.532932470546689	BCAS3	-0.146160704512428
chr21	14158909	14159107	199	5	5.59604604355992	0.0361494132943801	0.532932470546689		0.258332857742697
chr1	60091580	60092781	1202	5	5.59583705644365	0.0361494132943801	0.532932470546689		0.363189530875083
chr18	51696080	51698431	2352	8	-5.59545809483115	0.0361494132943801	0.532932470546689		-0.184126430357123
chr10	50493355	50495061	1707	15	-5.59425579186599	0.0361815175690643	0.532932470546689		-0.198562317088146
chr19	57448795	57449423	629	16	5.59279060750167	0.036309934667801	0.533278880501543		0.117344697617005
chr3	1841275	1842191	917	13	5.59135588827804	0.0364062474918535	0.533278880501543		0.222749058940391
chr6	94029507	94029819	313	7	-5.59001582142452	0.0364544039038798	0.533278880501543	ANXA3	-0.116637143898669
chr9	19991224	19991852	629	12	-5.58848534447654	0.0365346645905902	0.533278880501543		-0.125611630793671
chr13	65573217	65573758	542	15	-5.58781185972399	0.0365828210026165	0.533278880501543	DLGAP4	-0.191106759244684
chr18	45774261	45774650	390	16	-5.58760367392648	0.0365988731399586	0.533278880501543		-0.172193765543926
chr2	13798960	13799648	689	12	-5.5872666300529	0.0365988731399586	0.533278880501543	PTPN3	-0.172387101307909
chrX	20959812	20960795	984	10	-5.58638475961638	0.0366309774146428	0.533278880501543		-0.228327452117858
chr12	17608278	17608782	505	7	-5.58610323840463	0.0366309774146428	0.533278880501543		-0.299147927566266
chr1	157197106	157197740	635	5	-5.58602938120692	0.0366309774146428	0.533278880501543		-0.297013119755608
chr9	14137759	14138455	697	24	-5.58571302825409	0.0366309774146428	0.533278880501543	ZC3H3	-0.192575306083308
chr2	211680589	211680778	190	5	5.58171308361845	0.0368236030627478	0.534854374553333	UNC80	0.165572994712598
chr20	33194622	33196057	1436	6	5.58132768434716	0.0368396552000899	0.534854374553333		0.207187966332184
chr14	11970067	11970506	440	12	-5.58045614831484	0.036855707337432	0.534854374553333		-0.159972862629072
chr1	123137935	123138399	465	17	-5.578241435532	0.0369680722988266	0.535356773606141		-0.152613677525173
chr25	20597574	20599059	1486	9	5.57797396795745	0.0369680722988266	0.535356773606141		0.127001839118984
chr5	105175506	105176001	496	10	-5.57656245620551	0.0370322808481949	0.535723289749307		-0.25314606278191
chr7	23574832	23576892	2061	7	-5.57442106432857	0.0371767500842737	0.535864554740464	LOC114108683	-0.130508232980277
chr24	17495044	17495607	564	8	-5.57434004050445	0.0371767500842737	0.535864554740464	TMC5	-0.146755905255155
chr18	7352657	7352822	166	14	-5.57416861653586	0.0371767500842737	0.535864554740464	IGF1R	-0.115615940635239
chrX	5936825	5936963	139	5	5.57142233761282	0.0372570107709842	0.535864554740464	ARSL	0.292556579202928
chr13	82283399	82283584	186	8	-5.57131343015356	0.0372570107709842	0.535864554740464		-0.228490593844153
chr2	81262376	81262743	368	5	5.57008794632184	0.0373051671830104	0.535864554740464		0.202301207983618
chr11	24051243	24051528	286	5	-5.56932579366979	0.0373533235950367	0.535864554740464		-0.371904411257443
chr2	2829122	2829343	222	10	5.56921743144879	0.0373533235950367	0.535864554740464		0.168180510810763
chr1	265900468	265900671	204	12	5.56235944995047	0.0376583142045363	0.537664160353321		0.140885002291059
chr8	35025297	35026467	1171	9	-5.56162431890107	0.0376904184792205	0.537664160353321		-0.224740008418545
chr11	36309207	36309750	544	24	5.56140633421997	0.0376904184792205	0.537664160353321	ITGA3	0.158540973370092
chr14	13526981	13527270	290	12	5.56071484855247	0.0376904184792205	0.537664160353321	PIEZO1	0.148038775383257
chr16	57232974	57233386	413	7	-5.55941713663734	0.0377706791659309	0.537664160353321	MARCHF11	-0.148082535224659
chr18	62925729	62926994	1266	52	5.55904351605085	0.0378188355779572	0.537664160353321	WDR25	0.130358095504678
chr11	52719227	52719725	499	15	5.55741843357218	0.0378669919899835	0.537664160353321	C1QTNF1	0.143776161288387
chr3	72024158	72025743	1586	6	5.55670680742567	0.0378669919899835	0.537664160353321		0.215131679117033
chr18	32343653	32343983	331	14	5.55600015886559	0.0378830441273256	0.537664160353321	LOXL1	0.127436890504282
chr2	59877292	59878193	902	7	-5.55506036144908	0.0379151484020097	0.537664160353321		-0.14575430186767
chr1	261438876	261439147	272	5	5.55311452641695	0.0379472526766939	0.537664160353321	DSCAM	0.226216532306134
chr14	20556568	20557212	645	6	-5.55284255620011	0.0379472526766939	0.537664160353321		-0.358285062265368
chr14	58330023	58331399	1377	7	-5.54810455333338	0.0381398783247989	0.539838031129631		-0.156274468726358
chr10	75860871	75861144	274	5	-5.5460235756691	0.0383003996982198	0.540998056045009	CLYBL	-0.264884145690586
chr2	13209566	13210349	784	16	5.54587266894375	0.0383003996982198	0.540998056045009	PALM2AKAP2	0.117359655740711
chr3	53792935	53793777	843	5	5.54169480949126	0.0384288167969565	0.542255804229186		0.263684551179477
chr11	30374916	30375008	93	5	-5.53800990834153	0.0387338074064562	0.545999995498172	DNAH9	-0.168715437488276
chr13	41542499	41542721	223	9	5.53586249666327	0.0387980159558245	0.546345885218421		0.124542709301184
chr2	142132727	142133405	679	7	5.5316656948236	0.0390548501532979	0.548572986725881	B3GALT1	0.173339543729703
chr2	59223783	59224382	600	12	5.5271497595732	0.0391993193893767	0.548572986725881	GNA14	0.111384031648379
chr9	92979777	92981119	1343	10	-5.52615232638533	0.0392314236640609	0.548572986725881		-0.174859593909891
chr17	36148026	36150815	2790	15	-5.52568282046686	0.039247475801403	0.548572986725881		-0.178808873664917
chr11	39014539	39016075	1537	7	-5.52538655345002	0.0392795800760871	0.548572986725881		-0.263739346042342
chr21	14155368	14155847	480	9	5.52475551299048	0.0393277364881134	0.548572986725881		0.174237214197524
chr1	173715626	173716118	493	5	5.52393745574799	0.0393598407627976	0.548572986725881	LOC121816366	0.288860447202248
chr17	43667474	43667738	265	6	5.52369403164364	0.0393919450374817	0.548572986725881	GUCY1B1	0.201382255353533
chr5	19748864	19749254	391	6	5.52357122898964	0.0393919450374817	0.548572986725881	RAD50	0.15421631601948
chr22	49222973	49223545	573	9	-5.52339694985915	0.0393919450374817	0.548572986725881		-0.223450610682938
chr21	5256294	5257007	714	7	-5.52201284295716	0.0394240493121659	0.548572986725881		-0.131821972013309
chr14	9051986	9053028	1043	6	-5.52065824535033	0.0395043099988764	0.548572986725881	CDH13	-0.363661551723408
chr3	104221172	104221702	531	15	5.52029651552672	0.0395524664109026	0.548572986725881		0.130669222822214
chr26	1703412	1704428	1017	5	-5.52003459317447	0.0395524664109026	0.548572986725881		-0.209511443732234
chr21	29308285	29309146	862	17	5.51764406441631	0.0396006228229289	0.548572986725881	ETS1	0.0999083181581213
chr2	26633103	26633485	383	5	-5.51716235690548	0.039632727097613	0.548572986725881		-0.290332242278142
chrX	106984556	106985404	849	6	-5.51649094467811	0.0396648313722972	0.548572986725881		-0.195714325790138
chr15	59577574	59578316	743	7	-5.51590072103959	0.0396969356469814	0.548572986725881		-0.159614951945402
chr2	65781586	65782209	624	7	5.5155371843094	0.0397129877843235	0.548572986725881	TRPM3	0.171755173657045
chrX	18197303	18198484	1182	8	-5.51165214588874	0.0398735091577444	0.550022248262356	SH3KBP1	-0.24321393730934
chr16	57293265	57294734	1470	6	-5.51052728491083	0.0399216655697706	0.550022248262356		-0.251908800953035
chr13	31060176	31060294	119	5	5.50871483118162	0.0399377177071127	0.550022248262356	VIM	0.156058998760612
chr9	11499336	11500635	1300	5	5.50521274424085	0.0400982390805336	0.551094511694671		0.291778347711873
chr9	2221608	2222586	979	6	-5.50324199121491	0.0401945519045861	0.551094511694671		-0.317953144051122
chrX	97265799	97266216	418	5	-5.50305553033444	0.0401945519045861	0.551094511694671		-0.21414719153963
chr19	58821366	58821538	173	17	5.50287587012256	0.0402106040419282	0.551094511694671	ACAD9	0.151808699682721
chr1	24534744	24536851	2108	14	-5.50088275520013	0.0403390211406649	0.551094511694671		-0.174796326842475
chr1	232520541	232520589	49	5	5.50076557388512	0.0403390211406649	0.551094511694671	GMPS	0.174425496449269
chr3	210515881	210516004	124	6	-5.50015504320208	0.0403871775526911	0.551094511694671	ANO2	-0.178373941830302
chr2	142785738	142786075	338	6	-5.49989720791807	0.0403871775526911	0.551094511694671	LOC132659130	-0.156655824215377
chr13	11287062	11287516	455	16	5.49945434797127	0.0403871775526911	0.551094511694671	PRKCQ	0.140459963432456
chr3	69438135	69439028	894	13	-5.49767161144033	0.0404834903767437	0.551094511694671	SPTBN1	-0.119427934198119
chr7	74471133	74471372	240	7	-5.49732135720552	0.0404834903767437	0.551094511694671	SYNE2	-0.185009970808842
chr8	45101692	45102615	924	5	-5.49494870274083	0.0406119074754804	0.551094511694671		-0.355621866236042
chr3	109525995	109527738	1744	11	5.49391002084157	0.0406279596128225	0.551094511694671		0.174417407969927
chr16	20849889	20853906	4018	17	5.49219233872743	0.0406921681621908	0.551094511694671	RAB3C	0.16525914379937
chr14	45484804	45485388	585	18	5.49053512650663	0.0407884809862433	0.551094511694671	LOC114117762	0.182857698957144
chr18	56145693	56145945	253	6	5.48948415403543	0.0408847938102958	0.551094511694671	PRIMA1	0.18350835086556
chrX	18094357	18095559	1203	15	-5.48878669970434	0.04091689808498	0.551094511694671	SH3KBP1	-0.109236855659914
chr4	67652536	67652671	136	5	5.48878198353298	0.04091689808498	0.551094511694671		0.319695720329106
chr8	85028632	85028788	157	5	-5.48861316097223	0.04091689808498	0.551094511694671	PRKN	-0.158359269487623
chr25	30756521	30757929	1409	5	5.48496203171361	0.0410292630463746	0.551094511694671	LRMDA	0.260811084711687
chr10	45708852	45709209	358	5	-5.48479919569558	0.0410292630463746	0.551094511694671		-0.163832201225976
chr4	114180106	114182284	2179	8	5.48374828443957	0.0410453151837167	0.551094511694671		0.235283064275793
chr9	28525839	28526789	951	11	5.48351592366152	0.0410453151837167	0.551094511694671	MTSS1	0.209919647868218
chr21	29313785	29315349	1565	18	5.48252032647074	0.0411095237330851	0.551094511694671	ETS1	0.135118134532825
chr7	99307450	99307785	336	14	-5.4814864030554	0.0411576801451113	0.551094511694671	FOXN3	-0.123760014383861
chr25	34161769	34161982	214	7	5.48087394631492	0.0412058365571376	0.551094511694671	PPIF	0.279406088663047
chr10	22567633	22568073	441	21	5.47946851612779	0.0412539929691638	0.551094511694671		0.154499096144094
chr8	47052402	47053808	1407	8	5.47932447646516	0.0412700451065059	0.551094511694671	MAP3K7	0.254613817361048
chr1	135418677	135419379	703	8	-5.47871166301199	0.0413182015185322	0.551094511694671		-0.141196548151006
chr3	4373098	4373256	159	8	-5.47853711727581	0.0413342536558743	0.551094511694671	CFAP77	-0.150273706602857
chr2	181375953	181376407	455	8	5.47828841827141	0.0413342536558743	0.551094511694671		0.268945356714718
chr6	113780432	113782162	1731	12	-5.47822069338555	0.0413342536558743	0.551094511694671	LOC101117846	-0.202061206090915
chr7	92171670	92172509	840	6	5.47702495208039	0.0413824100679005	0.551094511694671		0.221236613618549
chr14	9304102	9304545	444	10	5.4757996404604	0.0414305664799268	0.551094511694671	CDH13	0.193792101191694
chr25	23004687	23005589	903	9	5.47579754630265	0.0414305664799268	0.551094511694671	CTNNA3	0.174417198886041
chr13	69959996	69960615	620	8	5.47167305747522	0.0416071399906898	0.551094511694671	LPIN3	0.293549563558059
chr8	75801574	75801993	420	11	-5.47166747333063	0.0416071399906898	0.551094511694671	MTHFD1L	-0.129592250522371
chr22	38937609	38938074	466	10	-5.47156104451827	0.0416071399906898	0.551094511694671	GRK5	-0.143366977614701
chr11	44494257	44494777	521	11	5.47126935929869	0.0416071399906898	0.551094511694671	NMT1	0.116336002059276
chr13	6847278	6847592	315	12	5.46993253804249	0.041655296402716	0.551094511694671	TASP1	0.178718567180623
chr1	274860192	274860797	606	49	5.46927696988397	0.0416874006774002	0.551094511694671	LOC114110669	0.200415606290752
chr21	29316498	29316965	468	10	5.46799049049705	0.0417676613641106	0.551094511694671	ETS1	0.122401533961869
chr16	52826317	52826788	472	6	5.46772781808544	0.0417837135014527	0.551094511694671		0.214633131886023
chr5	93349833	93350637	805	9	5.46560338958023	0.0419121306001894	0.551094511694671		0.237219516803766
chr4	115245876	115246015	140	12	-5.4648132210227	0.0419442348748736	0.551094511694671	ASIC3	-0.176683952481012
chr23	60160197	60160835	639	9	5.46479501486143	0.0419442348748736	0.551094511694671		0.130962110708458
chr10	72832123	72832844	722	7	5.4647943276016	0.0419442348748736	0.551094511694671	HS6ST3	0.289051843552829
chr6	9250601	9251237	637	5	-5.4642609031955	0.0419442348748736	0.551094511694671		-0.234998239090481
chr3	22599161	22599706	546	6	-5.46346325246139	0.0419763391495578	0.551094511694671		-0.177645880322479
chr21	25689273	25689975	703	31	5.46143334889459	0.0420726519736103	0.551832917124344	ESAM	0.144001240575628
chr21	13362195	13362444	250	9	-5.45864757654557	0.0422331733470312	0.553095373926605		-0.166228298018793
chr6	112993187	112993692	506	24	5.4581471446206	0.0422492254843732	0.553095373926605	LDB2	0.231218370444852
chr14	391667	391879	213	5	5.45559972927555	0.042393694720452	0.55414051505958		0.220294909181519
chr20	45334145	45334652	508	14	5.45523014021813	0.0424097468577941	0.55414051505958		0.177992237588984
chr10	12498030	12498318	289	12	-5.45476466393197	0.0424579032698204	0.55414051505958		-0.185438681932288
chr20	17288627	17289656	1030	10	-5.45431771702935	0.0424900075445045	0.55414051505958	VEGFA	-0.135899105181135
chr4	75726514	75726703	190	5	-5.45203870455174	0.0425542160938729	0.554452851508815		-0.324612177657045
chr1	99309816	99310447	632	15	-5.45080179377251	0.0426826331926096	0.555168359764847	TXNIP	-0.149106146588433
chr3	85218806	85219667	862	13	-5.44929005544943	0.0428110502913463	0.555168359764847	ARHGEF33	-0.171462859347711
chr8	12101562	12103514	1953	9	-5.4492529082463	0.0428110502913463	0.555168359764847		-0.219027518579106
chr20	35731206	35733205	2000	19	-5.44924019991801	0.0428110502913463	0.555168359764847		-0.148705250811682
chrX	135735742	135736007	266	7	-5.44840195912962	0.0428592067033726	0.555168359764847		-0.185240584023293
chr16	16614552	16614744	193	5	5.44839474070685	0.0428592067033726	0.555168359764847		0.391313465211678
chr8	84051621	84052317	697	21	5.44805909578098	0.0428913109780567	0.555168359764847	SLC22A1	0.132142423951009
chr13	34857467	34858029	563	6	5.44614812633959	0.042939467390083	0.555269807414294		0.176690962216181
chrX	132686291	132686728	438	6	-5.44448678125037	0.0430357802141355	0.555341053865404	LOC132658793	-0.186418989286785
chr4	88953408	88954397	990	7	-5.44338834413547	0.0430678844888197	0.555341053865404		-0.173094435741297
chr5	95298005	95299612	1608	9	-5.44135034848839	0.0431963015875564	0.555341053865404		-0.204326601775795
chr25	24025507	24026201	695	14	-5.44121501353692	0.0431963015875564	0.555341053865404	RUFY2	-0.141396017079955
chr7	73529205	73530626	1422	14	-5.44112373533192	0.0431963015875564	0.555341053865404		-0.111788050372346
chr14	1190074	1190788	715	19	5.43887556301458	0.0432926144116089	0.555341053865404	ST3GAL2	0.121891083461307
chr11	53218070	53218834	765	25	-5.43886446317155	0.0432926144116089	0.555341053865404		-0.153042803912613
chr4	39080080	39081161	1082	11	-5.43883419386648	0.0432926144116089	0.555341053865404	PCLO	-0.198885042119699
chr6	29958416	29959442	1027	5	-5.43820322412755	0.0433407708236352	0.555341053865404	UNC5C	-0.294546992056664
chr19	57573998	57574099	102	5	5.4374566511011	0.0434049793730035	0.555341053865404		0.328501568596824
chr7	1066689	1066892	204	6	-5.43656882037558	0.0434691879223719	0.555341053865404	REEP5	-0.238875383650432
chr1	131651801	131652409	609	6	-5.43655741789226	0.0434691879223719	0.555341053865404		-0.137431171379119
chr7	25047181	25047782	602	6	5.43635841711068	0.0434691879223719	0.555341053865404		0.1715033041415
chr22	5491180	5491401	222	5	-5.43587337376781	0.0435173443343981	0.55544102518381		-0.201036214771623
chr21	41601682	41602636	955	33	5.43356207286519	0.0436457614331348	0.556564283756604	GRK2	0.101009301158202
chr3	88740581	88741927	1347	8	-5.43278892990074	0.0437099699825032	0.556867443662381		-0.170904881182749
chr19	54701663	54702201	539	16	5.43054103238151	0.0438062828065557	0.557161749924641	ATP2B2	0.1371260932809
chr9	44871413	44871731	319	17	5.42995881222763	0.0438383870812399	0.557161749924641	LOC101102990	0.233471698822528
chr2	180757482	180758428	947	6	-5.42949913682805	0.043854439218582	0.557161749924641	DPP10	-0.30188086852739
chrX	119777567	119777944	378	5	-5.42818470824347	0.0439025956306082	0.557259490345379	IL13RA2	-0.168252823177696
chr2	128238234	128238500	267	5	-5.42682093864241	0.0439989084546607	0.557967741471075	CERKL	-0.154421980916802
chr1	183052134	183052461	328	6	5.42257879352487	0.0441273255533974	0.558866673703664		0.106459397942426
chr5	15246791	15247489	699	10	-5.42105342233839	0.0441754819654237	0.558866673703664	LOC101106844	-0.118809661942125
chrX	127457740	127459232	1493	5	-5.42021516389879	0.0441915341027658	0.558866673703664	LOC114111691	-0.18351390381961
chr9	86935425	86937034	1610	7	-5.4192503357662	0.0442717947894762	0.559368034716208		-0.191250707853123
chr1	64110077	64110632	556	8	-5.41735006610222	0.0444002118882129	0.560057573861751	HS2ST1	-0.128841007374607
chr3	2482065	2482607	543	10	5.41653830607639	0.0444483683002392	0.560057573861751	FAM163B	0.126902517661593
chr25	25732796	25733575	780	11	-5.41632611678546	0.0444483683002392	0.560057573861751	LRRC20	-0.14238613186094
chr23	9485461	9486748	1288	9	-5.41592073277318	0.0445446811242917	0.560501149042799		-0.129301245333912
chr16	56069520	56070655	1136	8	-5.41474715191946	0.0446249418110021	0.560501149042799		-0.185229798795531
chr3	52659494	52660643	1150	8	-5.41367932799484	0.0446570460856863	0.560501149042799		-0.153421334632472
chr16	65088929	65090088	1160	9	-5.41273584508493	0.0447052024977126	0.560501149042799		-0.225449925385462
chr2	100305864	100306827	964	8	5.41200037270536	0.0447212546350547	0.560501149042799		0.153261055741319
chr15	60447748	60449536	1789	9	-5.40993821181306	0.0449299324205018	0.560501149042799		-0.175261016558754
chr9	65810416	65813137	2722	8	-5.40955596550495	0.0449299324205018	0.560501149042799		-0.165962354516887
chr19	47521209	47521820	612	5	5.40699137894664	0.0450904537939227	0.560501149042799	CACNA1D	0.191627381300873
chr22	43313641	43314054	414	9	-5.40579957136156	0.0452028187553173	0.560501149042799	LOC121817609	-0.142162519852594
chr6	32877027	32878182	1156	9	-5.40475423537496	0.0452991315793698	0.560501149042799	GRID2	-0.14206108330102
chr10	34714288	34714962	675	12	-5.40412742718769	0.0452991315793698	0.560501149042799	TNFRSF19	-0.100553158926747
chr20	36773556	36775563	2008	10	-5.40374464035121	0.0452991315793698	0.560501149042799	E2F3	-0.242288596269178
chr26	16852876	16853082	207	13	5.40362689208973	0.0452991315793698	0.560501149042799		0.165053793463178
chr1	194680523	194681366	844	13	-5.40346677916022	0.0453151837167119	0.560501149042799		-0.169677408217226
chr19	56234281	56234613	333	15	5.40276396745701	0.0453472879913961	0.560501149042799	IFT122	0.115308453465982
chr9	43865654	43865990	337	8	-5.39988160042878	0.0454436008154486	0.560501149042799		-0.272707246832554
chr7	18200509	18201375	867	8	-5.39750093603524	0.0455399136395011	0.560501149042799	THSD4	-0.211244824079329
chr3	155943200	155944027	828	22	5.39727890812198	0.0455559657768432	0.560501149042799	SRGAP1	0.09984960889616
chrX	94300939	94304114	3176	11	-5.39525903214099	0.0456683307382378	0.560501149042799		-0.144782998699856
chr24	12596187	12596753	567	9	-5.39479379218488	0.0456843828755799	0.560501149042799		-0.256880666961817
chr2	25423665	25424387	723	7	-5.39342336055558	0.0457325392876061	0.560501149042799		-0.209345282704251
chr1	148351095	148352307	1213	6	5.39280295492746	0.0457485914249482	0.560501149042799		0.207915510061578
chr12	2024803	2025394	592	15	5.38928763261431	0.0459733213477375	0.560501149042799	PIK3C2B	0.338586253140029
chr2	174422662	174426014	3353	17	-5.38824305833262	0.0460214777597637	0.560501149042799		-0.233666782848814
chr10	32691117	32691731	615	10	5.38731985442409	0.0460856863091321	0.560501149042799	LNX2	0.250249560031538
chr9	84444371	84445478	1108	5	-5.38726016185985	0.0460856863091321	0.560501149042799		-0.345581781140444
chr3	34739433	34739836	404	8	-5.38706557508306	0.0461017384464741	0.560501149042799	SLC4A1AP	-0.237493800116536
chrX	33159941	33161123	1183	7	-5.38547735429823	0.0461980512705267	0.560501149042799		-0.245156369052024
chr1	111945928	111946453	526	13	-5.38528898360119	0.0462301555452108	0.560501149042799	SLAMF7	-0.149702204987286
chr3	208154270	208154547	278	5	-5.38405776296826	0.046262259819895	0.560501149042799	LOC114113763	-0.19974618712119
chr1	87786985	87787343	359	10	-5.38293418986513	0.0463104162319213	0.560501149042799	CYM	-0.213161432916569
chr9	28241424	28241928	505	13	-5.3825404756532	0.0463425205066055	0.560501149042799		-0.112456405080395
chr4	22159692	22160298	607	5	-5.38234064420454	0.0463425205066055	0.560501149042799		-0.277892751540805
chr4	75367087	75367278	192	5	-5.38209826056987	0.0463585726439475	0.560501149042799		-0.258200888983289
chr2	5491109	5491361	253	5	-5.38183986744025	0.0463746247812896	0.560501149042799		-0.279773795404757
chr19	34459527	34460815	1289	8	-5.38182828687775	0.0463746247812896	0.560501149042799		-0.238855341415141
chr1	236795944	236798289	2346	9	5.38122456168373	0.0464227811933159	0.560501149042799		0.216317932136832
chrX	83883532	83884440	909	7	-5.37967932741205	0.0464548854680001	0.560501149042799		-0.170445048696556
chr14	52764282	52764619	338	10	-5.37957313584392	0.0464548854680001	0.560501149042799	KLC3	-0.144774610064858
chr11	13954752	13955409	658	6	-5.37887006064097	0.0465030418800263	0.560501149042799	LOC101113771	-0.166623739190868
chr1	270608591	270609552	962	10	5.37553917825345	0.0467277718028155	0.560501149042799	KCNJ6	0.188473853502144
chr12	2329262	2330219	958	7	-5.37496254271802	0.0467277718028155	0.560501149042799		-0.293908320532082
chr3	2200240	2200716	477	25	5.37220235529502	0.0468401367642102	0.560501149042799	VAV2	0.145089301846804
chr25	15806678	15807205	528	10	5.37209806765272	0.0468561889015522	0.560501149042799	LOC132658626	0.181490439039874
chrX	128362588	128363156	569	6	-5.37185103964288	0.0468561889015522	0.560501149042799	MORC4	-0.180770142064246
chr15	78296830	78298404	1575	11	-5.37165978664235	0.0468561889015522	0.560501149042799		-0.140785316189144
chr13	6057200	6058172	973	9	-5.37138017921743	0.0468561889015522	0.560501149042799		-0.140631176459559
chr25	19826027	19827726	1700	5	-5.37026434771202	0.0469043453135785	0.560501149042799		-0.318238488275275
chr24	37471763	37472232	470	8	5.37013436007109	0.0469203974509206	0.560501149042799	ARPC1A	0.12574568260425
chr23	61554691	61555042	352	9	5.36800619461325	0.0470327624123152	0.560501149042799	PHLPP1	0.150326157999707
chr15	79274058	79274747	690	15	5.36722002679111	0.0470809188243415	0.560501149042799	APLNR	0.126166900985276
chr2	122997827	122998431	605	7	-5.36691372791727	0.0470809188243415	0.560501149042799		-0.139641415826775
chrX	96453449	96453799	351	5	5.36521714452864	0.0471611795110519	0.560501149042799	FGF13	0.262778279454843
chr6	9100613	9103057	2445	9	-5.36293327197968	0.0473538051591569	0.560501149042799		-0.148979422868631
chr10	65708290	65708706	417	7	-5.36254058019376	0.0473538051591569	0.560501149042799		-0.166654135183574
chr2	38473843	38474105	263	7	5.36213848674346	0.0473859094338411	0.560501149042799	PTK2B	0.185544807171841
chr18	50657188	50657887	700	6	-5.36021961730735	0.0474661701205515	0.560501149042799		-0.14868332638383
chr23	544521	545314	794	6	-5.35968678540201	0.0474661701205515	0.560501149042799	PARD6G	-0.212897095720715
chr1	148620917	148621266	350	7	5.35841320628159	0.0475785350819462	0.560501149042799		0.150916090214757
chr3	67250830	67251312	483	5	-5.35838844509644	0.0475785350819462	0.560501149042799		-0.299910898515843
chr17	67598991	67599424	434	25	-5.35804934681975	0.0475945872192882	0.560501149042799	TTC28	-0.161516129548776
chr8	50393360	50393977	618	6	-5.35710402162486	0.0476587957686566	0.560501149042799		-0.155497282583668
chr14	6122340	6122487	148	6	5.35637397987947	0.0477069521806829	0.560501149042799		0.165242883260479
chr16	57054766	57056402	1637	8	-5.35493706135877	0.0477872128673933	0.560501149042799		-0.153156254828971
chr1	277423003	277424308	1306	9	-5.35471827765217	0.0477872128673933	0.560501149042799	KCNH8	-0.1782032930265
chr11	37675677	37675905	229	11	5.35425978226955	0.0478514214167616	0.560501149042799	LOC105608416	0.11683884667589
chr21	42519472	42520459	988	9	5.35237124643071	0.0479637863781563	0.560501149042799	TESMIN	0.163321035920608
chr18	50853017	50854236	1220	6	-5.35162713703931	0.0479637863781563	0.560501149042799		-0.252211877341944
chr22	50397282	50397928	647	9	-5.35160307089933	0.0479637863781563	0.560501149042799	STK32C	-0.202321399665477
chr7	71506029	71506819	791	9	5.35143058336699	0.0479637863781563	0.560501149042799	PRKCH	0.122720205509838
chrX	6647614	6647827	214	11	5.34995313539339	0.0480600992022088	0.560501149042799	IL3RA	0.29577461113487
chr5	97832135	97832745	611	7	-5.34948563771833	0.0480922034768929	0.560501149042799		-0.218252092687212
chr13	10144762	10145491	730	5	-5.3494802134327	0.0480922034768929	0.560501149042799	KIF16B	-0.400520239164934
chr24	11273947	11274682	736	7	-5.34843602643247	0.0481564120262613	0.560501149042799	SNX29	-0.230073582788888
chr7	29495022	29495976	955	6	-5.34809682746409	0.0481724641636034	0.560501149042799	LOC105610613	-0.207012540642631
chr1	64085277	64086579	1303	7	-5.34679795766648	0.0482366727129717	0.560501149042799	HS2ST1	-0.198675185219503
chr1	30212523	30213718	1196	6	5.34623058182467	0.0483008812623401	0.560501149042799		0.261275642970455
chr18	32300070	32300488	419	6	5.34618901497424	0.0483008812623401	0.560501149042799		0.140950806383211
chr1	33943376	33944284	909	15	5.34464697072027	0.0483650898117084	0.560501149042799		0.218483697957309
chr18	22474419	22474602	184	9	-5.34441412009145	0.0484132462237347	0.560501149042799	HOMER2	-0.132231547345067
chr24	20643829	20644490	662	7	-5.34234810139849	0.0485256111851293	0.560501149042799		-0.201706171835953
chr7	95485039	95485972	934	7	-5.3410850171204	0.0486379761465239	0.560501149042799		-0.222205706642656
chr18	8565236	8565390	155	5	-5.34040630684325	0.048654028283866	0.560501149042799		-0.185823773069791
chr3	5036271	5036771	501	6	5.33894299312095	0.0486861325585502	0.560501149042799		0.183792821861945
chr2	179914057	179914999	943	6	5.3383468205724	0.0487342889705764	0.560501149042799		0.272478474286941
chr26	2908877	2909820	944	7	-5.33726142916566	0.0487342889705764	0.560501149042799	CSMD1	-0.183918547405013
chr9	82403288	82403876	589	12	-5.33610050887015	0.0487663932452606	0.560501149042799	INTS8	-0.15283746807609
chr11	24046556	24047132	577	9	-5.33605202867718	0.0487663932452606	0.560501149042799	LOC101120675	-0.29404430844741
chr21	40682860	40683511	652	7	5.33572254735292	0.0487663932452606	0.560501149042799	PACS1	0.149632063044416
chr3	97911237	97911510	274	9	5.33528678989203	0.0487984975199448	0.560501149042799		0.121308660908365
chr13	82657604	82658629	1026	12	-5.33474955159695	0.0488145496572869	0.560501149042799		-0.148353189110319
chr3	178117752	178118635	884	11	-5.33401050529847	0.0488787582066552	0.560501149042799		-0.1706434164828
chr3	47936277	47936725	449	7	-5.33384648345505	0.0488787582066552	0.560501149042799		-0.135861771341242
chr2	187758736	187759091	356	6	5.33361076746908	0.0488948103439973	0.560501149042799		0.278443206854296
chr9	1079520	1079961	442	7	-5.33226334432166	0.0490071753053919	0.560501149042799	KCNQ5	-0.227019330101459
chr14	33568270	33568728	459	9	-5.3285084090707	0.049199800953497	0.560501149042799		-0.153207171882202
chr2	5493040	5493619	580	10	-5.32751313599994	0.0492479573655232	0.560501149042799		-0.174544765660936
chr23	6061996	6062378	383	5	-5.32570734555937	0.049392426601602	0.560501149042799		-0.202038738606441
chr18	12102826	12103719	894	7	-5.32479505010258	0.0494887394256545	0.560501149042799	MCTP2	-0.272448782420609
chr16	59671591	59671907	317	5	5.32456423160298	0.0494887394256545	0.560501149042799		0.215008316058626
chr16	16900682	16901065	384	9	5.32455733787745	0.0494887394256545	0.560501149042799		0.282516236650349
chrX	129963582	129963770	189	6	-5.3239921427598	0.0495047915629966	0.560501149042799		-0.213589834080333
chr1	244523288	244524972	1685	9	5.32358237606289	0.0495368958376808	0.560501149042799		0.150148030215603
chr26	34112484	34115342	2859	11	5.32331744354735	0.0495529479750229	0.560501149042799	LOC105605871	0.133690369915835
chr5	90678791	90679147	357	13	-5.32251431222616	0.049569000112365	0.560501149042799	LOC105607625	-0.130598514192442
chr24	11345733	11345947	215	13	5.32233820534822	0.049569000112365	0.560501149042799	SNX29	0.095995356712533
chr4	11766175	11767112	938	7	-5.32215946729483	0.049569000112365	0.560501149042799		-0.1566665773621
chr1	196295815	196297423	1609	10	-5.31726349178032	0.0498258343098384	0.560501149042799		-0.170382086238713
chr21	41848685	41849817	1133	23	5.31685306277297	0.0498418864471804	0.560501149042799		0.162159259513918
chr18	5150242	5152721	2480	6	-5.31599370478543	0.0498579385845225	0.560501149042799		-0.235445759163197
chr26	30460808	30462529	1722	9	-5.31572007586535	0.0498579385845225	0.560501149042799	UNC5D	-0.233152968546578
chr5	12502933	12503239	307	9	-5.31564686001974	0.0498579385845225	0.560501149042799		-0.126244671405255
chr23	12973984	12974393	410	7	-5.31517292116866	0.0498579385845225	0.560501149042799		-0.167034823239003
chr4	75343421	75345157	1737	7	-5.31403866988838	0.0499060949965488	0.560501149042799		-0.244747683996567
chr12	18413259	18413872	614	5	-5.31398100871272	0.0499060949965488	0.560501149042799	USH2A	-0.183675062335946
chr3	124784687	124786143	1457	7	-5.31395425188054	0.0499060949965488	0.560501149042799	KITLG	-0.267162236045648
chr4	88468508	88468816	309	6	5.31072191105673	0.0500987206446538	0.560501149042799	CADPS2	0.17064510071255
chr9	2216592	2217056	465	5	5.31039538503379	0.0500987206446538	0.560501149042799		0.253684991495007
chr3	138766029	138766315	287	6	5.31015008532042	0.0501147727819959	0.560501149042799	HDAC7	0.116905154903147
chr19	43744807	43745176	370	11	-5.30855738592099	0.0501629291940222	0.560501149042799		-0.134127856644633
chr19	48455458	48456246	789	20	5.30601362944784	0.0503716069794693	0.560501149042799	NISCH	0.137344291340784
chr1	22435358	22435734	377	19	5.30544185696779	0.0504037112541535	0.560501149042799	TRABD2B	0.125175804353025
chr1	183767240	183767510	271	7	-5.30526812638038	0.0504197633914956	0.560501149042799		-0.195353264098746
chr10	86179719	86179983	265	13	5.30467305730164	0.0504518676661798	0.560501149042799	LOC114116649	0.16183972008445
chr14	44043585	44044251	667	6	-5.30465588183222	0.0504518676661798	0.560501149042799	LOC105607560	-0.225857181121082
chrX	92321082	92321479	398	5	5.3036388066745	0.0504679198035218	0.560501149042799		0.32254649775303
chr1	65723955	65724324	370	11	-5.30349089455706	0.0504839719408639	0.560501149042799		-0.146498545591004
chr11	17012973	17013273	301	8	5.30340425192088	0.0504839719408639	0.560501149042799		0.140022133723545
chr4	111073448	111074627	1180	5	5.30324910712682	0.0504839719408639	0.560501149042799	CNTNAP2	0.25286416465346
chr2	196357010	196358028	1019	10	-5.30302427756232	0.0505160762155481	0.560501149042799		-0.175562208562159
chr8	7915768	7916031	264	5	-5.30277164685543	0.0505160762155481	0.560501149042799		-0.277823455066862
chr18	50040942	50042348	1407	5	-5.301627518381	0.0505642326275744	0.560501149042799		-0.313371844534685
chr3	113474341	113475233	893	5	5.30082574585635	0.0505963369022585	0.560501149042799	NAV3	0.245116311326457
chr1	234708280	234709891	1612	6	-5.30060993785325	0.0505963369022585	0.560501149042799		-0.241671081588152
chr3	75949197	75949589	393	7	-5.30034202775608	0.0506444933142848	0.560501149042799	STON1	-0.164179101463799
chr15	29392067	29392219	153	7	-5.29901729145354	0.0507247540009952	0.560501149042799	VPS11	-0.174013809818104
chr26	2693937	2695613	1677	8	-5.29795275215993	0.0508210668250478	0.560501149042799	CSMD1	-0.194499705612068
chr1	24579245	24580895	1651	10	-5.29737595959265	0.0508210668250478	0.560501149042799		-0.185545653021158
chr5	37834306	37835236	931	7	-5.29494009464109	0.0509494839237844	0.560501149042799		-0.131762012728114
chr1	277391122	277392065	944	8	-5.29491850163581	0.0509494839237844	0.560501149042799	KCNH8	-0.179444180834856
chr26	21614431	21615757	1327	6	-5.29476381768875	0.0509815881984686	0.560501149042799	SGCZ	-0.251934801011391
chr18	67949658	67950080	423	7	-5.29416943190682	0.0510297446104949	0.560501149042799		-0.137573917732092
chr13	324666	325190	525	6	-5.29352739642061	0.051045796747837	0.560501149042799		-0.193313619014409
chrX	17708309	17709534	1226	6	-5.29218230682187	0.0511260574345474	0.560501149042799		-0.150459082496851
chr3	194820420	194821941	1522	7	5.29215146735846	0.0511260574345474	0.560501149042799	PDE3A	0.17373884313851
chr5	106447073	106448159	1087	6	5.29178198471706	0.0511421095718895	0.560501149042799	MAN2A1	0.309846132637167
chr17	3655998	3657024	1027	5	-5.29131312647446	0.0511581617092316	0.560501149042799		-0.136343940061849
chr16	57203043	57204123	1081	8	-5.29090126649663	0.0511742138465737	0.560501149042799	MARCHF11	-0.249689340482033
chr17	62283194	62283989	796	6	-5.29034669145536	0.0511902659839158	0.560501149042799	ERP29	-0.138257782305634
chr5	90419884	90421230	1347	8	-5.290263155459	0.0511902659839158	0.560501149042799		-0.147382044339798
chr2	188838041	188838602	562	5	-5.28970975111355	0.0512223702585999	0.560501149042799		-0.218717894229375
chr19	55594692	55594933	242	10	5.28961524059987	0.051238422395942	0.560501149042799	VGLL4	0.132457677109234
chr11	31958007	31958578	572	22	-5.28917213037129	0.051238422395942	0.560501149042799	LOC101105425	-0.13131631712348
chr2	169514272	169516654	2383	7	-5.28841975339514	0.0512865788079683	0.560501149042799	LRP1B	-0.196410230485896
chr4	83925433	83925674	242	6	-5.2874138430167	0.0513347352199945	0.560501149042799		-0.162779552576981
chr23	61588301	61588717	417	8	5.28739183049732	0.0513347352199945	0.560501149042799	PHLPP1	0.134248404457089
chr18	26595207	26596226	1020	8	5.28718121674633	0.0513347352199945	0.560501149042799	TARS3	0.242222081446167
chr10	54364251	54364940	690	5	-5.2871273078777	0.0513347352199945	0.560501149042799	OBI1	-0.248679051402364
chr4	45831578	45831629	52	5	5.28683525643654	0.0513668394946787	0.560501149042799	FBXL13	0.175740898965455
chr16	20082055	20083185	1131	13	-5.28487003122645	0.0514631523187312	0.560501149042799	PDE4D	-0.117885000368111
chrX	3084362	3084645	284	7	-5.28412300194439	0.0514792044560733	0.560501149042799		-0.171331134698505
chr1	63942026	63942220	195	6	-5.28271500254395	0.0515273608680996	0.560501149042799		-0.220547416440369
chrX	4912151	4912943	793	13	-5.28196797341394	0.0516397258294942	0.560501149042799		-0.118993800157629
chr1	272877175	272878476	1302	5	-5.28182874876986	0.0516557779668363	0.560501149042799	COL6A5	-0.336289622368663
chr6	113176992	113178972	1981	12	-5.28117380825157	0.0517039343788625	0.560501149042799		-0.196338741627166
chr11	56730097	56730426	330	14	5.27964542436167	0.0517681429282309	0.560501149042799		0.15959473536444
chr16	57155054	57155725	672	7	-5.27926078844418	0.0518002472029151	0.560501149042799	MARCHF11	-0.104777942154534
chr26	12128891	12129693	803	6	5.27676665297341	0.0519126121643097	0.560501149042799	TENM3	0.203337701998471
chr16	16085413	16089439	4027	20	-5.27648022231985	0.0519286643016518	0.560501149042799		-0.105411053847852
chr3	1388794	1389795	1002	9	-5.27626193286834	0.0519607685763359	0.560501149042799	OLFM1	-0.167634158038063
chr10	63057927	63058337	411	7	-5.27603746909686	0.051976820713678	0.560501149042799		-0.189355653254939
chr9	72118301	72118858	558	10	-5.27594366670848	0.051976820713678	0.560501149042799	ZFPM2	-0.140840694322856
chr8	59531065	59531462	398	6	-5.27592247832092	0.051976820713678	0.560501149042799		-0.14003475786829
chr1	110021198	110023178	1981	8	-5.27507768297116	0.0520731335377305	0.560501149042799		-0.131770258788145
chr14	8987064	8988131	1068	10	5.27314940165816	0.0521373420870989	0.560501149042799	CDH13	0.195553964347631
chr11	28622728	28622886	159	7	5.27305291104051	0.052153394224441	0.560501149042799	STX8	0.165738504634484
chr2	180091037	180092312	1276	6	-5.27302716278238	0.0521694463617831	0.560501149042799		-0.282080575440097
chr18	61852268	61852980	713	40	-5.27086749316896	0.0522657591858356	0.560501149042799	BCL11B	-0.121791474050913
chr2	207973484	207974157	674	7	-5.26960131779456	0.0523620720098881	0.560501149042799		-0.298511018672947
chr1	1978916	1978971	56	5	-5.26946855790153	0.0523620720098881	0.560501149042799		-0.115854110159993
chr6	51055450	51055768	319	6	-5.2694022808159	0.0523620720098881	0.560501149042799		-0.177314326390992
chr13	78059848	78060307	460	16	5.26825376965215	0.0524262805592565	0.560501149042799		0.127039727571617
chr16	57138224	57139025	802	8	-5.26799160468511	0.0524583848339406	0.560501149042799	MARCHF11	-0.162780006024648
chr9	20335800	20336041	242	15	5.26768251720108	0.0524904891086248	0.560501149042799	ZFAT	0.133032370285591
chr4	94449543	94449721	179	5	5.2676206848452	0.0525065412459669	0.560501149042799		0.130810378168163
chr23	24474145	24475212	1068	6	-5.26662576827398	0.0526028540700194	0.560501149042799	CCDC178	-0.204590678865702
chr1	35723770	35726310	2541	18	-5.26618794414719	0.0526028540700194	0.560501149042799		-0.164532714449484
chr15	78267041	78268004	964	5	-5.26488010894267	0.0526510104820457	0.560501149042799		-0.26072578979342
chr26	40964247	40964580	334	18	5.26414713094538	0.0526670626193878	0.560501149042799		0.116724541121322
chr9	1545059	1545675	617	9	-5.26410910635114	0.0526670626193878	0.560501149042799	RIMS1	-0.237147910973634
chr1	214310894	214311224	331	9	-5.26377361463902	0.0526670626193878	0.560501149042799	NLGN1	-0.166805236704876
chr6	25658269	25659838	1570	9	-5.26375947705248	0.0526670626193878	0.560501149042799		-0.192139088841261
chr3	125555650	125556106	457	7	5.26349514642478	0.0526670626193878	0.560501149042799		0.255627851517469
chr2	196417263	196417851	589	6	-5.263397991795	0.0526670626193878	0.560501149042799		-0.188905777103832
chr1	257217048	257217695	648	14	-5.2608273373655	0.0528436361301507	0.560501149042799		-0.114326136944742
chr1	158296974	158298087	1114	9	-5.2606547398106	0.0528436361301507	0.560501149042799	EPHA3	-0.19235455241115
chr3	21359480	21359955	476	13	-5.26037463461322	0.0528596882674928	0.560501149042799		-0.161007530732886
chr2	80901017	80901630	614	5	-5.25970243159413	0.0529560010915453	0.560501149042799		-0.25021802537415
chr26	12102235	12103391	1157	9	-5.25912524643995	0.0529881053662295	0.560501149042799	TENM3	-0.13584595049523
chr17	48860806	48861368	563	8	-5.25826845206895	0.0530362617782558	0.560501149042799	TMEM132C	-0.226797251922178
chr26	43666254	43666928	675	10	-5.25803084620831	0.0530683660529399	0.560501149042799	ZNF385D	-0.177421811895163
chr1	245879581	245881754	2174	13	-5.25747019331869	0.053084418190282	0.560501149042799	SLC9A9	-0.199235735474625
chr19	52536203	52536633	431	10	5.25677139427243	0.0531165224649662	0.560501149042799	NBEAL2	0.138621223449841
chr8	89971880	89972390	511	46	5.25549971373064	0.0531486267396504	0.560501149042799	LOC132660220	0.146546093956749
chr2	166831594	166832431	838	6	-5.2552229117112	0.0531646788769925	0.560501149042799	ARHGAP15	-0.232417848523403
chr18	50929280	50930196	917	7	-5.25372942274614	0.0532770438383871	0.560501149042799		-0.161881443698212
chr8	2929705	2930307	603	8	-5.25227157720161	0.0533733566624396	0.560501149042799		-0.160237298463519
chr9	13056242	13056580	339	7	-5.25208375400437	0.0534054609371238	0.560501149042799	LOC106991342	-0.148596239848907
chr1	49947497	49948644	1148	10	-5.25125715351926	0.0534696694864921	0.560501149042799		-0.185902246616098
chr1	138634618	138635413	796	6	-5.25055477681975	0.0534696694864921	0.560501149042799		-0.263476295953357
chr26	35226887	35227450	564	10	-5.25020853146886	0.0534857216238342	0.560501149042799	ZMAT4	-0.227800950921226
chr13	69836440	69836651	212	6	5.24799602291687	0.0536141387225709	0.560501149042799	ZHX3	0.139609692704664
chr24	7512722	7513150	429	13	-5.24646227165102	0.0537907122333339	0.560501149042799		-0.145986888238679
chr21	618633	619242	610	11	-5.24639716580891	0.0537907122333339	0.560501149042799	MED17	-0.116716105730914
chr18	833350	833850	501	6	-5.2462281830782	0.0537907122333339	0.560501149042799	LOC121817148	-0.163660512213687
chr2	83391738	83392108	371	8	5.24456404371591	0.0538388686453601	0.560501149042799	FREM1	0.163307453219098
chr2	140952256	140952629	374	5	5.24364434713476	0.0538709729200443	0.560501149042799	CERS6	0.160498604506546
chr1	156595086	156595697	612	8	5.24352469745928	0.0538709729200443	0.560501149042799		0.218931885023856
chr1	113712674	113713226	553	6	-5.24343316196719	0.0538709729200443	0.560501149042799	C1H1orf226	-0.219848834425974
chr23	21825117	21825791	675	8	5.24278232036383	0.0539030771947285	0.560501149042799	GALNT1	0.156942103348047
chr1	108651345	108652242	898	6	-5.24261978281743	0.0539191293320706	0.560501149042799		-0.22801802654385
chr26	41686762	41687069	308	9	-5.24253436088574	0.0539351814694127	0.560501149042799	UBE2E2	-0.160757266490233
chr25	26739814	26740685	872	10	5.2422662793238	0.0539672857440968	0.560501149042799		0.230342119632573
chr2	183965857	183969192	3336	19	-5.24148808864426	0.0540635985681494	0.560501149042799		-0.128136174807214
chr24	35570517	35570933	417	7	5.24054570814868	0.0541438592548598	0.560501149042799		0.243572974268349
chr14	11294815	11295084	270	15	5.23948098530602	0.0542401720789123	0.560501149042799		0.107206474414692
chr19	14443968	14444311	344	8	5.23932773716511	0.0542562242162544	0.560501149042799	TRAK1	0.146761805106986
chr3	170046121	170046733	613	6	5.23887177219676	0.0542883284909386	0.560501149042799	GAS2L3	0.320368326650265
chr17	49094323	49095608	1286	8	-5.23767524438584	0.054368589177649	0.560501149042799		-0.174067917998315
chr17	59237817	59238614	798	12	5.23722767225462	0.0543846413149911	0.560501149042799	LOC132658006	0.153241767373899
chrX	13204507	13205429	923	5	5.23708925989762	0.0543846413149911	0.560501149042799		0.293294698775192
chr17	62735211	62735620	410	20	5.23429749201877	0.0545772669630961	0.560501149042799	PXN	0.135993177722973
chr16	54461855	54462197	343	7	-5.23276520796301	0.0546414755124645	0.560501149042799		-0.333423307812272
chr23	13796070	13797008	939	8	-5.23196604117285	0.0547217361991749	0.560501149042799		-0.267353118702056
chr9	912540	913615	1076	15	-5.23128627469968	0.0547538404738591	0.560501149042799	KCNQ5	-0.146403195889153
chr15	73998002	73998531	530	27	5.23054843468022	0.0547698926112012	0.560501149042799		0.115927818552354
chr3	15825209	15826833	1625	8	-5.23044941280123	0.0547698926112012	0.560501149042799		-0.13762910149339
chr1	161555889	161557489	1601	6	-5.2304339118618	0.0547698926112012	0.560501149042799		-0.197500113883426
chr26	7749624	7750359	736	13	5.23011734645661	0.0548180490232274	0.560501149042799	NEIL3	0.144654148104585
chrX	59780639	59780826	188	6	5.22965144837665	0.0548501532979116	0.560501149042799		0.203604787236311
chr22	50742531	50743141	611	21	-5.22914827117427	0.0549304139846221	0.560501149042799	INPP5A	-0.183682562622221
chr2	37314047	37314382	336	7	-5.22886775404742	0.0549304139846221	0.560501149042799	UBAP1	-0.214724300452477
chr4	22047596	22048051	456	8	-5.22466054190203	0.0551872481820954	0.560501149042799		-0.158779158600588
chr3	104173110	104173691	582	16	5.2238810912805	0.0552354045941217	0.560501149042799		0.225360832120939
chr23	2179844	2180614	771	23	5.22372251868153	0.0552354045941217	0.560501149042799		0.155505470716672
chr25	24574333	24574488	156	9	5.22369590878764	0.0552354045941217	0.560501149042799		0.144965353784633
chr17	3201553	3201643	91	5	5.22326397035209	0.0552675088688059	0.560501149042799	DCHS2	0.164907468128009
chr3	6767839	6767979	141	8	5.22314962887173	0.055283561006148	0.560501149042799		0.117628963441181
chr14	12427339	12427791	453	5	-5.2228066459442	0.0552996131434901	0.560501149042799		-0.132701459081601
chr14	8700358	8700736	379	8	-5.22015462015642	0.055476186654253	0.560501149042799	CDH13	-0.199299118084918
chrX	615415	615794	380	7	5.21948757068838	0.0555082909289372	0.560501149042799	LOC101119116	0.165721499964046
chr9	26997122	26998754	1633	7	-5.21902361445145	0.0555082909289372	0.560501149042799		-0.258679255592344
chr26	7921267	7922141	875	8	-5.21894324609087	0.0555082909289372	0.560501149042799		-0.114192196200176
chr2	99534826	99534985	160	7	-5.21853890296085	0.0555082909289372	0.560501149042799		-0.208170323127688
chr19	40848127	40848740	614	6	-5.2179609676248	0.0555885516156476	0.560501149042799	FHIT	-0.407232002939063
chr3	66662488	66663013	526	6	-5.21704126078531	0.0557009165770422	0.560501149042799		-0.183764689736133
chr23	23236544	23237101	558	7	-5.21504224624532	0.0557972294010948	0.560501149042799	NOL4	-0.197550516538807
chr2	23097614	23098423	810	8	-5.21472529519628	0.0557972294010948	0.560501149042799		-0.294136225777434
chr22	25927400	25928234	835	6	-5.21378599489628	0.0559416986371735	0.560501149042799		-0.271554180070875
chrX	122904439	122905351	913	5	-5.21356718071118	0.0559416986371735	0.560501149042799	TRPC5	-0.250634784443964
chr10	79116528	79117069	542	6	-5.21353195245219	0.0559416986371735	0.560501149042799		-0.131341034402073
chr15	37371487	37372316	830	35	5.21041027948713	0.0560861678732523	0.560501149042799		0.149159673575005
chr3	86393486	86394634	1149	9	-5.21029578509264	0.0560861678732523	0.560501149042799		-0.161925797745883
chr13	1723576	1724385	810	7	5.20970068571594	0.0561182721479365	0.560501149042799		0.243591259363984
chr18	49463958	49465013	1056	7	-5.20910570463973	0.0561664285599628	0.560501149042799		-0.226079656987293
chr1	62825122	62825498	377	6	-5.20894844049615	0.0561664285599628	0.560501149042799		-0.145157354971198
chr14	36024802	36025253	452	9	5.2088792125312	0.0561664285599628	0.560501149042799	VPS4A	0.146452038513445
chr10	80353574	80353844	271	8	-5.20842878888141	0.0561985328346469	0.560501149042799		-0.17961974785291
chr16	7938005	7938327	323	10	-5.20730128429978	0.0562627413840153	0.560501149042799	ARHGEF28	-0.1199073381899
chr5	98193292	98194105	814	5	-5.20720628425569	0.0562627413840153	0.560501149042799		-0.243724989056671
chr1	160900993	160902767	1775	10	-5.20707404758717	0.0562627413840153	0.560501149042799		-0.139391381510538
chr21	42514715	42515229	515	22	5.20691083732309	0.0562787935213574	0.560501149042799	TESMIN	0.242890293758108
chr8	1214376	1215033	658	7	-5.20671513826662	0.0562787935213574	0.560501149042799		-0.171998857822442
chr9	30314187	30315204	1018	5	-5.20577835077094	0.0564232627574362	0.560501149042799		-0.111726405260789
chr9	11188478	11189294	817	6	-5.20557008768324	0.0564393148947782	0.560501149042799		-0.23234130481378
chr3	43196521	43197080	560	13	-5.20448031026359	0.0565516798561728	0.560501149042799		-0.196505027990342
chrX	94672130	94672534	405	7	-5.20414298189694	0.0566158884055412	0.560501149042799		-0.178982082001231
chr7	22592504	22593880	1377	6	-5.20377850814281	0.0566158884055412	0.560501149042799		-0.209803847262699
chr16	17597016	17598029	1014	6	-5.20254690814152	0.0566640448175675	0.560501149042799		-0.179801333763306
chr1	258970884	258971380	497	7	-5.19894603557094	0.0568245661909883	0.560501149042799	CPNE4	-0.114378946272914
chr3	48555815	48557629	1815	10	-5.1985710042143	0.0569048268776988	0.560501149042799		-0.168823509103607
chr7	43484025	43484710	686	10	5.1984959998283	0.0569048268776988	0.560501149042799		0.13510992623951
chr2	168973999	168975350	1352	5	5.19753558576316	0.0569208790150409	0.560501149042799	LRP1B	0.24801356063889
chr4	59619190	59620075	886	9	-5.19736101559301	0.0569208790150409	0.560501149042799		-0.186771185435276
chr25	8746471	8747273	803	7	5.19719668417551	0.056952983289725	0.560501149042799	ACTN2	0.239175576076447
chr7	96230773	96234525	3753	23	-5.19703427056032	0.0569690354270671	0.560501149042799		-0.140820987317457
chr1	114910028	114911257	1230	5	-5.19656173125388	0.0570011397017513	0.560501149042799		-0.296652638287146
chr15	59645185	59645589	405	7	-5.19596255940847	0.0570332439764355	0.560501149042799		-0.139328863823907
chr24	16643061	16644176	1116	13	-5.19551852494788	0.0570653482511196	0.560501149042799		-0.123238136486469
chr25	22716875	22717945	1071	5	-5.19544258498831	0.0570653482511196	0.560501149042799	LRRTM3	-0.200492219903419
chr12	12553119	12553658	540	8	-5.19527831868039	0.0570814003884617	0.560501149042799		-0.159021566609983
chr26	16465783	16466110	328	6	-5.19517305032636	0.0570814003884617	0.560501149042799		-0.158331569271177
chr2	23638730	23639156	427	11	-5.19416495334413	0.0571456089378301	0.560501149042799		-0.135759490899724
chr14	12569873	12570508	636	15	5.19414591610355	0.0571616610751722	0.560501149042799	ZCCHC14	0.169310688435818
chr10	17812913	17813546	634	6	-5.1939802594309	0.0571777132125142	0.560501149042799		-0.21365524238071
chr22	51445045	51445989	945	11	5.19370016421788	0.0571777132125142	0.560501149042799	CYP2E1	0.127386005429973
chr3	118908284	118909048	765	8	5.19332706295079	0.0572258696245405	0.560501149042799	TMTC2	0.223103167729694
chr16	57286726	57288270	1545	7	-5.19325952892459	0.0572258696245405	0.560501149042799		-0.20083341103245
chr1	267614147	267614781	635	10	-5.19226540858961	0.0572579738992247	0.560501149042799	RUNX1	-0.142088803558327
chrX	133361737	133363216	1480	8	-5.19203355917323	0.0572740260365668	0.560501149042799		-0.144918514775979
chr10	43377057	43377888	832	7	-5.19087541337456	0.0573542867232772	0.560501149042799		-0.114024740396273
chr26	39786409	39786844	436	12	5.19047294079079	0.0573542867232772	0.560501149042799	RARB	0.119787046818109
chrX	89641782	89642939	1158	9	-5.19025465337366	0.0573863909979614	0.560501149042799		-0.172393761387729
chr3	108433409	108434406	998	6	-5.18934268070489	0.0574505995473297	0.560501149042799	TRHDE	-0.139869532797459
chr2	37775513	37776180	668	7	-5.18918065691229	0.0574505995473297	0.560501149042799	AQP7	-0.156696161656734
chr23	23612238	23612512	275	5	5.18828897727794	0.0575308602340402	0.560501149042799	NOL4	0.178532862707532
chr4	72147433	72148479	1047	5	5.18676206770255	0.0576271730580927	0.560501149042799	LOC132659744	0.279844961947806
chr1	179247509	179248304	796	8	5.1857253755707	0.057691381607461	0.560501149042799	SIDT1	0.213990716089861
chr5	2069612	2069991	380	5	5.18432936815836	0.0577074337448031	0.560501149042799		0.316163322576996
chr11	20896908	20897109	202	5	5.18418311393539	0.0577234858821452	0.560501149042799	SSH2	0.218000897103559
chr3	47681519	47681977	459	5	-5.18335664610134	0.0577395380194873	0.560501149042799		-0.191289592574202
chr21	13908552	13908684	133	6	5.18317664883051	0.0577395380194873	0.560501149042799		0.210095123966847
chr16	55768085	55768908	824	7	-5.1803761896255	0.0579161115302503	0.560501149042799		-0.177556518300288
chr12	41239833	41240344	512	8	5.17981551325476	0.0579963722169607	0.560501149042799	DRAXIN	0.162589532232242
chr19	2435760	2437143	1384	10	-5.17595364764922	0.0582050500024078	0.560501149042799		-0.191848627980729
chr19	5225208	5226379	1172	35	5.1745362627771	0.0583013628264603	0.560501149042799	TGFBR2	0.0892971026708617
chr4	67271390	67272076	687	5	-5.1745326746524	0.0583013628264603	0.560501149042799	GARS1	-0.391293966618963
chr2	24195251	24195673	423	8	-5.17418959233135	0.0583174149638024	0.560501149042799	SEMA4D	-0.226492492719324
chr10	68416828	68417123	296	9	-5.17282600175077	0.0583655713758287	0.560501149042799	GPC6	-0.134417940251532
chr20	24146172	24146894	723	6	-5.17270324225319	0.0583655713758287	0.560501149042799	PKHD1	-0.190457358476079
chr13	82206920	82207236	317	7	-5.17133691325546	0.0583976756505129	0.560501149042799		-0.238227163619253
chr2	229471262	229471843	582	17	-5.16987847704153	0.0584939884745654	0.560501149042799	COL4A3	-0.156129751680445
chr5	104876301	104877226	926	16	-5.16650723808827	0.0587668748093809	0.560501149042799	FBXL17	-0.198964839855837
chr7	3259924	3260194	271	6	-5.16646497925697	0.0587668748093809	0.560501149042799	KCNN2	-0.260654584683523
chr16	57116134	57117571	1438	8	-5.16440399317562	0.0588792397707755	0.560501149042799		-0.115748837326299
chr4	67081727	67082167	441	16	-5.1642709540119	0.0588792397707755	0.560501149042799	MINDY4	-0.128864530363762
chr22	9382982	9384069	1088	5	5.16414682706448	0.0588792397707755	0.560501149042799		0.223136945982261
chr8	56883112	56884717	1606	6	5.16404626568362	0.0588952919081176	0.560501149042799		0.211965167431067
chr11	23069531	23070171	641	22	5.16404539542917	0.0588952919081176	0.560501149042799	SMG6	0.129889995755088
chr16	24620212	24622425	2214	8	5.16382260628833	0.0588952919081176	0.560501149042799		0.224915611194612
chr3	195623702	195624144	443	5	5.16335062985385	0.0589113440454597	0.560501149042799		0.292562342875046
chr23	306227	307657	1431	9	-5.16314118335447	0.0589273961828017	0.560501149042799		-0.189102383312487
chr11	53861094	53861716	623	15	5.16282353790549	0.0589595004574859	0.560501149042799	SEPTIN9	0.172947816201842
chr1	24493567	24494704	1138	12	-5.16265668195843	0.0589916047321701	0.560501149042799	AGBL4	-0.111913616780427
chr1	158219856	158220601	746	5	5.16173966182312	0.0590558132815384	0.560501149042799	EPHA3	0.336677159604363
chr2	183098338	183098768	431	5	-5.16139710510167	0.0590558132815384	0.560501149042799	CCDC93	-0.379249228749708
chr8	78893361	78893865	505	7	5.16088137728841	0.0590718654188805	0.560501149042799	CNKSR3	0.127986116526589
chr9	16988027	16988455	429	10	-5.15920179846037	0.0591842303802751	0.560501149042799		-0.161646132467561
chr15	27180942	27181453	512	7	-5.15883642353563	0.0592002825176172	0.560501149042799		-0.288343556174373
chr4	5625882	5626031	150	9	5.15869878991223	0.0592323867923014	0.560501149042799	COBL	0.218538295168926
chr13	10121089	10121471	383	8	5.15771257859493	0.0593126474790118	0.560501149042799	KIF16B	0.210128456725864
chr21	40589956	40590470	515	12	5.15659754543923	0.0594410645777485	0.560501149042799	PACS1	0.132409424680274
chr8	43902273	43903285	1013	5	-5.15557505931875	0.0594731688524327	0.560501149042799		-0.267042462878779
chr7	7617453	7617918	466	10	5.15519257524467	0.0594731688524327	0.560501149042799		0.11175696819368
chr26	21305778	21306810	1033	6	-5.15487376820986	0.0595373774018011	0.560501149042799	SGCZ	-0.165629766095183
chr3	185207459	185208188	730	6	-5.15426749433363	0.0595534295391431	0.560501149042799		-0.230553249503843
chr24	39647843	39648474	632	20	5.15333745081148	0.0595855338138273	0.560501149042799	FOXK1	0.120921363173878
chr9	15479175	15479621	447	22	-5.15292450353957	0.0596015859511694	0.560501149042799	LOC101118112	-0.122058517942302
chr2	177017024	177017274	251	5	-5.15218772804087	0.0596497423631957	0.560501149042799		-0.318561157251625
chr1	50755302	50755978	677	9	-5.15207267472394	0.0596497423631957	0.560501149042799	LRRC53	-0.153111903849672
chr15	79272660	79272897	238	10	5.15172918450052	0.0596657945005377	0.560501149042799		0.18104084050187
chr14	5304144	5304742	599	11	5.15160056470337	0.0596657945005377	0.560501149042799	WWOX	0.233368103302998
chr9	16763649	16764228	580	11	-5.15144576862706	0.0596978987752219	0.560501149042799		-0.181266126656646
chr19	39299594	39300200	607	10	5.15079889544322	0.0597460551872482	0.560501149042799	PTPRG	0.173785997083662
chr2	40007119	40007388	270	6	5.15069509852636	0.0597621073245903	0.560501149042799		0.211356472065571
chr16	22650134	22651965	1832	11	-5.15068858351407	0.0597621073245903	0.560501149042799		-0.199853825409698
chrX	134901017	134903395	2379	8	-5.1505694824911	0.0597781594619324	0.560501149042799		-0.116028710647588
chr19	55144365	55144593	229	9	5.14761440259703	0.0600510457967478	0.560501149042799	HRH1	0.174740961770619
chr20	24598910	24599251	342	7	-5.14723053455669	0.0600510457967478	0.560501149042799	TRAM2	-0.156673167911923
chr3	170701898	170703737	1840	20	-5.14722125198594	0.0600510457967478	0.560501149042799		-0.162238225144223
chr26	7130032	7131987	1956	9	-5.14697489837027	0.0600510457967478	0.560501149042799	LOC121818025	-0.264628952492427
chr15	39963319	39965921	2603	12	5.14686318570259	0.060083150071432	0.560501149042799	LOC121816688	0.221025765426185
chrX	62865344	62865657	314	6	-5.14558378184873	0.0601634107581424	0.560501149042799	EDA	-0.220638354340775
chr1	112880994	112881170	177	5	5.14531759153301	0.0601955150328266	0.560501149042799		0.207559254665292
chr3	219790867	219791334	468	7	-5.14425136058807	0.0603078799942212	0.560501149042799	TTLL1	-0.259189799450257
chr16	57213414	57214716	1303	5	-5.14353607198268	0.0603720885435896	0.560501149042799	MARCHF11	-0.22209371489799
chr10	85830555	85830685	131	16	-5.14325425518817	0.0603720885435896	0.560501149042799	MCF2L	-0.151069777499796
chr2	100282646	100283950	1305	7	5.14295377119361	0.0604202449556158	0.560501149042799		0.153459373450551
chr14	5949152	5949267	116	6	5.14141745890056	0.0604844535049842	0.560501149042799		0.159350524849366
chrX	4657582	4658091	510	10	-5.14034052095124	0.0605486620543525	0.560501149042799	LOC105605670	-0.116711782722292
chr18	54386530	54386968	439	10	-5.14034014969408	0.0605486620543525	0.560501149042799	FBLN5	-0.16576448804377
chr1	220269030	220270515	1486	9	-5.13750221588196	0.0607412877024576	0.560501149042799		-0.185824966015967
chr3	209862937	209863829	893	15	5.13700748823169	0.0607733919771418	0.560501149042799	TNFRSF1A	0.133201808860673
chr8	46464618	46466672	2055	6	-5.13646142394208	0.0608054962518259	0.560501149042799		-0.29325346539403
chr12	9100563	9102313	1751	5	-5.13627012965486	0.060821548389168	0.560501149042799		-0.273971945398748
chr18	58433079	58433710	632	9	-5.13553638033189	0.0609339133505626	0.560501149042799		-0.18865373068091
chr6	106813796	106814405	610	6	-5.13551135150934	0.0609339133505626	0.560501149042799		-0.134556590071066
chr7	80401547	80402176	630	10	5.13533650591859	0.0609660176252468	0.560501149042799	TTC9	0.113703009021359
chr13	9874753	9876691	1939	18	-5.13374785584407	0.0610944347239835	0.560501149042799		-0.15600185601717
chr6	113180224	113180701	478	6	-5.13349385775352	0.0611104868613256	0.560501149042799		-0.21823082859224
chr1	124594009	124595018	1010	16	-5.13214504013594	0.0612228518227202	0.560501149042799		-0.156807048633691
chr16	58212628	58213009	382	7	-5.13098867202604	0.0612870603720885	0.560501149042799		-0.174505505348966
chr2	168998046	168999326	1281	5	5.13026282761825	0.0613512689214569	0.560501149042799	LRP1B	0.192359871163254
chr25	5258854	5259280	427	16	5.12773167783036	0.0615920509815882	0.560501149042799	PCNX2	0.103999865134585
chr3	2812460	2812992	533	9	5.1258782026747	0.0616883638056407	0.560501149042799		0.228330424207256
chr1	228230806	228231527	722	9	-5.12221398240844	0.0618167809043774	0.560501149042799		-0.188584915041844
chr22	26673513	26675667	2155	6	-5.12220237154996	0.0618167809043774	0.560501149042799		-0.181714707300802
chr1	137632154	137634260	2107	9	-5.12216044598541	0.0618167809043774	0.560501149042799		-0.151143949921857
chr11	22975693	22976326	634	24	5.12139417502481	0.0618809894537458	0.560501149042799	SMG6	0.114843030230055
chr13	82982847	82983718	872	6	-5.12082187786214	0.061929145865772	0.560501149042799		-0.222453351877741
chr8	84434983	84435492	510	7	-5.12060864101492	0.061929145865772	0.560501149042799	MAP3K4	-0.30232724591733
chr1	256812758	256813443	686	6	-5.11944763245803	0.0620254586898246	0.560501149042799	TMEM108	-0.244999719913413
chrX	130813329	130813673	345	6	-5.11831045713414	0.062105719376535	0.560501149042799	IL1RAPL2	-0.151079566332322
chr7	28422330	28422922	593	6	-5.11811672034148	0.0621378236512192	0.560501149042799		-0.29208678987791
chr21	18918262	18919197	936	6	-5.1176689287422	0.0622020322005875	0.560501149042799		-0.167067189421086
chr13	14832612	14833275	664	6	-5.11720153591572	0.0622341364752717	0.560501149042799		-0.164935727104106
chr3	177342171	177343584	1414	10	-5.11615083653744	0.0622822928872979	0.560501149042799	LOC121819150	-0.172329803048695
chr21	30751994	30752577	584	8	5.11579326770226	0.0623143971619821	0.560501149042799		0.201757991041491
chr14	12343685	12343970	286	5	-5.11522996989841	0.0623946578486926	0.560501149042799		-0.132467398960263
chrX	135589521	135591821	2301	10	-5.11507545223931	0.0624107099860346	0.560501149042799		-0.151242352201228
chr20	23960643	23961668	1026	10	-5.11442019330376	0.0624428142607188	0.560501149042799	PKHD1	-0.145013923491183
chr3	172959136	172959934	799	7	5.11400576490671	0.0625070228100872	0.560501149042799	STAB2	0.256520887817626
chr1	114578873	114579446	574	7	5.11400148347175	0.0625070228100872	0.560501149042799		0.224211909997622
chr2	221751042	221751234	193	7	-5.11387773739215	0.0625070228100872	0.560501149042799		-0.103768723823314
chr26	44270434	44271484	1051	14	-5.11327226070757	0.0625551792221134	0.560501149042799		-0.146416467172894
chr1	228606206	228606583	378	6	-5.11289992688024	0.0625712313594555	0.560501149042799		-0.223479270642181
chr3	104299117	104299447	331	14	5.1120893580757	0.0626033356341397	0.560501149042799	LOC101114342	0.154296132499937
chr1	257275340	257276090	751	5	-5.11085169959215	0.0626835963208501	0.560501149042799		-0.17781872010086
chr14	8834022	8834780	759	7	5.10994795423094	0.0626996484581922	0.560501149042799	CDH13	0.260477168069269
chr1	78589667	78590291	625	33	5.10980774036473	0.0627157005955343	0.560501149042799	S1PR1	0.113413614004263
chr2	239831747	239832456	710	32	5.10939389506552	0.0627157005955343	0.560501149042799	SLC9A1	0.110432705504508
chr25	17032588	17032974	387	6	5.1089226769414	0.0627638570075606	0.560501149042799		0.156785682585822
chrX	138045827	138045898	72	5	-5.10872088862841	0.0627799091449026	0.560501149042799	DIAPH2	-0.173373598517948
chr13	52564141	52564925	785	12	5.10859832311601	0.0627799091449026	0.560501149042799	TGM3	0.187736045150994
chr7	95812701	95813226	526	6	-5.10835158959046	0.0627799091449026	0.560501149042799		-0.213023486526133
chr3	128864715	128865214	500	7	5.10759737264442	0.0628601698316131	0.560501149042799		0.264544922173337
chr10	32400011	32400181	171	6	5.10746278240118	0.0628762219689552	0.560501149042799	PDX1	0.1584762025341
chr1	261919323	261920371	1049	9	-5.10726756452739	0.0628922741062972	0.560501149042799		-0.243015460119179
chr2	173263849	173264008	160	5	-5.10673273687412	0.0629404305183235	0.560501149042799	THSD7B	-0.208664959214116
chr2	117138234	117138563	330	8	5.1065156623787	0.0629404305183235	0.560501149042799	LOC114113042	0.133549649734156
chr16	50252137	50252860	724	6	-5.10619085453988	0.0629725347930077	0.560501149042799		-0.234382024512457
chr16	22411714	22412474	761	5	-5.10549723657445	0.063020691205034	0.560501149042799		-0.200869066240853
chr5	10852833	10853098	266	18	5.10500468723866	0.063036743342376	0.560501149042799	NFIX	0.12656951692969
chr26	37726953	37727255	303	10	5.10405298862772	0.0630688476170602	0.560501149042799	PSD3	0.157634887456347
chr4	72234960	72235491	532	8	-5.10296694946653	0.0631651604411127	0.560501149042799		-0.204977411450076
chr3	67086980	67088132	1153	5	-5.10295913728232	0.0631651604411127	0.560501149042799		-0.133985665178068
chr24	10815003	10815431	429	9	5.10260538741835	0.0631812125784548	0.560501149042799		0.224741084773214
chr2	171059706	171060945	1240	6	-5.1022136378003	0.0632293689904811	0.560501149042799		-0.186488174442491
chr15	81507362	81507887	526	15	5.1009192840238	0.0633738382265599	0.560501149042799		0.127156337561769
chr13	53395414	53395673	260	16	-5.10059607508755	0.063389890363902	0.560501149042799	MYT1	-0.168263889334982
chr1	146289723	146291387	1665	9	-5.10026315647593	0.063389890363902	0.560501149042799		-0.271284944310659
chr9	84118261	84119814	1554	6	-5.09991749281016	0.063389890363902	0.560501149042799		-0.25000516396502
chr20	47274925	47275183	259	11	5.09947610363127	0.0634380467759282	0.560501149042799	RREB1	0.128681033135695
chrX	37278623	37279139	517	6	5.09785917615279	0.0635343595999807	0.560501149042799	SYTL5	0.222300652236367
chr26	35672928	35673946	1019	17	-5.09739638997215	0.0635664638746649	0.560501149042799		-0.131044393908914
chr3	186139423	186140344	922	8	-5.09643567145992	0.0636788288360595	0.560501149042799		-0.165959920099421
chr25	35817817	35819682	1866	9	-5.09589406731514	0.0637430373854279	0.560501149042799		-0.162046510976158
chr23	7588522	7589199	678	5	-5.09565991929659	0.0637430373854279	0.560501149042799	CD226	-0.206115154372539
chr1	104889308	104889623	316	17	5.09554510153921	0.0637430373854279	0.560501149042799		0.179922622419738
chr9	66632562	66633558	997	6	-5.09507923956532	0.0637430373854279	0.560501149042799		-0.170162435865611
chr3	21250276	21251598	1323	9	5.09493904870083	0.0637430373854279	0.560501149042799	LOC121819007	0.202269348630783
chr6	115225818	115226777	960	14	5.09490113587709	0.0637430373854279	0.560501149042799	LOC121819853	0.153111791533097
chr3	56067146	56068467	1322	11	-5.09409516217172	0.063775141660112	0.560501149042799		-0.144171143194543
chr1	109934088	109935150	1063	10	-5.09279827120732	0.0638232980721383	0.560501149042799		-0.196223836889125
chr5	474567	475820	1254	6	5.08987913786995	0.0639998715829013	0.560501149042799	CNOT6	0.261751149288909
chr3	130310929	130311290	362	12	-5.08953502095546	0.0639998715829013	0.560501149042799		-0.230015906081492
chr10	68436118	68437711	1594	8	-5.08897566680016	0.0639998715829013	0.560501149042799	GPC6	-0.221084749591112
chr7	24703801	24704371	571	9	5.0887254754898	0.0639998715829013	0.560501149042799	LOC105615654	0.171713486403507
chr17	60383795	60384367	573	9	5.08852243388182	0.0639998715829013	0.560501149042799	TBX5	0.204397383270696
chrX	3587189	3587858	670	5	-5.08815677656539	0.0639998715829013	0.560501149042799	LOC101117049	-0.171126465310652
chr25	18137431	18137696	266	5	5.08710761075317	0.0640480279949275	0.560501149042799		0.145955342792165
chr18	51733773	51734849	1077	6	-5.08706895724651	0.0640801322696117	0.560501149042799		-0.404096085920877
chr24	1722134	1722717	584	42	5.08532803879444	0.0641924972310063	0.560501149042799	TMEM204	0.137677521293472
chr6	9252852	9254153	1302	7	-5.08528451679137	0.0641924972310063	0.560501149042799		-0.242226933573547
chr20	46181082	46181912	831	9	-5.0833686212724	0.0643048621924009	0.560501149042799	LOC132658314	-0.190696656092587
chr17	39696881	39697919	1039	8	5.08334129609761	0.064320914329743	0.560501149042799		0.269461140529831
chr1	257248752	257250544	1793	8	-5.08333080759627	0.0643369664670851	0.560501149042799		-0.19566573692023
chr14	2642653	2643282	630	5	-5.08306707552746	0.0643690707417693	0.560501149042799		-0.232956613365578
chr1	138632855	138633761	907	6	-5.08181869533002	0.0644814357031639	0.560501149042799		-0.245397828348848
chr22	36624985	36625400	416	7	-5.08135612224208	0.064513539977848	0.560501149042799	HSPA12A	-0.215911365195206
chr2	194860533	194861605	1073	6	-5.08124560876361	0.064513539977848	0.560501149042799		-0.186905681524707
chr14	13006448	13006737	290	16	5.08035674090309	0.0645295921151901	0.560501149042799		0.162111645348474
chr2	38542492	38543664	1173	6	-5.08023201224734	0.0645295921151901	0.560501149042799		-0.251305751930047
chr4	6072047	6072222	176	7	-5.07943188675668	0.0645616963898743	0.560501149042799	GRB10	-0.183346399066292
chr10	62097336	62098760	1425	5	-5.07893778404771	0.0645777485272164	0.560501149042799		-0.227905981268055
chr1	144372572	144373410	839	5	-5.07822798433375	0.0646098528019006	0.560501149042799		-0.209311758533952
chr10	84772469	84772776	308	9	5.07799505824302	0.0646259049392427	0.560501149042799		0.181141677712729
chr10	34612351	34612607	257	5	5.07784535938262	0.0646419570765848	0.560501149042799	MIPEP	0.133431381278882
chr1	223233276	223235712	2437	8	-5.07768547336613	0.0646740613512689	0.560501149042799		-0.188423013600721
chr1	17982918	17983064	147	5	5.077650098175	0.0647061656259531	0.560501149042799	TIE1	0.135319908400296
chr3	193548202	193548415	214	7	5.07746062066671	0.0647061656259531	0.560501149042799	ST8SIA1	0.170740112580839
chr8	88430766	88431096	331	21	5.07688341712595	0.0647222177632952	0.560501149042799	PDE10A	0.131352365769247
chr13	23677754	23678083	330	8	5.07521847717224	0.0647864263126635	0.560501149042799	C13H10orf67	0.168961531820745
chr1	255317933	255318931	999	11	-5.07465721082276	0.0648024784500056	0.560501149042799	LOC105604327	-0.149836260804187
chr21	26776856	26777173	318	7	-5.07308076331513	0.0648185305873477	0.560501149042799	VSIG10L2	-0.250661927720727
chr21	5113754	5115408	1655	11	-5.07290117501359	0.0648185305873477	0.560501149042799		-0.12621048129624
chr16	57359000	57360740	1741	12	-5.07277826107656	0.0648345827246898	0.560501149042799		-0.196071383840514
chrX	78181182	78182070	889	7	-5.07254596914878	0.0648345827246898	0.560501149042799	DACH2	-0.292647290672612
chr11	42618656	42619376	721	8	5.07208575804118	0.0649148434114002	0.560501149042799	LOC106991429	0.141669507528872
chr14	52702221	52702478	258	7	5.07207156803004	0.0649148434114002	0.560501149042799	EXOC3L2	0.110539037668662
chr3	47326344	47327359	1016	9	-5.07203107516296	0.0649148434114002	0.560501149042799		-0.183320134022483
chr5	105407351	105407647	297	5	5.07082481692781	0.0649469476860844	0.560501149042799	FER	0.147903912244511
chr8	86537774	86538044	271	16	5.07079869317272	0.0649469476860844	0.560501149042799		0.158180854739044
chr21	21287145	21288221	1077	10	-5.07039658799909	0.0649629998234265	0.560501149042799	NELL1	-0.1689930958182
chr5	106434724	106435480	757	8	5.07023506463035	0.0649629998234265	0.560501149042799	LOC132659850	0.287530035558333
chr13	21082390	21082720	331	6	5.06746538029707	0.065235886158242	0.560501149042799	PLXDC2	0.257987090339754
chr8	65347467	65350016	2550	6	5.0673259414977	0.065235886158242	0.560501149042799		0.314819256752546
chr10	79944621	79945492	872	9	-5.066015395395	0.0653000947076103	0.560501149042799		-0.148765632767787
chr17	40236272	40237141	870	12	-5.06543584363493	0.0653482511196366	0.560501149042799	SPMIP2	-0.189237558578047
chr4	115055355	115056610	1256	6	-5.06538190303803	0.0653643032569787	0.560501149042799		-0.252870431095049
chr16	57051203	57051895	693	8	-5.06501972441571	0.0653964075316628	0.560501149042799		-0.200234586346156
chr7	26181786	26183236	1451	5	-5.06427217195051	0.0654606160810312	0.560501149042799		-0.159769315100468
chr26	25026316	25026695	380	6	-5.06358729776622	0.0655408767677416	0.560501149042799		-0.214615916658655
chr3	168803820	168805091	1272	7	-5.06299498712583	0.0655729810424258	0.560501149042799	ANKS1B	-0.205528573423012
chr20	41164403	41164860	458	11	5.062846490796	0.0655890331797679	0.560501149042799		0.14580390573215
chrX	25470517	25472074	1558	10	-5.06260605609483	0.06560508531711	0.560501149042799		-0.182880527414568
chr7	94390402	94391232	831	7	-5.06124123416941	0.0656211374544521	0.560501149042799		-0.123135457169918
chr6	94362783	94363555	773	9	-5.06108521443961	0.0656211374544521	0.560501149042799	BMP2K	-0.23203481544917
chr1	257228710	257229109	400	9	-5.0600117834948	0.0656692938664783	0.560501149042799		-0.202791240791252
chrX	26322729	26323265	537	8	-5.05919714858855	0.0657013981411625	0.560501149042799		-0.137417952483731
chr6	46745573	46746207	635	15	-5.05756942457328	0.0658779716519255	0.560501149042799	LOC132659940	-0.24380329750445
chrX	23468089	23469256	1168	9	-5.05729941101851	0.0658779716519255	0.560501149042799		-0.19505204460381
chr1	157203820	157205060	1241	13	-5.05553116673292	0.0659903366133201	0.560501149042799		-0.159574841297153
chrX	96654836	96655224	389	5	5.05543941138137	0.0659903366133201	0.560501149042799	FGF13	0.272867656268316
chr20	24138692	24139711	1020	6	-5.05442730080438	0.0660545451626884	0.560501149042799	PKHD1	-0.276985201262968
chr18	22647912	22648667	756	7	-5.05375854382666	0.0660866494373726	0.560501149042799		-0.126845492807258
chr11	40785295	40785649	355	5	-5.05356023344561	0.0661027015747147	0.560501149042799		-0.135041979230997
chr8	46489880	46490147	268	7	5.05340561063223	0.0661027015747147	0.560501149042799		0.197453643045801
chr8	18759356	18759730	375	7	-5.0525016926046	0.0661990143987672	0.560501149042799		-0.136355414729565
chr3	130548081	130548805	725	10	5.05182833015899	0.0662150665361093	0.560501149042799	PLXNC1	0.169120277529796
chr23	4605356	4605678	323	5	-5.05152161870802	0.0662150665361093	0.560501149042799		-0.271535819507124
chr3	2867183	2867715	533	16	5.05126032005437	0.0662150665361093	0.560501149042799		0.153541315389518
chr22	44638882	44639627	746	10	-5.05008527566628	0.0663113793601618	0.560501149042799		-0.186448287814516
chr26	16741717	16741933	217	5	-5.04860916348391	0.0664397964588985	0.560501149042799	ZFP42	-0.196546450140884
chr7	31170871	31171933	1063	7	-5.04842788621542	0.0664558485962406	0.560501149042799		-0.224523974233709
chr20	49252313	49252936	624	24	5.04821933076899	0.0664558485962406	0.560501149042799		0.162121951313747
chr21	23019155	23019576	422	5	5.04753234239634	0.0665040050082669	0.560501149042799	NAV2	0.198025032060118
chr15	23892234	23893738	1505	13	-5.0470357660016	0.066536109282951	0.560501149042799		-0.159006183631014
chr1	137682522	137683318	797	9	-5.04674193485187	0.0665521614202931	0.560501149042799		-0.119617897511027
chr9	89953325	89953643	319	21	-5.04668825666213	0.0665521614202931	0.560501149042799		-0.255501463933246
chr5	71490516	71491792	1277	7	-5.04660257035473	0.0665682135576352	0.560501149042799		-0.156699986040584
chr26	7451523	7452423	901	6	5.04644858134392	0.0665682135576352	0.560501149042799		0.290213868609125
chr4	59453204	59453429	226	7	-5.04642516822512	0.0665682135576352	0.560501149042799		-0.158698934475937
chr18	7575893	7576086	194	7	-5.0459325077342	0.0666003178323194	0.560501149042799	PGPEP1L	-0.213560449369006
chr5	41239808	41240270	463	13	5.04568054047664	0.0666324221070035	0.560501149042799	ARHGAP45	0.131913582153912
chr1	160908738	160910392	1655	10	-5.04519695126204	0.0666966306563719	0.560501149042799		-0.163725019835044
chr14	16071359	16071727	369	7	5.04429873135907	0.0667608392057402	0.560501149042799	ABCC12	0.173471601224866
chr4	59295808	59297153	1346	6	5.04400096419973	0.0667608392057402	0.560501149042799	IMMP2L	0.352200228621879
chrX	27783811	27784880	1070	7	-5.04253751302699	0.0668571520297928	0.560501149042799	IL1RAPL1	-0.176840941217737
chr26	38476165	38476610	446	12	5.04229931987021	0.0668892563044769	0.560501149042799		0.189842196443709
chr24	24338495	24338718	224	6	-5.04027251699966	0.0671300383646082	0.560501149042799		-0.156349945406015
chr13	77649478	77650191	714	18	5.03838082201045	0.0671942469139766	0.560501149042799		0.129762793277506
chrX	26914998	26915633	636	11	-5.0380844698745	0.0672102990513187	0.560501149042799		-0.180642043519816
chr2	9389828	9390216	389	7	-5.03789512954202	0.0672102990513187	0.560501149042799	AKNA	-0.157381614481222
chr8	56109393	56110224	832	5	5.03789479966429	0.0672102990513187	0.560501149042799		0.266467524877016
chr10	63617266	63618501	1236	8	-5.03785779426686	0.0672102990513187	0.560501149042799		-0.231223038014783
chr6	78792792	78793817	1026	5	-5.0370635186472	0.0672424033260029	0.560501149042799		-0.378848581447069
chr26	880001	880195	195	9	-5.0363463445769	0.067274507600687	0.560501149042799		-0.238598016962897
chr11	11443070	11443865	796	7	5.03629099469478	0.067274507600687	0.560501149042799	BCAS3	0.186554952057687
chr1	23948367	23949234	868	5	-5.03594263493295	0.0673226640127133	0.560501149042799	AGBL4	-0.16626221270858
chr1	258490469	258492256	1788	9	-5.03578065174428	0.0673547682873975	0.560501149042799	CPNE4	-0.176348051855269
chr2	179162968	179164728	1761	10	-5.03539988573184	0.0674029246994237	0.560501149042799		-0.161461815782323
chr9	70614340	70615490	1151	8	5.03461780483192	0.06745108111145	0.560501149042799		0.175621664604664
chr19	6699972	6700213	242	16	5.0346069266992	0.06745108111145	0.560501149042799		0.14030291038205
chr3	52111777	52112615	839	7	5.03358190345951	0.0674831853861342	0.560501149042799		0.29108441186317
chr4	37288994	37289647	654	5	-5.03300363990971	0.0675794982101867	0.560501149042799		-0.185107520905732
chr20	31893871	31894373	503	5	-5.03166295632876	0.0676918631715813	0.560501149042799	RIPOR2	-0.163431282496524
chr5	15187125	15188139	1015	8	-5.03144359990366	0.0677239674462655	0.560501149042799	LOC101106326	-0.136582588224714
chr7	10018820	10019309	490	17	5.03133395675909	0.0677400195836076	0.560501149042799	ARSB	0.139660995199931
chr23	13725121	13726075	955	7	-5.03004719779952	0.0678363324076601	0.560501149042799		-0.162576093934184
chr13	64976709	64977450	742	12	-5.02952139754631	0.0678844888196863	0.560501149042799	PHF20	-0.199305427063346
chr4	86510264	86510575	312	6	-5.02938642453685	0.0678844888196863	0.560501149042799	KCND2	-0.152921446003854
chr1	190346535	190346773	239	6	5.02881519494741	0.0678844888196863	0.560501149042799	HEG1	0.132117714284758
chr18	50580931	50581302	372	8	-5.0279311514269	0.0679326452317126	0.560501149042799		-0.138193467295149
chr14	55995454	55995884	431	21	-5.02756169087747	0.0679326452317126	0.560501149042799	NUP62	-0.130928409663828
chr7	93008505	93009064	560	8	-5.02717427993427	0.0679486973690547	0.560501149042799		-0.102846776388374
chr4	40899004	40899346	343	6	-5.02715325437018	0.0679486973690547	0.560501149042799		-0.240186631533194
chr5	4362511	4363244	734	25	5.02653359913368	0.0680289580557651	0.560501149042799	KLHL26	0.105410485246927
chr13	80682653	80683097	445	11	-5.0259701049836	0.0680771144677914	0.560501149042799	TSHZ2	-0.234778173053771
chr1	87093741	87094091	351	5	5.02563491639358	0.0681252708798177	0.560501149042799	EPS8L3	0.369914157047562
chr11	12949253	12950007	755	11	-5.02542331311858	0.0681252708798177	0.560501149042799	LOC132657326	-0.141787261062105
chrX	63630395	63630946	552	7	-5.0231695466156	0.0682697401158964	0.560501149042799	TEX11	-0.206953986545148
chr21	42053337	42053437	101	6	5.02278699570059	0.0683018443905806	0.560501149042799		0.164254060677611
chr1	160601806	160602883	1078	10	-5.0225119417342	0.068382105077291	0.560501149042799		-0.197077575165137
chr5	59109613	59110141	529	9	5.02161471901971	0.0684463136266594	0.560501149042799	HMGXB3	0.102553336031131
chr1	118538127	118539864	1738	5	-5.02096606900598	0.0684944700386857	0.560501149042799		-0.181567675312304
chr23	23713002	23713310	309	9	-5.02089306826259	0.0685105221760277	0.560501149042799		-0.173329959049301
chr18	3089603	3091181	1579	6	-5.02071626606617	0.0685426264507119	0.560501149042799		-0.240996159348696
chr4	117867280	117867845	566	9	-5.01988499251041	0.0685747307253961	0.560501149042799	DPP6	-0.193423565817201
chr25	25058245	25059071	827	8	-5.01957133890024	0.0685747307253961	0.560501149042799	TSPAN15	-0.170776227270916
chr14	2179539	2179728	190	11	5.01913823746147	0.0686068350000803	0.560501149042799	LOC101116755	0.157956148847777
chr21	45586486	45586603	118	5	5.01870766498197	0.0686389392747644	0.560501149042799	CD81	0.153292422221477
chr2	70904471	70905407	937	12	-5.01845023356751	0.0686389392747644	0.560501149042799	LOC105607964	-0.116283150932993
chr2	196462915	196464316	1402	5	-5.01833467735076	0.0686549914121065	0.560501149042799		-0.295033310266437
chr2	180943793	180946456	2664	14	-5.01818220025465	0.0686549914121065	0.560501149042799	DPP10	-0.166382849347863
chrX	35280140	35280787	648	7	-5.01790422561584	0.0687031478241328	0.560501149042799		-0.145419601718365
chr12	19473115	19473591	477	14	-5.01744709744136	0.068735252098817	0.560501149042799	ESRRG	-0.173818067881891
chr3	69324858	69324896	39	5	-5.01722369391007	0.0687673563735011	0.560501149042799	EML6	-0.171874631802416
chr5	88173861	88174352	492	5	-5.01695080222761	0.0687994606481853	0.560501149042799	ADGRV1	-0.19659894334505
chr8	46024365	46025633	1269	6	-5.01672754189254	0.0687994606481853	0.560501149042799		-0.261448430603229
chrX	141626842	141627750	909	7	-5.01629727601508	0.0688476170602116	0.560501149042799	PCDH11X	-0.158009105278814
chr18	50797362	50798244	883	5	-5.01582447624131	0.0688957734722378	0.560501149042799		-0.250180608830454
chr23	34782882	34783165	284	9	-5.01517611229007	0.0689439298842641	0.560501149042799		-0.144947772579059
chr3	6807222	6807699	478	11	-5.01515677379689	0.0689599820216062	0.560501149042799	PRRX2	-0.130699413872554
chr15	80430214	80430683	470	5	-5.01461652879829	0.0689599820216062	0.560501149042799		-0.190804814475113
chr10	79685893	79687408	1516	8	-5.01439595261197	0.0689599820216062	0.560501149042799		-0.189415904780052
chr1	262879718	262880321	604	10	-5.01349426068944	0.0690241905709745	0.560501149042799	C2CD2	-0.134321169145026
chr6	10337641	10338718	1078	10	-5.01327978960399	0.0690241905709745	0.560501149042799		-0.127213701614009
chr22	43119002	43119156	155	7	-5.01282583326964	0.0690883991203429	0.560501149042799	CPXM2	-0.146316606457468
chr15	43198411	43198822	412	14	-5.01249256572794	0.069104451257685	0.560501149042799		-0.137559212351165
chr11	31762894	31763288	395	16	-5.01234255171851	0.069104451257685	0.560501149042799		-0.134329262306363
chr1	161558874	161560751	1878	8	-5.01218094887943	0.069104451257685	0.560501149042799		-0.187111470008232
chr26	23095890	23096731	842	8	5.01215989174088	0.069104451257685	0.560501149042799		0.11620993484544
chr7	78392531	78393154	624	31	5.01204125283515	0.069104451257685	0.560501149042799	LOC121819994	0.131561793585677
chr11	53129456	53130012	557	22	5.01177956656644	0.069104451257685	0.560501149042799	PGS1	0.121244894788929
chr15	53388373	53389119	747	14	5.01109321462199	0.0691526076697112	0.560501149042799	GDPD5	0.124158515691504
chr15	81537323	81537809	487	17	5.01073863735559	0.0691686598070533	0.560501149042799	STX3	0.12021396223199
chr23	58023950	58024398	449	15	5.01056639107958	0.0691847119443954	0.560501149042799	LOC105604560	0.113595698124411
chr5	58579299	58579803	505	10	5.0105382730549	0.0691847119443954	0.560501149042799	LOC114114896	0.11384765407229
chr8	89414128	89414304	177	19	-5.01016273162632	0.0691847119443954	0.560501149042799	RPS6KA2	-0.118628430667391
chr16	30982641	30983997	1357	14	-5.00986656896606	0.0692328683564217	0.560501149042799		-0.130474915643622
chr7	29879271	29880338	1068	5	-5.00972571121132	0.0692328683564217	0.560501149042799	LOC121819956	-0.262456440852911
chr20	47960172	47961052	881	8	-5.00940568593276	0.0692649726311058	0.560501149042799	F13A1	-0.152708000462951
chr7	62610237	62610842	606	9	-5.00929210525668	0.06929707690579	0.560501149042799		-0.114467173082682
chr5	106223055	106223405	351	7	-5.00919384559656	0.06929707690579	0.560501149042799		-0.171753802759806
chr1	22384461	22384744	284	5	5.00909943808922	0.0693131290431321	0.560501149042799	TRABD2B	0.238509125615611
chr13	4994562	4995577	1016	5	-5.00823277344941	0.0693452333178163	0.560501149042799		-0.179453821425135
chr5	40094794	40095220	427	5	-5.00815043874735	0.0693452333178163	0.560501149042799		-0.188928859337455
chr17	7815410	7815899	490	23	5.00787012651763	0.0693452333178163	0.560501149042799	DCLK2	0.109901363676845
chrX	132637818	132639295	1478	10	-5.00659527334121	0.0693933897298425	0.560501149042799		-0.186346708771147
chr1	258501350	258501694	345	5	-5.00605342285422	0.0694575982792109	0.560501149042799	CPNE4	-0.156040852544157
chr5	58572922	58573516	595	11	5.00604358830594	0.0694575982792109	0.560501149042799	LOC114114896	0.0931703203901266
chr10	66571221	66571960	740	7	-5.00592876620324	0.069473650416553	0.560501149042799	GPC5	-0.145816373575305
chr13	7946697	7947770	1074	7	-5.00585710456572	0.069473650416553	0.560501149042799	MACROD2	-0.241497498478688
chr3	65993129	65994214	1086	6	-5.00387272845031	0.0695539111032634	0.560501149042799	VRK2	-0.301907949563395
chr5	90174170	90175087	918	9	-5.00367615562259	0.0695539111032634	0.560501149042799		-0.21575553424262
chr10	77617332	77618172	841	14	-5.0028848312849	0.0696020675152897	0.560561212760567	FGF14	-0.134658768990632
chr7	65601688	65602163	476	12	-5.0016450428103	0.0697465367513685	0.561326778160512	MAPK1IP1L	-0.137444032754408
chr19	10389551	10390009	459	9	5.00158207077512	0.0697786410260526	0.561326778160512	LRRFIP2	0.148108526438142
chr18	50903701	50905305	1605	5	-5.00055910802518	0.0698749538501051	0.561773417643694		-0.123834809902106
chr2	211787664	211788197	534	6	4.99833993897518	0.0700836316355523	0.56292294164449	KANSL1L	0.188444118181623
chr19	20262294	20263385	1092	6	-4.99830838775344	0.0700996837728944	0.56292294164449		-0.157158032238467
chr19	56298748	56299065	318	6	-4.99664031744212	0.0702602051463152	0.563003665505096	CAND2	-0.271843271611137
chr17	3695885	3696982	1098	8	-4.99663266139583	0.0702602051463152	0.563003665505096		-0.163493254459065
chr2	100605195	100605741	547	6	4.99651690056884	0.0702602051463152	0.563003665505096		0.26259210757305
chr1	114065585	114066498	914	7	-4.99519388064826	0.0703244136956836	0.563003665505096		-0.305299760427361
chr5	56609965	56610808	844	7	4.99448899630968	0.0703404658330257	0.563003665505096	JAKMIP2	0.255943797097842
chr16	51445398	51446320	923	5	-4.99423769210228	0.0703565179703678	0.563003665505096	CDH12	-0.196666204543051
chr7	94729083	94730151	1069	8	-4.99387344027591	0.070404674382394	0.563003665505096		-0.168565495034958
chr3	191451652	191452137	486	7	-4.99303677560233	0.0704367786570782	0.563003665505096	SOX5	-0.11355598289821
chr3	169953972	169954163	192	8	4.99127288643988	0.0705009872064465	0.563190020769827	NR1H4	0.10957820295102
chr14	4663511	4664173	663	44	4.98940386990857	0.0706615085798674	0.56414509922431	VAT1L	0.121305997702523
chr9	12534117	12534419	303	7	4.98864673075858	0.0707096649918937	0.564202494941112		0.127388053237644
chrX	94446346	94447899	1554	7	-4.98773907302051	0.0708059778159462	0.564317087084034	LOC132658832	-0.168356543548546
chr26	35256120	35256662	543	6	-4.98749179077249	0.0708059778159462	0.564317087084034	ZMAT4	-0.146861053619165
chr1	235668542	235670501	1960	8	-4.98573621691197	0.0709022906399987	0.564743903449704		-0.165797385552691
chr3	74105596	74105958	363	6	4.98552695861496	0.070950447052025	0.564743903449704	NRXN1	0.227178877762449
chr13	10702988	10703495	508	9	4.98495036423872	0.0709825513267092	0.564743903449704	FBH1	0.33172966749405
chrX	133669218	133669347	130	7	-4.98444149163152	0.0710467598760775	0.564786768832318		-0.150318536875046
chr2	185424015	185424126	112	6	-4.98385387341918	0.0710949162881038	0.564786768832318	EPB41L5	-0.183504549926099
chr1	219885892	219886317	426	11	-4.98369996131353	0.0711109684254458	0.564786768832318		-0.130323105368016
chrX	103122851	103124711	1861	16	-4.9831222854618	0.0711912291121563	0.565098332756551		-0.149591011122866
chr2	181365159	181367639	2481	12	4.98207206929763	0.0712714897988667	0.565409537736171		0.205212428834951
chr8	1452133	1453681	1549	7	-4.98153121708097	0.0713517504855772	0.565720384391116		-0.193795495305452
chr20	35703268	35704516	1249	10	-4.98032995140335	0.0714159590349455	0.565903675390834		-0.202019444067559
chr15	54814537	54815372	836	10	4.97908599509805	0.0715283239963401	0.56600020563691	LRRC32	0.245718589521325
chr1	265970672	265971261	590	16	4.97893907383111	0.0715443761336822	0.56600020563691	COL18A1	0.172811356890325
chr3	225860301	225860652	352	17	4.97808463334204	0.0715604282710243	0.56600020563691		0.168752280043973
chr16	57023583	57024867	1285	19	-4.9777146139064	0.0715925325457085	0.56600020563691		-0.118013682056843
chr1	83036314	83036894	581	5	-4.97643949195214	0.0717048975071031	0.566238445222376		-0.173366010185037
chr15	68262528	68263994	1467	6	-4.97636151208316	0.0717048975071031	0.566238445222376		-0.257221075664187
chr14	12047173	12047889	717	10	4.97547358445313	0.0717851581938135	0.566349523872093		0.178419511918392
chr22	7095752	7097742	1991	13	-4.97486433404287	0.0718012103311556	0.566349523872093	PRKG1	-0.114887911662349
chr17	37374302	37374522	221	5	-4.97372614467619	0.0718975231552081	0.566784595817702	FSTL5	-0.171797084683057
chr9	86924372	86925184	813	13	-4.97302083117505	0.0719617317045765	0.566830113725602		-0.173146070648145
chr2	210476115	210477188	1074	7	-4.97208680379188	0.0720740966659711	0.566830113725602		-0.275106024597941
chr1	47799730	47800266	537	7	4.97178913311438	0.0720740966659711	0.566830113725602	NEGR1	0.159009508210522
chr1	109113212	109114025	814	7	-4.97178708167179	0.0720740966659711	0.566830113725602		-0.178106422390817
chr2	169809743	169810404	662	7	4.97050429735033	0.0721704094900236	0.566830113725602	LRP1B	0.203673713470907
chr12	1029562	1029990	429	6	4.97029823649158	0.0721864616273657	0.566830113725602		0.14136752771732
chr3	6208821	6209251	431	9	4.9696294151075	0.0722185659020499	0.566830113725602	HMCN2	0.231691541568548
chr22	50611876	50612537	662	12	4.96948473616533	0.0722346180393919	0.566830113725602	INPP5A	0.197685221109129
chrX	126656477	126659545	3069	9	-4.96842842356173	0.0722988265887603	0.566830113725602	COL4A5	-0.197463669499596
chr14	18367246	18367524	279	5	4.96803920040875	0.0723148787261024	0.566830113725602		0.313615568435108
chr8	12653294	12653507	214	6	-4.96747843469738	0.0723630351381286	0.566884937384703	NCOA7	-0.309154155875431
chr1	62937914	62938322	409	5	-4.96708749827651	0.0724111915501549	0.566939698708774	COL24A1	-0.268086541265186
chr12	15174880	15175401	522	6	-4.96627576612411	0.0724914522368653	0.567174571423657		-0.165956210406426
chr7	4152481	4153424	944	18	4.9659770137006	0.0725235565115495	0.567174571423657		0.138507986426094
chr17	8817359	8818771	1413	9	-4.96519022326894	0.072619869335602	0.567288192727946		-0.12068464353379
chr3	195571248	195571995	748	9	-4.96318017397345	0.0727482864343387	0.567288192727946		-0.148095941770146
chr11	45067496	45068361	866	19	4.96211237597661	0.0727803907090229	0.567288192727946	WNT9B	0.13219650040995
chr11	40676142	40678394	2253	17	-4.96179447697287	0.0728285471210492	0.567288192727946	LOC121820695	-0.126421503748784
chr2	21248376	21249175	800	7	4.96117944739395	0.0728927556704175	0.567288192727946		0.250178654601179
chr5	7122936	7123711	776	5	-4.96079093976946	0.0729088078077596	0.567288192727946		-0.219253055941313
chr1	183033823	183034385	563	6	4.96073722459806	0.0729088078077596	0.567288192727946		0.220674949898648
chr1	277977047	277979767	2721	16	-4.96059709036044	0.0729088078077596	0.567288192727946		-0.171922505074891
chr10	58759112	58759818	707	6	4.96053943999302	0.0729088078077596	0.567288192727946		0.162756935596752
chr15	15445687	15446072	386	8	4.95998751798038	0.072973016357128	0.567417237930498		0.128010049273674
chr15	73994504	73994631	128	10	4.95923559425524	0.0730853813185226	0.567417237930498		0.138932589575151
chr16	21775637	21776202	566	8	4.95877547191327	0.0731174855932067	0.567417237930498		0.255066961993507
chr20	28450777	28451419	643	6	-4.95868157011548	0.0731335377305488	0.567417237930498	LOC101115411	-0.145750582674554
chr16	62853153	62853275	123	7	-4.957923900076	0.0731816941425751	0.567417237930498		-0.163030062735597
chr3	39554525	39554743	219	8	4.95764866005398	0.0731977462799172	0.567417237930498	ARHGAP25	0.134723103184461
chr3	4101320	4101661	342	31	4.95727171378663	0.0732137984172593	0.567417237930498	AK8	0.184533075351697
chr1	157313069	157313695	627	6	-4.95514651962521	0.0734706326147326	0.568160670883183		-0.19691403752721
chr3	28066562	28067013	452	14	4.95358706141463	0.0736632582628377	0.568160670883183	SDC1	0.251681554155638
chr14	11769267	11769439	173	12	4.95329019995872	0.0736953625375219	0.568160670883183		0.118665769186567
chr24	9881154	9881702	549	14	-4.95305567386531	0.0736953625375219	0.568160670883183		-0.143825918279171
chr14	3985820	3986453	634	5	-4.95165447683973	0.0738558839109427	0.568160670883183		-0.239459675694363
chr3	86511557	86512198	642	8	-4.95105681307124	0.0738879881856269	0.568160670883183		-0.222530242175616
chr1	273992871	273993540	670	13	-4.95028967596756	0.0739200924603111	0.568160670883183		-0.231121573354571
chr24	17939756	17940182	427	10	4.94998748521759	0.0739521967349953	0.568160670883183	GPRC5B	0.136453282928739
chr12	24834393	24836181	1789	6	-4.9499340453424	0.0739521967349953	0.568160670883183		-0.248793252804235
chr7	13463396	13463645	250	14	4.94982092442793	0.0739521967349953	0.568160670883183		0.134526078756808
chr9	28305701	28306228	528	13	4.94967249179208	0.0739843010096794	0.568160670883183		0.145713795075052
chr5	45509295	45510465	1171	9	4.94935690789819	0.0739843010096794	0.568160670883183		0.20476660429174
chr4	110946579	110947720	1142	13	-4.94911462463872	0.0740003531470215	0.568160670883183	CNTNAP2	-0.130040387069092
chr13	9599551	9600242	692	7	-4.94903893817251	0.0740003531470215	0.568160670883183	MACROD2	-0.188688616424617
chr20	24066288	24066792	505	5	-4.94884883229622	0.0740164052843636	0.568160670883183	PKHD1	-0.137234416611804
chr1	75420976	75421294	319	5	-4.94814439664607	0.0740324574217057	0.568160670883183		-0.176768783901689
chr18	43354702	43355012	311	5	4.94752058906083	0.0741287702457582	0.568160670883183	LOC132658129	0.123785992073473
chr1	227557462	227557851	390	5	4.94719930277342	0.0741287702457582	0.568160670883183		0.285087649475563
chrX	22883076	22883564	489	7	-4.94678045102366	0.0741448223831003	0.568160670883183	PCYT1B	-0.143862404293799
chrX	4455782	4456105	324	5	-4.94672255017113	0.0741448223831003	0.568160670883183		-0.117959084875473
chr15	53240408	53240894	487	16	4.9458355028346	0.0742090309324687	0.568160670883183	ARRB1	0.129882912022887
chr19	3230015	3230438	424	5	-4.94489160691479	0.0742892916191791	0.568160670883183	LOC132658165	-0.158969011344829
chr2	78096769	78098109	1341	6	-4.94415609811018	0.0743856044432316	0.568160670883183	PTPRD	-0.223700149073029
chr23	251932	252470	539	8	-4.94395583247508	0.0744177087179158	0.568160670883183		-0.105435717775109
chr11	24007762	24009355	1594	6	4.94347857882853	0.0744337608552579	0.568160670883183	LOC101119653	0.24149796550755
chrX	4995696	4996136	441	11	-4.94194278643073	0.0745461258166525	0.568160670883183		-0.206982274486574
chr11	59828122	59828301	180	6	-4.94191657246116	0.0745461258166525	0.568160670883183	KCNJ16	-0.167048196871219
chr1	234938669	234939779	1111	5	4.94039483723845	0.0746905950527313	0.568160670883183		0.24622183015988
chrX	88364654	88365879	1226	5	-4.9399233934861	0.0747066471900734	0.568160670883183		-0.188318752654083
chrX	135714540	135715144	605	5	-4.93987367989832	0.0747066471900734	0.568160670883183		-0.143035683006166
chr21	17433631	17434506	876	6	-4.93966281102766	0.0747387514647575	0.568160670883183		-0.240470879962644
chr13	7898916	7899596	681	10	-4.93931029746556	0.0747708557394417	0.568160670883183	MACROD2	-0.180685551627741
chr14	12413672	12414276	605	14	4.93877362257319	0.0748511164261521	0.568160670883183		0.166966178896957
chr10	71946488	71946771	284	15	-4.93836540059334	0.0748832207008363	0.568160670883183	LOC114116634	-0.116350322857074
chr26	22267764	22268435	672	5	4.9383516537223	0.0748832207008363	0.568160670883183		0.30777921767583
chr2	109750686	109751517	832	9	-4.93741198813583	0.0749955856622309	0.568160670883183		-0.142712398154383
chr3	60338223	60338701	479	11	-4.93714799209542	0.075011637799573	0.568160670883183	SLC20A1	-0.118474093289502
chr2	13822147	13822617	471	9	-4.93654518279326	0.0751240027609676	0.568160670883183	PTPN3	-0.19108848410347
chr4	7067830	7068186	357	6	-4.93651451195319	0.0751240027609676	0.568160670883183		-0.18301549662656
chr4	15442417	15443554	1138	6	-4.93586420458575	0.075188211310336	0.568160670883183		-0.190063222198769
chr19	3846423	3847042	620	11	-4.93581124271838	0.075188211310336	0.568160670883183		-0.169113520985536
chr7	1228816	1229090	275	6	4.93442580613005	0.0753005762717306	0.568160670883183	APC	0.17085433052359
chr6	64702565	64703305	741	5	-4.93435328145408	0.0753005762717306	0.568160670883183		-0.114253716366429
chr14	364817	366581	1765	11	4.93412225524611	0.0753166284090727	0.568160670883183		0.146201604088347
chr3	220655954	220656323	370	5	-4.93363799875753	0.0753326805464148	0.568160670883183	PARVB	-0.246251001485034
chr10	25005382	25005951	570	11	4.93361102075244	0.0753326805464148	0.568160670883183	ALG5	0.166797889645936
chr6	8473734	8473905	172	5	-4.9331631369525	0.0753326805464148	0.568160670883183		-0.270590573068176
chr6	60518807	60519374	568	10	-4.93291930747522	0.0753647848210989	0.568160670883183	APBB2	-0.231979281710857
chr17	6730874	6731209	336	8	-4.93189356492147	0.0754932019198356	0.568160670883183	SH3D19	-0.205955716741043
chr2	100274517	100276910	2394	10	4.93178097771182	0.0754932019198356	0.568160670883183		0.151835552579698
chrX	88564316	88566145	1830	5	-4.93175334668826	0.0754932019198356	0.568160670883183		-0.258809484490886
chr2	170646613	170646795	183	5	4.93168235640908	0.0754932019198356	0.568160670883183		0.295941558183342
chr5	93520529	93520841	313	5	4.93044390328313	0.0756216190185723	0.568160670883183		0.267636195942567
chrX	3511484	3511767	284	6	-4.93020454118839	0.0756697754305986	0.568160670883183	LOC101117049	-0.138268463906418
chr9	11302703	11304015	1313	5	4.93016369427676	0.0756697754305986	0.568160670883183		0.165887574554773
chr3	1656828	1657447	620	21	-4.92983808560803	0.0756697754305986	0.568160670883183	COL5A1	-0.142366173253566
chrX	44977284	44979293	2010	5	-4.9294105587661	0.0756858275679407	0.568160670883183	LOC132658750	-0.282786585056596
chr10	17225911	17226826	916	5	4.92901795495817	0.0757339839799669	0.568160670883183		0.346860814878473
chr2	182828698	182829313	616	7	-4.92875303031338	0.075750036117309	0.568160670883183		-0.140038379498346
chr6	112338695	112339463	769	8	4.92837440378411	0.0758142446666774	0.568160670883183		0.214436896500904
chr18	50894731	50895944	1214	5	-4.92748408860704	0.0758784532160457	0.568160670883183		-0.319963232195999
chr8	868344	868695	352	5	-4.92573745080116	0.0760550267268087	0.568160670883183		-0.147285015118377
chr5	16801900	16802012	113	5	4.92562019455067	0.0760550267268087	0.568160670883183	PTPRS	0.149652176433384
chr21	18840675	18841597	923	8	-4.92543725459596	0.0760550267268087	0.568160670883183		-0.175558783098844
chr3	8374755	8375161	407	13	4.92353422943137	0.0761513395508612	0.568160670883183	ENG	0.131949332169583
chr6	113449793	113450296	504	8	-4.92332821966124	0.0761673916882033	0.568160670883183		-0.15044497212503
chr10	84833111	84834030	920	23	4.92290424052845	0.0761994959628875	0.568160670883183	ARHGEF7	0.121903165728421
chr4	8486562	8487181	620	12	-4.92159136569497	0.0762797566495979	0.568160670883183	SUN3	-0.105401383197835
chr3	215803461	215803867	407	11	-4.92131372199448	0.07629580878694	0.568160670883183		-0.143764114683292
chr13	70072418	70072764	347	5	-4.92088719423115	0.0763600173363083	0.568160670883183	CHD6	-0.210818956766046
chr16	66352035	66352251	217	6	-4.92036864568152	0.0763600173363083	0.568160670883183		-0.247056241512707
chr13	34922231	34922755	525	6	4.92007556045009	0.0763760694736504	0.568160670883183		0.190274854238158
chr6	37568255	37570131	1877	15	-4.91968289625675	0.0763921216109925	0.568160670883183		-0.106752966834442
chr4	84747845	84748220	376	6	4.91964148685539	0.0763921216109925	0.568160670883183		0.223895276253687
chr2	170847682	170848562	881	10	4.91928977705292	0.0764242258856767	0.568160670883183		0.170929175080613
chr3	103663433	103663857	425	8	4.91835016761407	0.0765365908470713	0.568160670883183	SEMA4C	0.139727438626188
chr7	30277065	30277871	807	8	-4.91795428758962	0.0765526429844134	0.568160670883183	LOC121819957	-0.134033640631736
chr2	188813813	188815182	1370	6	-4.917933971246	0.0765526429844134	0.568160670883183		-0.149545683739433
chr24	24764492	24764716	225	9	-4.91723782073801	0.0766971122204922	0.568160670883183		-0.127481365364139
chr8	46241227	46242092	866	10	-4.91695690334216	0.0766971122204922	0.568160670883183		-0.221138229072228
chr6	113185679	113187630	1952	9	-4.91694177079704	0.0766971122204922	0.568160670883183		-0.216668293909424
chr13	25240727	25240951	225	6	4.91614525049108	0.0767613207698605	0.568160670883183		0.197298557906648
chr7	65051962	65052348	387	7	4.91601802443802	0.0767934250445447	0.568160670883183		0.136342964358947
chrX	24361099	24363604	2506	11	-4.91523386245362	0.0768094771818868	0.568160670883183		-0.127109521938995
chrX	89389539	89390954	1416	8	-4.91498560569608	0.076857633593913	0.568160670883183		-0.116550661079617
chr3	954129	954487	359	20	4.91480422341253	0.076857633593913	0.568160670883183		0.143231506871009
chr3	48322623	48323370	748	10	-4.91172269642587	0.0770823635167023	0.569329426481233		-0.17243183058317
chr23	33078859	33079266	408	17	4.91133018982349	0.0770984156540443	0.569329426481233	LOC132658467	0.159555250404215
chr14	11100461	11100623	163	5	-4.91027506606425	0.0771626242034127	0.569361852607763	LOC121816361	-0.18317995614618
chr10	50550781	50551578	798	7	-4.90992926562886	0.0771947284780969	0.569361852607763		-0.250289297442513
chr23	29965983	29966546	564	5	-4.90963506715633	0.077226832752781	0.569361852607763		-0.189480817091774
chr19	14926969	14927535	567	9	4.90904555691733	0.0773070934394915	0.569408534870085	LOC101119853	0.149120051861956
chr3	134078796	134079589	794	6	-4.90770131264453	0.0773713019888598	0.569408534870085	KRT2.11	-0.122566228158052
chr2	13211893	13212722	830	17	4.90762972610742	0.0773713019888598	0.569408534870085	PALM2AKAP2	0.135672830741842
chr1	234813915	234814034	120	8	-4.90710864486865	0.0774515626755703	0.569408534870085		-0.162006130304865
chr11	47981818	47982361	544	5	-4.90703586135241	0.0774515626755703	0.569408534870085	LOC121820715	-0.210983279603133
chr11	26337030	26337641	612	9	4.90676537770924	0.0775157712249386	0.569408534870085	GP1BA	0.103602170851707
chr3	37500770	37501020	251	6	-4.90668643721489	0.0775318233622807	0.569408534870085		-0.148955461357762
chr1	275708060	275708917	858	6	-4.906299504763	0.0775639276369649	0.569408534870085	TBC1D5	-0.222267116972706
chr1	156259618	156260165	548	8	-4.90590573918592	0.0776120840489911	0.569458509069103		-0.195470878934091
chr3	194240601	194241497	897	6	-4.90450445967068	0.077772605422412	0.570010458296031		-0.256499993602129
chr23	22332013	22332434	422	5	-4.9042205288727	0.077772605422412	0.570010458296031	MAPRE2	-0.178411484517099
chr26	24058654	24060752	2099	7	4.90371926247396	0.0778368139717803	0.570010458296031	MFHAS1	0.216097470775632
chr1	109097843	109099554	1712	5	-4.90334774190591	0.0778528661091224	0.570010458296031		-0.170339864508564
chr23	60433488	60433892	405	29	-4.90283874622855	0.0779331267958329	0.57010944889415		-0.114747697077455
chr9	92343414	92343948	535	9	-4.90213737307686	0.0779491789331749	0.57010944889415		-0.154111037262851
chr10	65474876	65475051	176	5	-4.90115031706058	0.0780133874825433	0.570276206162201		-0.290733729803644
chr13	28742867	28743427	561	12	4.90020852618697	0.0781899609933063	0.57031862746013		0.151036226592758
chr26	30448572	30450077	1506	14	-4.90010274133858	0.0781899609933063	0.57031862746013	UNC5D	-0.130004180537248
chr1	23548430	23548663	234	5	-4.90006243464272	0.0781899609933063	0.57031862746013	AGBL4	-0.140970965637287
chr6	20761059	20762534	1476	11	4.89946422658529	0.0781899609933063	0.57031862746013		0.195880356772805
chr1	78632370	78632950	581	5	4.89874967316187	0.0782541695426746	0.57031862746013		0.235748980326758
chr8	50617104	50618457	1354	7	-4.89839959927636	0.0782862738173588	0.57031862746013		-0.137470170281531
chr26	5355539	5356115	577	13	-4.89778656307692	0.078318378092043	0.57031862746013		-0.120115547455951
chr11	53823195	53823818	624	12	-4.8969853403387	0.0783504823667271	0.57031862746013		-0.145036233374358
chr4	77474755	77475119	365	12	4.89552612714179	0.078511003740148	0.570514601044446		0.135070828564673
chr12	9945956	9947698	1743	8	-4.89547096503602	0.078511003740148	0.570514601044446		-0.216884106920962
chr16	24676139	24677000	862	5	-4.8954645626582	0.078511003740148	0.570514601044446	LOC132657951	-0.255307367108948
chr15	56284306	56284836	531	8	-4.89489499290704	0.0785431080148322	0.570514601044446		-0.23874660584801
chr13	16687081	16687776	696	7	-4.89439491580824	0.0786554729762268	0.571029611928622	LOC121816298	-0.158096560760948
chr3	6366708	6367298	591	14	-4.89385071476618	0.0787678379376214	0.571174192488221	NCS1	-0.147992054689368
chr6	73168747	73169316	570	7	4.89322313669232	0.0788159943496477	0.571174192488221	IGFBP7	0.167366057689409
chr3	2862414	2863388	975	18	4.89248966763087	0.0788480986243318	0.571174192488221	EGFL7	0.123305631635175
chr2	195510923	195511963	1041	10	4.89117596377838	0.0789925678604106	0.571174192488221		0.178603090267564
chr2	170037046	170037951	906	5	-4.89070426978331	0.0790086199977527	0.571174192488221	LRP1B	-0.159012650392648
chr3	85256898	85258146	1249	5	-4.89060255155814	0.0790086199977527	0.571174192488221	ARHGEF33	-0.299239458282772
chr15	61754560	61754770	211	8	4.89049305018808	0.0790407242724369	0.571174192488221	LOC105602333	0.162873187331568
chr14	28982757	28984590	1834	12	-4.89021297644359	0.0791049328218052	0.571174192488221	CDH8	-0.140623447029549
chr1	220167629	220168230	602	10	-4.88971230604303	0.0792333499205419	0.571174192488221		-0.140524141754746
chr9	87401045	87401282	238	7	4.88931253230961	0.079249402057884	0.571174192488221	MMP16	0.168091818319995
chr2	6878434	6879814	1381	8	-4.88885592820334	0.0792975584699103	0.571174192488221	ASTN2	-0.193202548719114
chr2	79754149	79756775	2627	13	-4.88876423562208	0.0792975584699103	0.571174192488221		-0.179937366197329
chr24	2851034	2851398	365	12	-4.88786481176149	0.0793938712939628	0.571174192488221	FLYWCH1	-0.169023887423958
chr12	16352626	16353336	711	7	-4.88764905999045	0.0793938712939628	0.571174192488221		-0.141649363047818
chr14	37823546	37823792	247	6	-4.887114588108	0.0794901841180153	0.571174192488221	ZFHX3	-0.152862913773641
chrX	98331625	98332103	479	21	4.8867482046853	0.0795543926673837	0.571174192488221	LOC101116968	0.114770011155702
chr3	88268996	88269794	799	5	4.88672672901842	0.0795543926673837	0.571174192488221		0.318966784906254
chr14	9444588	9444961	374	11	4.88621861462747	0.0796025490794099	0.571174192488221	CDH13	0.164166627587719
chr1	158975725	158976269	545	6	4.88602266383802	0.079618601216752	0.571174192488221		0.255209995787594
chr10	52617573	52617887	315	6	4.88598639377993	0.0796346533540941	0.571174192488221	KCTD12	0.114188553841758
chr18	17398195	17399109	915	6	-4.8858659956195	0.0796667576287783	0.571174192488221	AGBL1	-0.142758305645541
chr16	57133347	57134838	1492	6	-4.88517197907164	0.0797149140408045	0.571174192488221	MARCHF11	-0.14435809214089
chr8	83730376	83731137	762	8	-4.88515532940453	0.0797149140408045	0.571174192488221	LOC121820214	-0.228696862369934
chr26	37618576	37619344	769	24	-4.88514170307519	0.0797149140408045	0.571174192488221	SH2D4A	-0.133278884017874
chr15	58357519	58359885	2367	8	-4.88505058773362	0.0797309661781466	0.571174192488221		-0.149689165936761
chr12	19163327	19163946	620	6	-4.88479864525295	0.0797791225901729	0.571174192488221	ESRRG	-0.24827529976144
chr9	29362642	29363635	994	9	-4.88471407197909	0.079795174727515	0.571174192488221	FBXO32	-0.19126174068344
chr3	52218918	52219171	254	5	-4.88316597392666	0.0800841131996725	0.572403273436882		-0.216822109948437
chr8	89792141	89792693	553	24	4.88302372014341	0.0800841131996725	0.572403273436882		0.225022969797614
chr6	113112096	113113305	1210	11	-4.88208734008721	0.0802285824357513	0.572403273436882		-0.178755909006195
chr17	61736040	61738517	2478	7	-4.88184931249989	0.0802446345730934	0.572403273436882	RPH3A	-0.182708116047866
chr1	170214424	170217207	2784	8	-4.88148570335754	0.0802606867104355	0.572403273436882		-0.225322630117965
chr26	21946151	21948200	2050	17	-4.88133866478738	0.0802767388477776	0.572403273436882	SGCZ	-0.151056041988113
chr13	79356825	79357276	452	14	-4.88115908901032	0.0802927909851197	0.572403273436882	NFATC2	-0.218293400239186
chr2	38711178	38711715	538	9	-4.88015084579111	0.0803409473971459	0.572403273436882		-0.158386921012366
chr19	48769309	48769820	512	14	4.88006040215085	0.0803409473971459	0.572403273436882	ALAS1	0.126820289938256
chr24	34387786	34387954	169	7	4.87972603607013	0.0804051559465143	0.5725645334516	HIP1	0.12907384870313
chr5	106454490	106455095	606	9	4.87927260732117	0.0804854166332247	0.572839874869649	MAN2A1	0.194103560289407
chr8	14409378	14409787	410	8	-4.87879184758186	0.0805656773199352	0.57302630134011	NKAIN2	-0.196299304528064
chr26	36936421	36936666	246	7	-4.87842784546115	0.0806298858693035	0.57302630134011	HOOK3	-0.15313079696521
chr25	32191079	32191688	610	7	4.87813071207148	0.0806780422813298	0.57302630134011	KCNMA1	0.130509509249968
chr5	8106969	8107472	504	6	-4.87812578444579	0.0806780422813298	0.57302630134011	LOC101104235	-0.124396744793267
chr6	74373988	74375280	1293	9	-4.87771979552055	0.0807422508306981	0.573098182546938		-0.146034662994684
chr18	50906796	50909603	2808	9	-4.87689243620747	0.0808225115174085	0.573098182546938		-0.201297808801731
chr26	29134879	29135027	149	7	-4.87678577377322	0.0808385636547506	0.573098182546938		-0.166038343300013
chr13	70381640	70382231	592	8	-4.87666423224513	0.0808546157920927	0.573098182546938		-0.153872329911807
chr11	32028841	32029219	379	9	4.87506384529137	0.0810151371655136	0.57316976840212	LOC101115554	0.130230620368
chr16	35810513	35810825	313	5	-4.87489260020282	0.0810151371655136	0.57316976840212	LOC114118743	-0.297251409153236
chr2	180230844	180231552	709	6	4.87468987566393	0.0810311893028557	0.57316976840212		0.27397047098806
chr18	49780814	49781904	1091	13	4.87456142125837	0.0810311893028557	0.57316976840212		0.16682738611558
chr11	53168657	53168962	306	10	-4.87345027394953	0.0811435542642503	0.573669932919535	LOC121820651	-0.138607003089697
chr14	16486755	16488218	1464	14	-4.87270943542157	0.0812238149509607	0.573875138243888	LOC132657736	-0.150043129538526
chr12	938006	938601	596	11	-4.8724756784004	0.0812559192256449	0.573875138243888		-0.152598044312511
chr1	55367999	55368523	525	6	-4.87064438476623	0.0813682841870395	0.574374172129117	ADGRL4	-0.230144642112585
chr18	50921632	50922986	1355	9	-4.86926211416846	0.0815448576978025	0.575325707076914		-0.173833027228519
chr11	31590447	31591025	579	6	-4.86827071520178	0.0816572226591971	0.57582348717996		-0.21349720933743
chr8	84507565	84507755	191	10	4.8677086692109	0.0817053790712233	0.575868209093597	MAP3K4	0.118628445924473
chr13	8374013	8374797	785	8	-4.86723558042455	0.0817695876205917	0.575886315654367	MACROD2	-0.216833303726718
chr8	59615461	59617084	1624	9	-4.86616352654239	0.0818498483073021	0.575886315654367	SGK1	-0.153196579362278
chr1	110807283	110807785	503	22	-4.86609626012467	0.0818819525819863	0.575886315654367		-0.18211064609081
chr2	82408406	82410916	2511	8	-4.86545168910565	0.0819301089940126	0.575886315654367		-0.249697138914162
chr7	22511324	22511915	592	5	-4.86479890891881	0.0819943175433809	0.575886315654367		-0.158701549199107
chr1	143911528	143911809	282	6	-4.86479818604643	0.0819943175433809	0.575886315654367		-0.176263595514934
chr12	4804839	4805408	570	9	-4.86453494835156	0.0820264218180651	0.575886315654367	C4BPA	-0.145839881034559
chr3	127116198	127116377	180	6	4.86432121035022	0.0820424739554072	0.575886315654367		0.123277177935905
chr8	48314647	48315728	1082	10	-4.86294468645116	0.0821548389168018	0.576087801202746	LOC101114365	-0.165305330477107
chr10	71075310	71075879	570	5	-4.86290046329272	0.0821548389168018	0.576087801202746	LOC106991387	-0.132720542250472
chr1	41854175	41854341	167	5	4.86073518155398	0.0823474645649068	0.576851109861595	PDE4B	0.180009260011362
chr15	57271933	57272417	485	7	-4.86033504505254	0.0823474645649068	0.576851109861595		-0.191444309437971
chr23	60426121	60426461	341	14	-4.85912049111353	0.0825079859383277	0.577555252012913		-0.118343904396243
chr3	3644149	3645380	1232	16	-4.85872046579964	0.082556142350354	0.577555252012913		-0.107050567644582
chr1	273341681	273341917	237	7	-4.85837031171839	0.0825882466250381	0.577555252012913	LOC132657514	-0.205725584746531
chrX	29752885	29753969	1085	10	-4.85784664505061	0.0826524551744065	0.577555252012913		-0.133837373827223
chr7	55838266	55838626	361	9	4.85695481417724	0.0827327158611169	0.577555252012913		0.166693616359017
chr10	50639668	50640592	925	9	-4.85670252085996	0.082748767998459	0.577555252012913		-0.205894760523164
chr12	19205744	19205922	179	6	-4.85657815453015	0.082748767998459	0.577555252012913	ESRRG	-0.122071341269702
chr8	64879205	64881530	2326	9	4.85507000949794	0.0828932372345378	0.577555252012913		0.276813501796995
chr1	76318414	76319478	1065	10	-4.85499503121483	0.0828932372345378	0.577555252012913	PLPPR5	-0.16065385220532
chr2	166976198	166976655	458	14	-4.85476398752569	0.0828932372345378	0.577555252012913	ARHGAP15	-0.184758590962035
chr14	60337366	60338364	999	6	4.85421788270069	0.0829092893718799	0.577555252012913		0.115135812077072
chr3	142165243	142165998	756	9	4.85113946601663	0.0832463842560637	0.577851895924997		0.189521083154178
chr25	22006216	22006436	221	5	4.84978512356045	0.0833266449427741	0.577851895924997	CTNNA3	0.217491694343935
chr3	66896321	66898133	1813	11	-4.8493739704579	0.0833426970801162	0.577851895924997		-0.195178650564669
chr6	51873244	51874711	1468	9	-4.84900207905165	0.0833748013548004	0.577851895924997		-0.216504750863137
chr6	46507917	46508380	464	9	-4.84784254798782	0.0834550620415108	0.577851895924997		-0.122107136989425
chrX	112316257	112316999	743	7	-4.84703537653629	0.0835032184535371	0.577851895924997		-0.113643028758061
chr17	12767620	12767800	181	7	4.84673304950213	0.0835192705908792	0.577851895924997		0.161714102181818
chr10	28431064	28431516	453	5	-4.84670884475663	0.0835192705908792	0.577851895924997		-0.191149028576113
chr3	55448656	55450153	1498	5	-4.84666844032897	0.0835353227282213	0.577851895924997		-0.320574870541152
chr11	10692563	10692698	136	6	-4.84649589709783	0.0835353227282213	0.577851895924997		-0.278636382898898
chr13	6237291	6238283	993	7	-4.84603867653291	0.0835834791402475	0.577851895924997		-0.217783039012306
chr11	33887166	33887480	315	10	4.84578798872229	0.0835834791402475	0.577851895924997	EPN2	0.128866610601913
chr1	144788988	144789733	746	6	4.84555421604535	0.0835995312775896	0.577851895924997		0.161038128853111
chr3	56200086	56201626	1541	5	-4.84540713814509	0.0836476876896159	0.577851895924997		-0.276173382623906
chr19	57794924	57795397	474	12	4.84538073658485	0.083663739826958	0.577851895924997	SLC6A6	0.155597052476889
chr3	25051327	25052188	862	10	-4.84471389990773	0.0837118962389842	0.577851895924997		-0.156298240450995
chr2	171126773	171128371	1599	5	4.84407354490692	0.0838082090630367	0.577851895924997		0.201645185186658
chr22	37065306	37066010	705	12	4.84403362033271	0.0838082090630367	0.577851895924997	KCNK18	0.140571482799391
chr19	3842759	3843679	921	8	-4.84306454824115	0.0839045218870893	0.577851895924997		-0.154971014213996
chr9	28316890	28317723	834	5	-4.84297171367275	0.0839045218870893	0.577851895924997		-0.3123506872365
chr4	23888236	23888938	703	5	-4.84254534800332	0.0839526782991155	0.577851895924997	DGKB	-0.200902174293282
chr1	109709851	109712043	2193	9	-4.84249301470472	0.0839526782991155	0.577851895924997		-0.253218983723848
[truncated: 11,773 more rows]
