# Supplementary material for: Developmental programming: Differing impact of prenatal testosterone and prenatal bisphenol-A -treatment on hepatic methylome in female sheep
Source: Mol Cell Endocrinol. Author manuscript; Available in PMC 2025 Dec 1. (PMC12668269; doi:10.1016/j.mce.2025.112655)
Supplement: Supplementary Table S1 [file NIHMS2117496-supplement-Supplementary_Table_S1.csv]

chr	start	end	width	nCpG	stat	pval	qval	gene	meanDiff
chr5	104606459	104606826	368	10	-13.4780940215976	2.999997000003e-06	0.173785326214674	FBXL17	-0.241371384378801
chr23	57539183	57540319	1137	19	12.093232875249	2.999997000003e-06	0.173785326214674	NEDD4L	0.26992373377443
chr24	15316465	15317016	552	14	11.1808956391836	8.999991000009e-06	0.173785326214674		0.258425363626353
chr14	5280461	5281172	712	18	10.8529236759355	1.1999988000012e-05	0.173785326214674	WWOX	0.227802166595917
chr3	225344265	225344939	675	27	10.7388334979556	1.1999988000012e-05	0.173785326214674	TTLL8	0.205242015921965
chr2	250137058	250137974	917	70	10.7322862767528	1.1999988000012e-05	0.173785326214674		0.0835866904859824
chrX	133933641	133934657	1017	29	-10.7146053029762	1.1999988000012e-05	0.173785326214674	GPRASP1	-0.153413080533479
chr2	250099578	250100172	595	63	10.6060184355593	1.1999988000012e-05	0.173785326214674		0.119923008381623
chr6	20887728	20888369	642	15	-10.2981303659702	1.4999985000015e-05	0.179391304479663	LOC132660002	-0.148903462916718
chr14	53772154	53773107	954	21	-10.1524622721568	1.6999983000017e-05	0.179391304479663	ARHGAP35	-0.144468861625636
chr5	106606308	106607003	696	17	-10.1327073755068	1.8999981000019e-05	0.179391304479663		-0.250626063595233
chr2	2249978	2250996	1019	31	10.0601317684832	1.8999981000019e-05	0.179391304479663	GSN	0.161089260250557
chr3	225481633	225482215	583	18	9.99286363789219	2.0999979000021e-05	0.179391304479663	TRABD	0.189731178229153
chr9	28460308	28462259	1952	18	-9.84775986508727	2.5999974000026e-05	0.179391304479663	LOC132657210	-0.230000270952958
chr2	250061462	250062671	1210	65	9.7415624699269	3.1999968000032e-05	0.179391304479663		0.119387587246107
chr13	42300146	42301012	867	17	9.72388514280123	3.3999966000034e-05	0.179391304479663	ENTPD6	0.163817641114943
chr11	53238338	53239722	1385	28	-9.66435154164066	3.4999965000035e-05	0.179391304479663		-0.184389288432349
chr7	79980239	79980339	101	8	-9.59793651127498	3.4999965000035e-05	0.179391304479663	SLC8A3	-0.194895647205699
chr1	16035675	16036852	1178	32	-9.58002074555315	3.5999964000036e-05	0.179391304479663		-0.0780023740202603
chr3	109157360	109157640	281	5	-9.57286839634308	3.6999963000037e-05	0.179391304479663		-0.447554452401601
chr10	85927186	85927863	678	22	9.53006851434594	3.7999962000038e-05	0.179391304479663		0.130842583819824
chr12	11981549	11981876	328	5	9.49073286813012	3.7999962000038e-05	0.179391304479663		0.305712234501986
chr14	53125700	53126529	830	50	-9.47134728742153	3.7999962000038e-05	0.179391304479663	RSPH6A	-0.197512552190949
chr2	250063540	250064576	1037	52	9.46015536136531	3.8999961000039e-05	0.179391304479663	LOC114112674	0.125378215671641
chr1	182564866	182566032	1167	5	9.42728079113945	3.999996000004e-05	0.179391304479663		0.382097166752873
chr1	133017205	133020964	3760	19	9.36135041350321	4.1999958000042e-05	0.179391304479663		0.172239332002038
chr3	182589897	182595414	5518	32	-9.3413208399284	4.3999956000044e-05	0.179391304479663	PKP2	-0.196212734740112
chr8	43202062	43202985	924	9	9.33827447718807	4.3999956000044e-05	0.179391304479663		0.271719296709617
chr14	45484720	45485388	669	28	-9.30100777100924	4.5999954000046e-05	0.179391304479663	LOC114117762	-0.217153172493633
chr17	11182811	11183704	894	10	-9.26174022629105	4.6999953000047e-05	0.179391304479663		-0.233667757843997
chr7	99989961	99990796	836	17	-9.24451489273127	4.7999952000048e-05	0.179391304479663		-0.288509930024018
chr4	14437851	14438600	750	12	-9.23296748903777	4.999995000005e-05	0.180600437046622	LOC114114643	-0.196712420588434
chr2	249452079	249452571	493	29	-9.20656582917517	5.2999947000053e-05	0.180600437046622	LOC132659363	-0.277062685011593
chr4	5985968	5986507	540	15	-9.20372644413752	5.2999947000053e-05	0.180600437046622	GRB10	-0.184511982536883
chr2	170876290	170878413	2124	14	9.07173053721012	6.2999937000063e-05	0.190520209479791		0.314648445872749
chr13	38974939	38975174	236	11	9.05335260368353	6.4999935000065e-05	0.190520209479791	RIN2	0.192018448926492
chr6	98363239	98363665	427	25	9.04319283976647	6.5999934000066e-05	0.190520209479791	SEC31A	0.182610157618125
chr3	8283436	8284068	633	26	-9.03613666397067	6.6999933000067e-05	0.190520209479791		-0.135435703268283
chr6	58474331	58475383	1053	9	-9.01652891261798	6.8999931000069e-05	0.190520209479791		-0.419969409376219
chr17	72622027	72622632	606	31	9.00558932385095	6.999993000007e-05	0.190520209479791	TSSK1B	0.206435771195044
chr8	21384387	21384970	584	31	-8.98657382683018	7.1999928000072e-05	0.190520209479791	TRAPPC3L	-0.0933158974077939
chr9	3326393	3327509	1117	13	-8.97381693820415	7.2999927000073e-05	0.190520209479791	SMAP1	-0.149306397653935
chr1	4400579	4401470	892	20	8.96004456048833	7.3999926000074e-05	0.190520209479791		0.244704310703242
chr15	25609690	25610301	612	11	-8.95334536105632	7.3999926000074e-05	0.190520209479791	CADM1	-0.333026554431458
chr14	64466209	64468465	2257	80	-8.93932242960692	7.3999926000074e-05	0.190520209479791	ZNF71	-0.191822010744666
chr3	185084998	185086792	1795	9	8.86458082932765	7.8999921000079e-05	0.198971605376221		0.380166071172402
chr2	250147568	250148167	600	37	8.85660377533256	8.2999917000083e-05	0.20445332495844		0.0892593896425803
chr20	24747506	24748979	1474	21	-8.84969325033972	8.5999914000086e-05	0.20445332495844	GSTA1-1	-0.150451067032742
chr3	931818	932946	1129	41	-8.80280366835187	8.999991000009e-05	0.20445332495844	PTGDS	-0.192234931108531
chr15	14494057	14495376	1320	10	8.80262844876788	8.999991000009e-05	0.20445332495844		0.436100012133574
chr6	78160215	78162613	2399	13	8.79376142568155	8.999991000009e-05	0.20445332495844	ADGRL3	0.206945461482271
chr17	63498234	63498594	361	22	8.784236925124	9.1999908000092e-05	0.204977564253205	TCHP	0.0911070589551718
chr10	83244192	83244690	499	18	8.73724632259739	9.7999902000098e-05	0.214225936717459	MYO16	0.213200009422248
chr9	28520727	28521627	901	13	-8.70266629009682	0.000101999898000102	0.218840781159219	MTSS1	-0.169590170278685
chr6	46856227	46859110	2884	21	8.64495743772742	0.000106999893000107	0.223723638345327	STIM2	0.194042250625179
chr25	42243614	42244408	795	17	8.63153520324103	0.000108999891000109	0.223723638345327	WDFY4	0.137565758176342
chr12	51473664	51474624	961	11	-8.61976808612056	0.000110999889000111	0.223723638345327	FHAD1	-0.180742088035654
chr1	2360439	2361366	928	18	8.59650668863983	0.000111999888000112	0.223723638345327	HDAC4	0.229897647358997
chr2	248786465	248787721	1257	23	8.52969211240647	0.000116999883000117	0.224116595555536	ARHGEF10L	0.181878261570266
chr1	49466681	49469964	3284	24	8.51809620632264	0.000116999883000117	0.224116595555536		0.220749302235326
chr10	57686910	57690665	3756	19	8.51402730118217	0.000117999882000118	0.224116595555536		0.251151626351864
chr5	97128622	97131083	2462	12	8.47134028408644	0.000121999878000122	0.227976449442905		0.162510670198722
chr19	57800117	57800652	536	22	8.4460309402356	0.000123999876000124	0.228035771964228	LOC114109385	0.123250575289868
chr10	65707922	65708796	875	11	8.41365904369495	0.000128999871000129	0.22993135468403		0.307113814788332
chr26	39429335	39430638	1304	20	8.41347198807002	0.000128999871000129	0.22993135468403		0.167602225363685
chr1	47903700	47904298	599	22	-8.34822880393765	0.000144999855000145	0.234723038004235	NEGR1	-0.148538295559904
chr1	265967458	265968357	900	17	8.31455282180467	0.000148999851000149	0.234723038004235	COL18A1	0.214658481027268
chr17	24037641	24039271	1631	7	8.29176264416358	0.000150999849000151	0.234723038004235		0.368793027662278
chr3	2800670	2801157	488	25	-8.28627884277855	0.000150999849000151	0.234723038004235		-0.219832058882053
chr14	6645651	6647589	1939	44	8.2742833578144	0.000152999847000153	0.234723038004235	LOC105609364	0.158531174970295
chr7	5605936	5606677	742	67	-8.27035936975017	0.000152999847000153	0.234723038004235		-0.0940345501292315
chr1	5446423	5447355	933	34	8.26912737380235	0.000152999847000153	0.234723038004235	AGAP1	0.123397425310325
chr10	62137871	62138850	980	14	8.26898043216239	0.000152999847000153	0.234723038004235		0.247747341032246
chr21	40217557	40218370	814	52	8.25641821951148	0.000153999846000154	0.234723038004235	EHBP1L1	0.180456653559439
chr2	248204665	248208167	3503	104	8.24859795530004	0.000153999846000154	0.234723038004235	IGSF21	0.0840006366853687
chr2	180048713	180049622	910	6	8.24185195913419	0.000155999844000156	0.234723038004235		0.419042551159852
chr4	21822742	21825907	3166	13	8.24072718348469	0.000155999844000156	0.234723038004235		0.315623804344538
chr3	8642279	8642739	461	9	8.23123410908705	0.00015999984000016	0.237655146960238	LOC132659377	0.174851361509705
chr2	9543077	9543927	851	7	8.20956323902829	0.000163999836000164	0.238954823545176	COL27A1	0.231068107203388
chr9	55940886	55943608	2723	13	-8.2017368327058	0.000164999835000165	0.238954823545176	STMN2	-0.199438205723728
chr3	224937560	224939622	2063	50	-8.10530654801847	0.000182999817000183	0.253781746218254		-0.129096704556426
chr2	170345136	170350217	5082	26	8.10015572374004	0.000183999816000184	0.253781746218254		0.211413532120966
chr3	126397696	126398283	588	19	8.09341184069504	0.000183999816000184	0.253781746218254		0.116396794596215
chr2	175631587	175632389	803	9	8.09017598367431	0.000183999816000184	0.253781746218254	RAB3GAP1	0.366029333084457
chr17	47836446	47838764	2319	21	8.07698980318686	0.00018999981000019	0.258974211614024	TMEM132D	0.189038488110504
chr2	195509330	195511963	2634	19	-8.05951486615707	0.000195999804000196	0.263311100325263		-0.185619247403522
chr1	148619539	148621459	1921	16	-8.04795857169036	0.0001999998000002	0.263311100325263		-0.169404451634418
chr20	24066288	24066925	638	6	8.045489459856	0.0001999998000002	0.263311100325263	PKHD1	0.278413561643527
chr6	88316301	88317871	1571	11	8.0047300910095	0.000211999788000212	0.275973701554388	ADAMTS3	0.362687801173153
chr3	69311887	69312879	993	16	7.99650584605225	0.000214999785000215	0.276769223230777	EML6	0.140939876265294
chr25	39488285	39492818	4534	56	7.9897995083776	0.00021999978000022	0.28009356606028	GRID1	0.0974065457569532
chr2	13288654	13289328	675	28	7.9382613327844	0.000232999767000233	0.28964221035779	PALM2AKAP2	0.0914523185611531
chr3	91981212	91983149	1938	7	7.92550169322168	0.000234999765000235	0.28964221035779		0.373024872306049
chr3	177798964	177801586	2623	13	-7.9231350041539	0.000234999765000235	0.28964221035779	LARGE1	-0.327591045605765
chr10	58851865	58852601	737	5	7.87794274085066	0.000250999749000251	0.306106083367601		0.472698348066343
chr3	221519202	221520333	1132	17	-7.86848081034671	0.000258999741000259	0.308179311820688	KIAA0930	-0.181947275693688
chr2	240843277	240846387	3111	17	-7.85940185820883	0.000261999738000262	0.308179311820688	PAFAH2	-0.193845261041504
chr1	87835835	87836418	584	13	-7.85685301703996	0.000261999738000262	0.308179311820688		-0.164087633405915
chr1	23821079	23823730	2652	17	7.84160810852835	0.000264999735000265	0.308179311820688	AGBL4	0.125603417216905
chr6	8931652	8933729	2078	17	7.83937989562497	0.000265999734000266	0.308179311820688		0.140849406982251
chr10	65966061	65967798	1738	9	7.79320357620106	0.000274999725000275	0.313495098269608		0.333856625292215
chr10	61588021	61589101	1081	6	7.79167606543893	0.000275999724000276	0.313495098269608		0.455071692462578
chr2	248781873	248782501	629	21	7.77384666282624	0.000287999712000288	0.316460933539066	ARHGEF10L	0.151282287086584
chr15	46742756	46746512	3757	17	7.77354501502495	0.000287999712000288	0.316460933539066		0.219165321253711
chr10	59508216	59508684	469	6	-7.77068325721089	0.000288999711000289	0.316460933539066		-0.467555387923658
chr21	46741671	46742532	862	38	-7.76972522137832	0.00028999971000029	0.316460933539066		-0.171774310377524
chr18	10593510	10594951	1442	16	7.76082827170388	0.000292999707000293	0.316460933539066	LOC114108997	0.159565359210361
chr2	4937495	4937601	107	5	-7.74999291629948	0.000294999705000295	0.316460933539066		-0.415196753013207
chr1	88981002	88982909	1908	18	7.71108907491481	0.000308999691000309	0.328438322937824	TMIGD3	0.217623496597714
chr3	104395844	104396473	630	20	-7.68531834489098	0.000321999678000322	0.334697665302335	KCNIP3	-0.128208178392623
chr3	139402545	139403887	1343	9	7.68104854670068	0.000323999676000324	0.334697665302335	PCED1B	0.189648701735513
chr3	8222167	8222828	662	9	7.67147530954823	0.000328999671000329	0.334697665302335		0.198632851856178
chr10	76842287	76842700	414	10	-7.66314556419916	0.000334999665000335	0.334697665302335		-0.193801851253846
chrX	122711521	122716268	4748	19	7.661795016943	0.000335999664000336	0.334697665302335	LOC132658857	0.189551620047282
chr14	64604239	64604955	717	12	-7.66176653866425	0.000335999664000336	0.334697665302335	ZNF835	-0.244439438413732
chr5	105089201	105089965	765	10	-7.65517508842184	0.000337999662000338	0.334697665302335		-0.176248520891038
chr17	15682598	15683084	487	7	7.65436348949008	0.000337999662000338	0.334697665302335	INPP4B	0.165840793626693
chr16	60548519	60549043	525	8	7.63771299457496	0.000343999656000344	0.337752272417219		0.377752321214032
chrX	83883532	83888955	5424	25	7.63223262065071	0.000346999653000347	0.337834779812279		0.113966248866309
chr2	57572847	57574439	1593	10	7.61288985565694	0.000352999647000353	0.340812334187666		0.258215914102569
chr14	48748546	48749286	741	24	-7.59855851658412	0.000362999637000363	0.344721712655337		-0.143337595866189
chr7	100181908	100182234	327	18	7.59542351588314	0.000362999637000363	0.344721712655337	TTC7B	0.286690784125416
chr21	44903339	44904150	812	36	-7.58917130432086	0.000368999631000369	0.347570652429348		-0.259784992952348
chr1	5614890	5615729	840	13	-7.57083205788302	0.000377999622000378	0.352431780435352	AGAP1	-0.195128179648598
chr3	225585378	225586225	848	20	-7.56578029639724	0.000380999619000381	0.352431780435352	PLXNB2	-0.192174446082369
chr1	265958816	265959211	396	6	7.54497121649569	0.00038999961000039	0.352431780435352	COL18A1	0.200226018434331
chr2	19742381	19744207	1827	11	7.52804682000303	0.000395999604000396	0.352431780435352		0.188392293793813
chr15	53960406	53960771	366	10	7.52723812248216	0.000395999604000396	0.352431780435352	DGAT2	0.151253545288321
chr8	88913489	88913792	304	24	-7.52663553473929	0.000395999604000396	0.352431780435352		-0.105453006184084
chr16	19761878	19762838	961	7	7.51991122881336	0.000397999602000398	0.352431780435352	PDE4D	0.258452793766701
chr15	82324829	82326248	1420	62	-7.50499085439884	0.000406999593000407	0.352431780435352		-0.123360144739774
chr10	59275542	59280934	5393	22	7.50442584858389	0.000406999593000407	0.352431780435352		0.197344670554446
chr1	80593717	80594396	680	6	-7.49299251733038	0.000411999588000412	0.352431780435352		-0.34066230070556
chr1	226571682	226572753	1072	10	7.48118680039394	0.000417999582000418	0.352431780435352		0.233832530575119
chr10	79185306	79185858	553	7	7.48016313530655	0.000417999582000418	0.352431780435352		0.241728113382374
chr13	14007969	14009334	1366	13	7.47224899779106	0.000422999577000423	0.352431780435352		0.189095865075581
chr5	102280039	102281606	1568	13	7.45986545560411	0.000426999573000427	0.352431780435352		0.304910648215234
chr1	170964703	170965386	684	41	7.45853130325075	0.000426999573000427	0.352431780435352	LOC121816354	0.0837408258833135
chr14	63740560	63741453	894	32	-7.45707903451892	0.000426999573000427	0.352431780435352		-0.114941530288905
chr7	99881989	99882835	847	23	7.44459678714636	0.000428999571000429	0.352431780435352		0.106995779332195
chr5	3520445	3520848	404	48	7.44376211589432	0.00042999957000043	0.352431780435352	PBX4	0.101158781010568
chr19	56239123	56239980	858	24	7.43996848748648	0.000431999568000432	0.352431780435352	IFT122	0.21921623545229
chr1	90436056	90436621	566	14	-7.43390492054288	0.000434999565000435	0.352431780435352		-0.0936571276592749
chr1	5068952	5069367	416	19	7.42322639940797	0.000438999561000439	0.353202584297416	AGAP1	0.0993687025114473
chr3	168259755	168260934	1180	10	7.41632337660303	0.000444999555000445	0.355560782370252		0.125908670376253
chr24	9881154	9881924	771	16	7.40180988409648	0.000456999543000457	0.36018092553336		0.146281252906453
chr6	29840847	29842213	1367	12	-7.40122372668104	0.000456999543000457	0.36018092553336	UNC5C	-0.11052118275262
chr3	224369294	224370930	1637	38	7.39008723550613	0.000461999538000462	0.361473478526522	TAFA5	0.124245794216281
chr3	69465633	69467257	1625	14	-7.38255061353625	0.000464999535000465	0.361473478526522	SPTBN1	-0.166023952708687
chr15	28522053	28522408	356	14	7.37853172800367	0.000467999532000468	0.361473478526522	TMPRSS4	0.131890631558911
chr3	9308733	9309021	289	6	-7.35429187912188	0.000485999514000486	0.362052762947237	ZBTB43	-0.267179295186725
chr1	220019264	220020925	1662	10	-7.34739691643288	0.00048999951000049	0.362052762947237	GOLIM4	-0.190234513332891
chr21	46376043	46376879	837	39	-7.34184596515168	0.000494999505000495	0.362052762947237	DUSP8	-0.110154579985606
chr24	28790200	28791396	1197	18	7.33924399448647	0.000495999504000496	0.362052762947237		0.169981144137523
chr1	99484572	99485020	449	27	-7.33852374582959	0.000496999503000497	0.362052762947237		-0.124404466684557
chr12	49261019	49261843	825	21	7.33706734526984	0.000497999502000498	0.362052762947237	PRDM16	0.139407877871448
chr10	59483963	59487001	3039	13	-7.33634832783087	0.000497999502000498	0.362052762947237		-0.256252799639295
chr2	233888765	233889303	539	11	7.31667451851821	0.000511999488000512	0.362052762947237	DIS3L2	0.126828347165397
chr1	266011538	266012378	841	38	7.31532667801101	0.000512999487000513	0.362052762947237	COL18A1	0.123083676620153
chr3	100474957	100475908	952	25	7.30702389251633	0.000516999483000517	0.362052762947237	TBC1D8	0.110329916594938
chr3	2164321	2164940	620	29	7.30582002856047	0.000517999482000518	0.362052762947237	BRD3OS	0.113305302302637
chr24	28783328	28787202	3875	68	7.30257891386075	0.000517999482000518	0.362052762947237	TMEM248	0.151132659188248
chr2	250059807	250060410	604	16	7.30245905374231	0.000517999482000518	0.362052762947237	LOC121818850	0.0668391036002283
chr6	87522402	87523177	776	16	7.29971464171675	0.000517999482000518	0.362052762947237	SLC4A4	0.260322686958609
chr15	37371606	37374187	2582	78	-7.29844748308072	0.000518999481000519	0.362052762947237		-0.12801843071066
chr3	209149463	209150171	709	15	7.29482005253025	0.000520999479000521	0.362052762947237	RBP5	0.190038943975876
chr4	99183149	99183965	817	18	7.28504001547634	0.000524999475000525	0.362052762947237	EXOC4	0.174931317859739
chr16	69745848	69747086	1239	39	-7.28361228696228	0.000524999475000525	0.362052762947237		-0.0731627645850863
chr11	9705011	9706034	1024	9	7.27166856583144	0.000531999468000532	0.364709244758211	TRIM37	0.255660326484667
chr2	113706134	113706847	714	10	7.26041534010314	0.000542999457000543	0.368451835036537	HERC2	0.13315977158899
chr20	24895672	24897095	1424	8	7.25715225754671	0.000543999456000544	0.368451835036537		0.271878686662085
chr3	72743999	72745920	1922	9	7.24462762570246	0.000546999453000547	0.368451835036537		0.269868858375748
chr1	224122111	224124753	2643	23	7.23927047260884	0.000551999448000552	0.36967052050289		0.157999095056736
chr2	64058110	64058778	669	10	7.2333195350291	0.000555999444000556	0.369700619063426	TMC1	0.13427604936496
chr4	114109555	114111130	1576	15	7.23010306740658	0.000558999441000559	0.369700619063426		0.216707505686047
chr20	51358602	51359821	1220	34	-7.22363083743942	0.000564999435000565	0.369700619063426		-0.241037980600072
chr1	240405391	240406294	904	9	-7.22061468250532	0.000564999435000565	0.369700619063426		-0.318352154964791
chr11	38878053	38878659	607	24	7.21482364835006	0.000567999432000568	0.369700619063426	ARHGAP23	0.156263120859896
chr21	34718110	34718397	288	16	7.2096797003383	0.000573999426000574	0.371518723453344	CD6	0.114386845138938
chr14	4663335	4664329	995	68	-7.20091091653804	0.000584999415000585	0.376534873465127	VAT1L	-0.112763175729094
chr5	104604749	104605563	815	12	7.19343842012444	0.000597999402000598	0.381309195613881	FBXL17	0.304225443129908
chr9	32300370	32300771	402	7	7.18822977337344	0.000598999401000599	0.381309195613881	SPIDR	0.221484616654267
chr21	44427055	44427737	683	6	7.18317754077486	0.000603999396000604	0.382391027445038	SHANK2	0.188049785265598
chr5	104596028	104596372	345	18	-7.17486395333666	0.000610999389000611	0.384720414192629	FBXL17	-0.0887251204646766
chr1	138633083	138636666	3584	22	7.15651859189522	0.000625999374000626	0.38793707812627		0.18825743084311
chr21	22446065	22446621	557	18	7.1555207612686	0.000626999373000627	0.38793707812627	NAV2	0.130394923074161
chr21	40351332	40351565	234	15	7.14861374969617	0.000635999364000636	0.38793707812627	LOC121817561	0.175083742380211
chr5	106308858	106309258	401	7	-7.13649908441276	0.000644999355000645	0.38793707812627	MAN2A1	-0.264010847220366
chr13	42717231	42717690	460	19	7.13567711096062	0.000646999353000647	0.38793707812627	LOC121816267	0.138453325108488
chr3	225860293	225860652	360	17	-7.13378036052743	0.000647999352000648	0.38793707812627		-0.167823148745146
chrX	84496874	84497016	143	13	7.13345390526799	0.000647999352000648	0.38793707812627		0.13053639485379
chr15	82434988	82435382	395	38	-7.12120021585581	0.000657999342000658	0.38793707812627		-0.113856919663676
chr24	7512722	7513420	699	15	7.11861350773984	0.000658999341000659	0.38793707812627		0.158102425823204
chr18	58433079	58433710	632	9	7.1150270333092	0.000664999335000665	0.38793707812627		0.31000663322502
chr2	170304859	170306928	2070	22	-7.11471248426372	0.000664999335000665	0.38793707812627		-0.225253326983768
chr17	40356524	40357080	557	22	7.10624644484761	0.00066999933000067	0.38793707812627	FNIP2	0.177542005237369
chr26	32548820	32549189	370	22	7.10440220410101	0.000672999327000673	0.38793707812627	NSD3	0.178856247969736
chr3	221516582	221517981	1400	15	7.1036455123808	0.000672999327000673	0.38793707812627	KIAA0930	0.19266801020972
chr10	62139854	62141593	1740	13	7.10219067886278	0.000673999326000674	0.38793707812627		0.223160286733154
chr24	7981132	7982181	1050	17	-7.10025595928902	0.000675999324000676	0.38793707812627		-0.236260243337383
chr9	13996387	13996979	593	48	-7.09714051150466	0.00067999932000068	0.38793707812627	MAPK15	-0.132715353036241
chr11	10665829	10666051	223	7	7.0897728135538	0.000685999314000686	0.38793707812627		0.357188498080638
chr21	44494822	44495547	726	8	-7.08868730919853	0.000685999314000686	0.38793707812627		-0.326048932365811
chr1	2370689	2372033	1345	32	7.08034352816637	0.000693999306000694	0.38793707812627	HDAC4	0.101875630424593
chr26	35801629	35802420	792	35	-7.07747992712882	0.000697999302000698	0.38793707812627	GINS4	-0.16482251706128
chr1	256935418	256938053	2636	20	7.07738634857048	0.000697999302000698	0.38793707812627	TMEM108	0.121569286745266
chr2	218649675	218650216	542	14	7.07380206113127	0.000704999295000705	0.38793707812627	IGFBP2	0.147704100741184
chrX	103100462	103101643	1182	16	7.07162241081172	0.000706999293000707	0.38793707812627		0.19219429184268
chr15	68262528	68266456	3929	16	7.06885664967034	0.00070999929000071	0.38793707812627		0.203112865664101
chr18	45774020	45774590	571	21	7.06694281456568	0.00070999929000071	0.38793707812627		0.153643269965883
chr26	41618279	41618868	590	32	7.06382291543804	0.000712999287000713	0.38793707812627		0.104637580172375
chr1	62029885	62030907	1023	25	7.06261757163398	0.000715999284000716	0.38793707812627	LOC132659345	0.0984361078095107
chr23	273607	274162	556	34	-7.06150328129068	0.000715999284000716	0.38793707812627	LOC121817695	-0.126181860424159
chr3	91119080	91120875	1796	13	-7.05344584954519	0.000722999277000723	0.38793707812627		-0.277975901179748
chr14	5332112	5332879	768	19	-7.0479362284706	0.000727999272000728	0.38793707812627	WWOX	-0.272614794298431
chr1	184185081	184188689	3609	31	7.04573438163539	0.000727999272000728	0.38793707812627		0.127164460084258
chr1	256559644	256560239	596	7	7.04458560538995	0.000731999268000732	0.38793707812627		0.26442446505223
chr2	52176396	52177758	1363	13	-7.04161727458605	0.000733999266000734	0.38793707812627	RNF38	-0.107855004943171
chr1	221749057	221750363	1307	7	7.03959561850201	0.000736999263000737	0.38793707812627		0.27958493241119
chrX	81947401	81950903	3503	30	7.03886061069741	0.000736999263000737	0.38793707812627	TMLHE	0.145926172127529
chr4	70340557	70344650	4094	30	7.03281174984392	0.00073999926000074	0.38793707812627		0.0991188010947665
chr3	220907931	220908385	455	13	7.02434483326504	0.00074999925000075	0.389279130720869		0.138543268799783
chr5	65146038	65150488	4451	22	-7.02144356339973	0.000755999244000756	0.389279130720869	SGCD	-0.209811559051717
chr17	60114308	60114749	442	29	-7.02102188981549	0.000755999244000756	0.389279130720869	LOC121816956	-0.142834776414877
chr14	921450	921842	393	19	7.02034979157125	0.000755999244000756	0.389279130720869	TRNAG-GCC	0.119255157567049
chr12	3465436	3466233	798	13	7.01764770406984	0.00075999924000076	0.389607221012248	PM20D1	0.111691066846951
chr14	31527773	31528190	418	5	7.01361331036068	0.000763999236000764	0.389932420640267		0.214701162539211
chr1	243162658	243163807	1150	9	7.00488556977226	0.000770999229000771	0.390068374123766		0.277089847088635
chr12	79106718	79107077	360	25	7.00468280717897	0.000770999229000771	0.390068374123766		0.123233981520862
chr5	44693391	44694358	968	15	6.99803325080085	0.000775999224000776	0.390333279194618		0.164500724650769
chr14	1310579	1312089	1511	24	6.99208855335714	0.000782999217000783	0.390333279194618	TRNAG-GCC	0.104399259382528
chr6	45970060	45970706	647	7	-6.99037006667236	0.000782999217000783	0.390333279194618	LOC105608876	-0.203258128003164
chr15	27094315	27094652	338	21	6.9865471009994	0.000784999215000785	0.390333279194618		0.110027247855922
chr17	60155146	60156317	1172	18	-6.98054323827088	0.000793999206000794	0.391793627133818	LOC121816955	-0.10362589256085
chr3	202453833	202454281	449	21	6.96520622091303	0.000814999185000815	0.391793627133818	GSG1	0.106132254527129
chr3	124277206	124278362	1157	9	6.96406563813771	0.000814999185000815	0.391793627133818		0.303611742724389
chr16	27227739	27227853	115	5	6.96309154860984	0.000816999183000817	0.391793627133818		0.12905708085965
chrX	773959	774790	832	29	6.95628769136672	0.000823999176000824	0.391793627133818	LOC132658838	0.121995462063076
chr16	65741070	65741748	679	20	-6.9542744984135	0.000828999171000829	0.391793627133818	ADCY2	-0.169408786491661
chr2	175570240	175571631	1392	14	6.95400668147953	0.000830999169000831	0.391793627133818		0.209171393937358
chr1	3982755	3984578	1824	16	6.95198290392895	0.000833999166000834	0.391793627133818		0.18032463901818
chr18	50804483	50807338	2856	10	6.95134105686707	0.000834999165000835	0.391793627133818		0.248184531031447
chr21	47455012	47455992	981	24	6.95085711232853	0.000837999162000838	0.391793627133818	SIRT3	0.0887086700923315
chr7	3959352	3960216	865	30	-6.94805170167709	0.000844999155000845	0.391793627133818		-0.122990093995546
chr5	22093190	22093605	416	5	-6.93182771034061	0.000866999133000867	0.391793627133818		-0.396349552463202
chr12	79674900	79676014	1115	32	-6.92919350595019	0.000871999128000872	0.391793627133818	PPP1R12B	-0.14828904293705
chr2	10158355	10159787	1433	36	6.92060601132055	0.00087999912000088	0.391793627133818	LOC121818586	0.0925421948190684
chr17	27904563	27909225	4663	20	6.91597381236453	0.000883999116000884	0.391793627133818		0.189316068132267
chr1	244380599	244381878	1280	8	6.91412937843124	0.000883999116000884	0.391793627133818		0.199689275145941
chr1	269826883	269827233	351	8	6.91400035568845	0.000884999115000885	0.391793627133818	HLCS	0.158053441311691
chr3	69554375	69555156	782	7	6.91129566002734	0.00088999911000089	0.391793627133818	SPTBN1	0.171509895425209
chr15	30919831	30920347	517	10	6.90543937226763	0.000892999107000893	0.391793627133818		0.195506581594918
chr15	47390821	47391499	679	7	6.90242502953522	0.000897999102000898	0.391793627133818	LOC114118420	0.20471388767541
chr18	46087203	46089090	1888	122	-6.89771149200661	0.000903999096000904	0.391793627133818	SSTR1	-0.0886884145986458
chr1	278221977	278222824	848	22	6.89497400868964	0.000905999094000906	0.391793627133818	RAB5A	0.168471456719337
chr1	85866686	85867143	458	27	-6.88711698993635	0.000910999089000911	0.391793627133818	LOC101102447	-0.1768820638715
chr20	30013970	30015024	1055	21	6.88239672833708	0.000916999083000917	0.391793627133818		0.081348258948417
chr14	62208365	62208997	633	28	-6.87844491193392	0.00091999908000092	0.391793627133818		-0.128260784531304
chr6	58827442	58828705	1264	13	6.87757112344561	0.00091999908000092	0.391793627133818	FAM114A1	0.180181247509005
chr1	83036314	83037697	1384	7	6.87555740583877	0.000921999078000922	0.391793627133818		0.215795798355494
chr5	104875945	104877329	1385	20	6.87325595690815	0.000926999073000927	0.391793627133818	FBXL17	0.22978089144652
chr15	20147849	20149239	1391	13	6.86850683900111	0.000931999068000932	0.391793627133818	FDX1	0.198201944845068
chr3	69066643	69067804	1162	17	-6.86331353355323	0.000938999061000939	0.391793627133818	EML6	-0.216201076893102
chr10	59509866	59510751	886	8	-6.86304433052972	0.000938999061000939	0.391793627133818		-0.353643491364017
chrX	126656477	126659545	3069	9	6.85652361713062	0.000942999057000943	0.391793627133818	COL4A5	0.257010201682966
chr15	26249104	26252562	3459	29	6.85585866236862	0.000943999056000944	0.391793627133818		0.191259800038725
chr15	79541010	79542350	1341	30	6.85573549602269	0.000943999056000944	0.391793627133818	RTN4RL2	0.121887870346579
chr15	31454138	31455146	1009	13	6.85508682515766	0.000943999056000944	0.391793627133818	TECTA	0.125194228345882
chr3	225073340	225074116	777	38	6.85412227625455	0.000944999055000945	0.391793627133818		0.0897212071967465
chr14	53428814	53429316	503	15	6.8512393226383	0.000950999049000951	0.391793627133818	PNMA8A	0.195165619774876
chr12	76594235	76595257	1023	35	-6.84964534340743	0.000953999046000954	0.391793627133818	NEK7	-0.236023983401957
chr25	4589243	4589998	756	10	-6.84711696447529	0.000957999042000958	0.391793627133818	SIPA1L2	-0.2043164889005
chr20	29485346	29485991	646	37	-6.84216149331404	0.000961999038000962	0.391793627133818	NKAPL	-0.0914868966343989
chr5	1866077	1866692	616	21	-6.83430622016571	0.000973999026000974	0.391793627133818	ADAMTS2	-0.169065420645922
chr25	38258597	38259058	462	24	-6.83394168963514	0.000973999026000974	0.391793627133818	RGR	-0.167327995364912
chr3	128579303	128580341	1039	12	6.83301963750415	0.000975999024000976	0.391793627133818		0.210502218776762
chr2	9729477	9731167	1691	25	6.83076822248896	0.000976999023000977	0.391793627133818	ZNF618	0.118802557433515
chr1	89399702	89400724	1023	18	-6.82846453694644	0.000978999021000979	0.391793627133818	KCND3	-0.110265924876951
chr14	45853928	45854475	548	23	-6.82693772935523	0.000978999021000979	0.391793627133818	NPHS1	-0.129838096880365
chr2	181508180	181510208	2029	6	6.8165485287933	0.000991999008000992	0.391793627133818		0.294494098037459
chr2	240491458	240491775	318	13	-6.81351547105349	0.000992999007000993	0.391793627133818	ZNF683	-0.143805738146571
chrX	1259003	1259208	206	7	6.81292929216687	0.000993999006000994	0.391793627133818		0.190773556788357
chr12	49268636	49269237	602	29	-6.81259344160075	0.000993999006000994	0.391793627133818	PRDM16	-0.0913590685308007
chr2	212199694	212201592	1899	26	6.80501404107374	0.00100599899400101	0.391793627133818	CPS1	0.0877718049039085
chr22	17824492	17825002	511	15	-6.80435946198152	0.00100799899200101	0.391793627133818	PIK3AP1	-0.089753401436346
chr16	60890772	60891782	1011	12	-6.80060356863382	0.00101199898800101	0.391793627133818		-0.195744780426339
chr10	71551081	71554182	3102	26	6.79744959377701	0.00101799898200102	0.391793627133818	LOC105605916	0.0839396466436005
chrX	126620419	126622423	2005	7	-6.79503069994083	0.00102199897800102	0.391793627133818	COL4A5	-0.305571133990128
chr8	84036879	84037637	759	22	6.79469872349266	0.00102299897700102	0.391793627133818	IGF2R	0.0829544805619345
chr13	7800703	7802456	1754	7	6.79426057146862	0.00102299897700102	0.391793627133818	MACROD2	0.314712955054104
chr9	76080353	76080944	592	10	6.79305478617487	0.00102299897700102	0.391793627133818		0.126852294100619
chr4	121310225	121310812	588	37	-6.79192388050224	0.00102399897600102	0.391793627133818		-0.0847874520371796
chr13	73701088	73703265	2178	19	-6.79040038861725	0.00102699897300103	0.391793627133818	LOC101110259	-0.151096625247752
chr17	62729230	62729648	419	20	6.78895749400906	0.00102899897100103	0.391793627133818	PXN	0.138472717885839
chr22	36800506	36800771	266	6	6.78850604638714	0.00102899897100103	0.391793627133818	ENO4	0.133315379816017
chr26	2276233	2276848	616	16	6.78694171514223	0.00102999897000103	0.391793627133818		0.131468813843797
chr13	21297120	21300104	2985	18	6.78349184086203	0.00103199896800103	0.391793627133818		0.192898420795469
chr3	56701645	56702239	595	9	6.78229941518406	0.00103399896600103	0.391793627133818		0.145305181999425
chr17	63393046	63395049	2004	26	6.78179341559261	0.00103499896500103	0.391793627133818		0.157407245863824
chr2	170357679	170362129	4451	21	6.7809871746373	0.00103699896300104	0.391793627133818		0.195685115590349
chr1	3940718	3941130	413	7	-6.78039655229816	0.00103699896300104	0.391793627133818		-0.207869953422401
chr5	39888932	39889357	426	5	6.77949598787057	0.00103799896200104	0.391793627133818	LOC132659881	0.322806609036218
chrX	117122886	117123874	989	5	6.77935483447881	0.00103799896200104	0.391793627133818		0.343354045880858
chr2	169255066	169256089	1024	6	6.77694133373219	0.00104199895800104	0.391793627133818	LRP1B	0.376321022543647
chr2	240553055	240553917	863	26	-6.77672509361831	0.00104299895700104	0.391793627133818	UBXN11	-0.116496303173325
chr6	87963851	87965691	1841	7	-6.7749699014532	0.00104599895400105	0.391793627133818		-0.317839185429087
chr26	43898436	43899014	579	27	-6.77258691335742	0.00104899895100105	0.391793627133818		-0.191318668903445
chr18	3245504	3247252	1749	24	-6.77075483881046	0.00104999895000105	0.391793627133818	GABRB3	-0.0976075929932554
chr13	1536294	1537049	756	26	6.76877124249336	0.00105399894600105	0.391793627133818	LOC105613810	0.132644132798711
chr24	32435799	32435926	128	5	-6.764979495318	0.00105799894200106	0.391793627133818	LOC121817872	-0.158340828019028
chr9	52809050	52809756	707	8	6.76459628511966	0.00105899894100106	0.391793627133818	LOC121820340	0.117629860749076
chr24	15114173	15114723	551	13	6.76438872503185	0.00105899894100106	0.391793627133818		0.202439876073512
chr3	92036371	92037440	1070	6	6.76192369973633	0.00106299893700106	0.391793627133818		0.415949985811556
chr17	68684565	68685123	559	13	6.76049159393791	0.00106699893300107	0.391793627133818		0.146422200343895
chr2	174276649	174278471	1823	19	6.75834625523082	0.00107099892900107	0.391793627133818		0.211386537367314
chr26	8801265	8802557	1293	14	-6.75660848355234	0.00107099892900107	0.391793627133818	LOC114110958	-0.186977286471778
chr1	87785229	87785749	521	7	6.75392373446101	0.00107199892800107	0.391793627133818	CYM	0.35187107428986
chr14	51403637	51404959	1323	14	6.74788820408091	0.00108899891100109	0.395874619799361	PHLDB3	0.209060119752296
chrX	126437723	126438062	340	44	6.7457713801387	0.00108999891000109	0.395874619799361	IRS4	0.116619148675956
chr17	55189727	55190487	761	13	6.73682707931087	0.0011049988950011	0.399222018734638	SH2B3	0.121612268475468
chrX	80490772	80490930	159	13	6.73268174140652	0.00111099888900111	0.399222018734638	IDH3G	0.100200770241851
chr2	170824400	170827197	2798	14	6.72909554327419	0.00111299888700111	0.399222018734638		0.161562087283467
chr3	110079089	110080422	1334	7	-6.7284940369387	0.00111299888700111	0.399222018734638		-0.290986296755174
chr13	42118817	42119327	511	10	6.72166731760192	0.00112099887900112	0.400850515816151		0.134736099318163
chr2	10599484	10600083	600	5	6.71701068255041	0.00113099886900113	0.402655980779602		0.165976101585449
chr9	43865419	43865990	572	9	6.71547494314313	0.00113299886700113	0.402655980779602		0.256548523813791
chr9	51112396	51113772	1377	7	6.7118822123861	0.00113899886100114	0.403550431311954		0.226976428116448
chr1	179491226	179491652	427	9	6.70464498909456	0.00115399884600115	0.407435911713024	GRAMD1C	0.122255851984813
chr23	53155281	53155969	689	11	-6.70378593427415	0.00115699884300116	0.407435911713024	DCC	-0.211495583991967
chr4	14117935	14118101	167	8	6.69673116380072	0.00116499883500116	0.409009909171909	DYNC1I1	0.220032954110052
chr9	27609449	27610829	1381	10	6.68910130874954	0.00117999882000118	0.411742878676283		0.165898613341391
chr3	109771480	109771799	320	11	6.68559280289455	0.00118499881500119	0.411742878676283		0.198629590492282
chr14	63885607	63887227	1621	19	-6.68325625097243	0.00118699881300119	0.411742878676283		-0.145965375495109
chr2	181557591	181560363	2773	12	6.68308275632166	0.00118699881300119	0.411742878676283		0.194803487980738
chr4	118432516	118433104	589	23	6.67896850050049	0.00119499880500119	0.41328052701798	DPP6	0.158685985654896
chr2	242667333	242667954	622	12	6.66982973037581	0.0012049987950012	0.414162879092253		0.0861584664427919
chr21	33035868	33037002	1135	6	-6.66853655666186	0.00120899879100121	0.414162879092253		-0.192759004755498
chr4	20343726	20346104	2379	26	-6.66486223267111	0.00121299878700121	0.414162879092253		-0.088273344064897
chr6	84266650	84267423	774	7	-6.66291301106663	0.00121599878400122	0.414162879092253	LOC106990528	-0.187148831775366
chr19	45679652	45680015	364	13	6.66048783167466	0.00121699878300122	0.414162879092253	WNT5A	0.120606798785673
chr10	62556950	62560748	3799	20	6.65894062141668	0.00121899878100122	0.414162879092253		0.186948640016031
chr2	175210188	175211069	882	7	-6.6560267071409	0.00122599877400123	0.414450136570272	R3HDM1	-0.254278335762193
chr25	6414096	6414490	395	11	-6.65357572717075	0.00122699877300123	0.414450136570272	SLC35F3	-0.148637174702041
chr24	22925683	22926482	800	15	6.65038681101935	0.00123599876400124	0.415987531087678	TNRC6A	0.114861665909827
chr6	54933661	54934931	1271	7	-6.64602094731422	0.00124299875700124	0.415987531087678		-0.275700835539726
chr26	1444311	1444983	673	27	6.64273698909911	0.00124799875200125	0.415987531087678		0.104046931291058
chr4	88883384	88883999	616	11	6.63965783028851	0.00125499874500125	0.415987531087678	CADPS2	0.159483497391682
chr15	54397950	54398981	1032	32	6.63932367361115	0.00125599874400126	0.415987531087678	WNT11	0.0911587100762554
chr19	32191373	32191984	612	27	-6.63730401130143	0.00125999874000126	0.415987531087678	FRMD4B	-0.125593718667836
chr24	3795774	3796410	637	18	-6.63671199775567	0.00126199873800126	0.415987531087678		-0.186797737777187
chr2	42384856	42385096	241	10	6.63322208272531	0.00126699873300127	0.415987531087678		0.139257875125836
chr21	33220449	33220649	201	5	6.6284545904354	0.00127799872200128	0.415987531087678		0.226965230691853
chr24	39234315	39235078	764	38	-6.62691111393316	0.00128199871800128	0.415987531087678	FBXL18	-0.120404695189875
chr22	7424128	7424557	430	7	6.62675638278795	0.00128199871800128	0.415987531087678	PRKG1	0.205495799740631
chr10	58853764	58855046	1283	7	6.62480624047721	0.00128599871400129	0.415987531087678		0.350497392797775
chr5	98397213	98398946	1734	10	-6.62433305051865	0.00128699871300129	0.415987531087678		-0.198242920590299
chr11	17012738	17013273	536	16	-6.62429165739107	0.00128699871300129	0.415987531087678		-0.110120520226651
chr15	54937967	54940339	2373	25	-6.62339396682018	0.00128799871200129	0.415987531087678		-0.102491438845943
chr24	9676977	9679108	2132	24	6.62276475326372	0.00128899871100129	0.415987531087678		0.177845812082619
chr2	96416974	96418293	1320	8	-6.62011754796357	0.0012949987050013	0.416379055702163		-0.21772568528839
chr3	225244515	225245101	587	9	6.61478530793767	0.0013019986980013	0.416379055702163		0.119953397635969
chr13	43896058	43896748	691	7	-6.60918571637795	0.00131299868700131	0.416379055702163		-0.201078901024135
chr13	54398580	54399155	576	18	-6.60663782980106	0.00131699868300132	0.416379055702163		-0.181600621773986
chr4	62658531	62658785	255	6	6.6042112145404	0.00132299867700132	0.416379055702163	EEPD1	0.136919063092654
chr1	84892499	84893220	722	9	6.6008607695824	0.00132899867100133	0.416379055702163		0.147876644260971
chr2	169350022	169351477	1456	8	6.59877093239015	0.00133499866500134	0.416379055702163	LRP1B	0.19544077872589
chr2	2709876	2710638	763	16	6.5977216273107	0.00133799866200134	0.416379055702163	LOC101116026	0.111850221666545
chr6	54953527	54956038	2512	8	-6.59734062552331	0.00133899866100134	0.416379055702163		-0.308548180506536
chr23	24556629	24557970	1342	19	6.59386306079026	0.00134299865700134	0.416379055702163		0.134868413334493
chr18	3745859	3746370	512	5	6.5918123690779	0.00135099864900135	0.416379055702163	GABRG3	0.229815104391139
chr14	17436091	17436319	229	7	6.59126477752759	0.00135099864900135	0.416379055702163		0.13188382612935
chr7	34109648	34109795	148	8	6.59048336426125	0.00135299864700135	0.416379055702163		0.0851593051461639
chr18	1193513	1195874	2362	13	6.5903525971961	0.00135299864700135	0.416379055702163		0.157265950665644
chr13	38840286	38841053	768	9	6.58931339623455	0.00135399864600135	0.416379055702163	SLC24A3	0.187945111835514
chr1	131235859	131237072	1214	14	6.58567832700773	0.00135999864000136	0.416379055702163		0.188419023525842
chr2	144696422	144697947	1526	10	6.58381124655077	0.00136599863400137	0.416379055702163		0.282553906422615
chr24	15313190	15315352	2163	28	6.58119146488876	0.00136899863100137	0.416379055702163		0.140718078713578
chr14	60665236	60666798	1563	15	6.57614686547552	0.00137399862600137	0.416379055702163		0.188515655210391
chr5	12160059	12160836	778	8	6.57473824778325	0.00137899862100138	0.416379055702163	LOC114108666	0.176949510493173
chr14	6017593	6018452	860	12	-6.57372626491554	0.00138199861800138	0.416379055702163	MAF	-0.163184278431085
chr15	55958100	55959317	1218	9	-6.57193342946992	0.00138399861600138	0.416379055702163	ANO3	-0.217851889451127
chr4	71159132	71160470	1339	13	6.57024618907767	0.00138699861300139	0.416379055702163		0.234665227048457
chr11	39190034	39190664	631	28	-6.56883044618371	0.00138799861200139	0.416379055702163	SPMAP1	-0.095847334988937
chr2	10171860	10172439	580	14	6.56854019092367	0.00138799861200139	0.416379055702163	RGS3	0.114473066514031
chr6	36382158	36382689	532	16	6.56748603300122	0.00138799861200139	0.416379055702163	FAM13A	0.119578391639772
chr21	21761529	21763732	2204	24	6.56475716170414	0.0013959986040014	0.416379055702163	NELL1	0.139265392523605
chr24	13979802	13979974	173	5	6.55950422142721	0.00140499859500141	0.416379055702163	PARN	0.158828658747647
chr14	31521171	31524136	2966	12	-6.55938031249471	0.00140499859500141	0.416379055702163		-0.192262076982019
chr24	13118753	13120339	1587	13	6.55896180123496	0.00140499859500141	0.416379055702163		0.226679052294963
chr26	35605001	35605653	653	21	-6.55733897601497	0.00140599859400141	0.416379055702163		-0.138606433420175
chr6	25511650	25511868	219	5	-6.55547075059527	0.00140999859000141	0.416379055702163	LOC101111713	-0.151775947329605
chr1	232520541	232520589	49	5	-6.55493187747814	0.00141099858900141	0.416379055702163	GMPS	-0.134199486311116
chr25	4739597	4740194	598	16	6.55361896229564	0.00141499858500141	0.416379055702163	SIPA1L2	0.114765675824937
chr2	103615255	103615836	582	15	6.55298474223135	0.00141599858400142	0.416379055702163	KIF13B	0.141815792768563
chr6	46408209	46408459	251	22	-6.54510019093448	0.00143299856700143	0.419249785295669	LOC114115300	-0.0975555694735667
chr21	14562044	14562343	300	8	6.54467441331059	0.00143299856700143	0.419249785295669	TENM4	0.107600704347106
chr1	106800970	106801672	703	33	6.5414296033487	0.00144299855700144	0.419872316969788	INSRR	0.0814759175003795
chr3	181295413	181295802	390	19	6.54018722216912	0.00144499855500145	0.419872316969788	RAC2	0.138303144524811
chr3	181652429	181652985	557	9	6.53877688539597	0.00144599855400145	0.419872316969788		0.115757226436375
chr1	148682291	148683549	1259	7	6.53320314339211	0.00146399853600146	0.423140938222698		0.305688682394261
chr8	83137952	83138244	293	8	6.53098069503869	0.00147099852900147	0.423140938222698	LOC121820213	0.111586972813505
chr13	12276665	12277480	816	13	6.52620828558502	0.00148099851900148	0.423140938222698	TAF3	0.203481869331016
chr1	6222698	6223511	814	10	6.52605244616797	0.00148199851800148	0.423140938222698		0.194651301794845
chr3	71030089	71030707	619	6	6.52437200117383	0.00148499851500148	0.423140938222698	LOC132659407	0.264085894727976
chr13	51804713	51805493	781	5	-6.52277800650297	0.00148799851200149	0.423140938222698		-0.200242938981254
chr1	183103450	183104586	1137	8	-6.5220331289119	0.00148899851100149	0.423140938222698		-0.250565835375954
chr9	33231283	33231932	650	9	6.51759609171638	0.0014969985030015	0.423140938222698		0.0902544496377048
chrX	61310795	61313044	2250	7	-6.51738062955888	0.0014969985030015	0.423140938222698	OPHN1	-0.217409195533147
chr1	5685592	5686210	619	14	-6.51509639590793	0.00150599849400151	0.423140938222698		-0.215130658037493
chr3	1176801	1177304	504	19	6.51341786811658	0.00150899849100151	0.423140938222698		0.120510482415794
chr12	4102649	4103217	569	23	6.51072634064732	0.00151299848700151	0.423140938222698		0.110508173613738
chr13	20381021	20382172	1152	7	6.50917883686186	0.00151699848300152	0.423140938222698	MALRD1	0.339827455593192
chr7	84507483	84508426	944	11	6.50906085884831	0.00151699848300152	0.423140938222698		0.192920471720363
chr1	89032049	89032492	444	9	6.50594952905929	0.00152899847100153	0.423140938222698		0.110236217179194
chr2	28428511	28429092	582	12	6.50261481362166	0.00152999847000153	0.423140938222698	CARD19	0.108009715609545
chr7	83694660	83695364	705	29	-6.49994440832023	0.00153799846200154	0.423140938222698	VSX2	-0.107283068672522
chr1	260219304	260219647	344	9	6.49894088075893	0.00153899846100154	0.423140938222698	LCA5L	0.235462655008346
chr13	34961575	34962210	636	6	6.49785772498292	0.00154099845900154	0.423140938222698		0.173326617126691
chr3	178551739	178553134	1396	13	6.49617723670153	0.00154199845800154	0.423140938222698		0.157437458954453
chr14	59752680	59754976	2297	16	6.49162504371236	0.00155299844700155	0.423140938222698		0.161971442997099
chr10	74128393	74128716	324	11	-6.4909017751131	0.00155299844700155	0.423140938222698		-0.205207918572565
chr25	4464547	4464897	351	11	6.48567862144547	0.00156899843100157	0.423140938222698		0.162284212712511
chr3	4331587	4332092	506	6	6.48238985584021	0.00157599842400158	0.423140938222698	CFAP77	0.252601415936343
chr1	88036705	88037318	614	7	-6.48221577400409	0.00157599842400158	0.423140938222698		-0.168291426942312
chr8	2843181	2844282	1102	14	6.48025532702522	0.00158099841900158	0.423140938222698	IMPG1	0.16121925871284
chr1	255317467	255318147	681	16	6.4800245778192	0.00158199841800158	0.423140938222698	LOC105604327	0.112497633989039
chr1	133060147	133061801	1655	9	-6.47940734341451	0.00158399841600158	0.423140938222698		-0.179410542356249
chr16	39616626	39618532	1907	23	6.4792393928216	0.00158399841600158	0.423140938222698	RAI14	0.148519092917566
chr24	30478988	30480070	1083	26	6.47857780383649	0.00158499841500158	0.423140938222698	AUTS2	0.230691182471035
chr1	277857933	277858929	997	17	6.47435629410057	0.00158899841100159	0.423140938222698		0.159217647625985
chr2	8892392	8893229	838	7	6.47133775297674	0.00159299840700159	0.423140938222698		0.160619576719815
chr14	64233994	64234754	761	22	6.46903841109309	0.0016009983990016	0.423140938222698		0.114462832983349
chr5	53696045	53698273	2229	8	-6.46833486110167	0.0016009983990016	0.423140938222698		-0.137495161384441
chr3	6445819	6446670	852	17	6.46765653421902	0.0016029983970016	0.423140938222698	GPR107	0.117774926196277
chr18	2905828	2909148	3321	18	-6.46710860772492	0.0016029983970016	0.423140938222698		-0.116152172467929
chr23	3263201	3263951	751	14	6.46600821920622	0.00160499839500161	0.423140938222698		0.143814155988844
chr13	21468154	21469845	1692	11	-6.46572066707405	0.00160599839400161	0.423140938222698		-0.276091810310949
chrX	93956070	93958883	2814	14	-6.46559516167757	0.00160599839400161	0.423140938222698		-0.214938403246158
chr7	99307106	99307840	735	20	6.4654604830655	0.00160599839400161	0.423140938222698	FOXN3	0.174383013964723
chr8	1118295	1119040	746	12	6.46534584036802	0.00160699839300161	0.423140938222698		0.243539733771447
chr18	46327972	46329170	1199	8	-6.45595012847253	0.00163799836200164	0.425404021732542		-0.165740419798298
chr13	2098213	2099123	911	12	-6.45550302845699	0.00163899836100164	0.425404021732542	PLCB4	-0.232818123905447
chr4	48643981	48644767	787	40	-6.45399716417656	0.00164099835900164	0.425404021732542		-0.119607382323731
chr1	262037951	262038945	995	17	6.45256961108098	0.00164499835500164	0.425404021732542	LOC132657453	0.108952738517001
chr3	110076136	110076560	425	6	-6.45081028953716	0.00164799835200165	0.425404021732542		-0.211367715486943
chr2	171964650	171966205	1556	8	6.44981826888434	0.00165299834700165	0.425404021732542		0.267111260952537
chr24	14067026	14067114	89	5	6.44926924752748	0.00165399834600165	0.425404021732542	BFAR	0.210863329238539
chr14	25291650	25291965	316	5	6.44897578559672	0.00165399834600165	0.425404021732542	DRC7	0.173079839837679
chr2	2720843	2721477	635	27	6.44824928253977	0.00165699834300166	0.425404021732542	LOC101116026	0.0860392497738305
chr13	52927061	52927950	890	21	-6.44504290244941	0.00165999834000166	0.425404021732542	SIRPA	-0.136681054370081
chr15	67574219	67576160	1942	6	-6.44447123512625	0.00166199833800166	0.425404021732542		-0.197538641065742
chr6	78149163	78154017	4855	16	6.44248895835865	0.00166399833600166	0.425404021732542	ADGRL3	0.17584136419432
chr2	175020105	175020701	597	9	6.44197225779652	0.00166599833400167	0.425404021732542	LCT	0.138993405889853
chr1	100868196	100869800	1605	12	6.44141479017494	0.00166699833300167	0.425404021732542		0.132257662476246
chr13	74432878	74433307	430	12	6.43705689214415	0.00167499832500167	0.425907145208828	LOC105616794	0.149385693338715
chr5	41129584	41130062	479	39	-6.43602573118009	0.00167799832200168	0.425907145208828	KISS1R	-0.105456536620405
chr14	61773954	61774468	515	16	6.43467821210105	0.00167999832000168	0.425907145208828	LOC101120904	0.182218629428103
chr20	24020474	24024772	4299	44	-6.42823212661342	0.0016999983000017	0.427874887575756	PKHD1	-0.0769011839763517
chr3	177683	178664	982	21	-6.42512550427077	0.00170499829500171	0.427874887575756	CACNA1B	-0.151241260421002
chr20	30433471	30434281	811	12	6.42464674515831	0.00170599829400171	0.427874887575756		0.142100943025771
chr18	66365792	66368396	2605	69	6.42234819297954	0.00171399828600171	0.427874887575756	ASPG	0.072530143506923
chr8	5128658	5132447	3790	20	6.42215718395918	0.00171499828500172	0.427874887575756		0.138345352030243
chr4	20489598	20490450	853	9	-6.42051178335828	0.00171599828400172	0.427874887575756	THSD7A	-0.210271157291464
chr3	9281697	9282481	785	32	6.41962691611981	0.00171999828000172	0.427874887575756		0.112230242569946
chr11	39492625	39493556	932	12	6.41958081853076	0.00172099827900172	0.427874887575756	FBXL20	0.121565655695042
chr16	57883044	57885449	2406	10	6.41938886230316	0.00172099827900172	0.427874887575756		0.235884576393072
chr9	29364801	29365317	517	9	6.41701727714098	0.00172899827100173	0.428274379417928	FBXO32	0.233091430567607
chr2	87696929	87697283	355	9	-6.4160407850069	0.00172999827000173	0.428274379417928	PLIN2	-0.122762848509348
chr8	62126430	62126892	463	7	6.40944806784205	0.00174599825400175	0.43064250340005	PEX7	0.145624196286023
chr3	181300098	181300580	483	11	6.40937603135379	0.00174699825300175	0.43064250340005	RAC2	0.138957908709699
chr8	91275014	91276725	1712	52	6.40366266431937	0.00176099823900176	0.430910531667431		0.187425239556605
chr1	11778036	11779000	965	15	6.40212822285326	0.00176199823800176	0.430910531667431	GRIK3	0.139401277712763
chr13	34956058	34957503	1446	11	-6.40203585122051	0.00176199823800176	0.430910531667431		-0.218891819265059
chr10	85133377	85134454	1078	28	6.39911763570037	0.00176799823200177	0.430910531667431		0.136082439224877
chr5	51019953	51020299	347	5	6.39649436861987	0.00177899822100178	0.430910531667431		0.199056284721923
chr22	48403578	48404060	483	14	6.3963104620768	0.00177999822000178	0.430910531667431	MGMT	0.115463515442157
chr14	13011895	13012790	896	52	-6.3950887056749	0.00178399821600178	0.430910531667431	ZNF469	-0.101579113368284
chr1	53467191	53467828	638	5	6.39323497947727	0.00178599821400179	0.430910531667431	ST6GALNAC5	0.335098547661245
chr23	7045666	7045869	204	11	-6.39283970891421	0.00178699821300179	0.430910531667431		-0.182876440106653
chr1	89345332	89345602	271	8	6.39211289366949	0.00178899821100179	0.430910531667431	KCND3	0.191878454866866
chr1	267350330	267350711	382	20	-6.39185548263929	0.00178899821100179	0.430910531667431		-0.106741934841277
chr24	25573333	25573712	380	16	-6.38802112120078	0.0017989982010018	0.432153285638125	GTF3C1	-0.0979672438639792
chr9	20502396	20503183	788	7	-6.38484127702966	0.00180899819100181	0.432153285638125		-0.194919251469058
chr13	80112149	80112627	479	15	6.38470449465513	0.00180999819000181	0.432153285638125		0.110345069586664
chr6	115911090	115911741	652	25	6.382852604569	0.00181499818500182	0.432153285638125		0.126842241181066
chr13	361244	361754	511	5	6.38180208159416	0.00181699818300182	0.432153285638125		0.173254698857635
chr15	29639725	29640639	915	16	6.38049852426267	0.00181999818000182	0.432153285638125		0.161826344521833
chr22	35940842	35942940	2099	30	6.38031546268776	0.00182099817900182	0.432153285638125		0.110658873734434
chr3	180475323	180475892	570	12	6.37955752740383	0.00182399817600182	0.432153285638125	LOC114114032	0.143663681961176
chr4	8387166	8388308	1143	21	-6.37733763332856	0.00182899817100183	0.432453553260732		-0.133308916924671
chr22	14971320	14973099	1780	7	-6.37558762270479	0.00183299816700183	0.432516636729799		-0.197489763170356
chr6	114069728	114070652	925	32	6.37318059553306	0.00183699816300184	0.432579463762	KIAA0232	0.0692269798950027
chr5	106313249	106314112	864	29	-6.37060582402747	0.00184599815400185	0.433073032926967	MAN2A1	-0.178623932683803
chr18	49378912	49381068	2157	17	-6.37017525981635	0.00184899815100185	0.433073032926967		-0.183068416287992
chr8	88138733	88139377	645	10	6.36884890280461	0.00185199814800185	0.433073032926967	C8H6orf118	0.207528818746873
chr19	59488294	59488847	554	12	-6.36684304436962	0.00185699814300186	0.433073032926967	KBTBD12	-0.176096321440808
chr3	147241658	147242834	1177	10	-6.36465826694544	0.00186399813600186	0.433073032926967	SLC2A13	-0.197113817937359
chr13	74813909	74814836	928	15	6.36288086437619	0.00186599813400187	0.433073032926967		0.110800618321421
chr14	58454218	58455790	1573	11	6.36227310779176	0.00186899813100187	0.433073032926967	LOC105601988	0.0724847637928497
chr3	98078630	98080640	2011	18	6.36209379312479	0.00186899813100187	0.433073032926967		0.114891897458315
chr5	3690741	3691159	419	21	6.36045348945141	0.00187399812600187	0.433144152994461	GATAD2A	0.116783941004291
chr2	249895850	249896841	992	33	6.35894294974989	0.00187899812100188	0.433144152994461	LOC132659361	0.0949817749564809
chr3	81432598	81432992	395	7	6.35694782069092	0.00188599811400189	0.433144152994461	MTA3	0.113026670383669
chr1	214732752	214734344	1593	11	6.35642744917918	0.00188799811200189	0.433144152994461		0.213377187402558
chr8	82757424	82757907	484	11	6.35617932188413	0.00188799811200189	0.433144152994461	TMEM181	0.131625531628501
chr12	51602395	51603467	1073	12	6.35070380411076	0.0019019980980019	0.434179908285845	TMEM51	0.117426250766257
chr1	36463892	36465810	1919	17	-6.34874023139514	0.00190799809200191	0.434179908285845	NFIA	-0.161722617268598
chr3	183149775	183151147	1373	12	-6.34778827473603	0.00190999809000191	0.434179908285845	BICD1	-0.148280294107857
chr26	32916255	32916544	290	17	-6.34613741942158	0.00191299808700191	0.434179908285845		-0.0872652726547142
chr1	14448964	14449836	873	26	6.34491110029373	0.00191399808600191	0.434179908285845		0.125243158914904
chr7	45739679	45740150	472	15	6.34474566732965	0.00191499808500192	0.434179908285845	TLN2	0.14071918515665
chr4	28564405	28564738	334	6	6.34234681789401	0.00192199807800192	0.434242214612747	HDAC9	0.180008702945583
chr2	7237813	7238365	553	8	6.33733049528122	0.00193299806700193	0.434242214612747	ASTN2	0.187852789959875
chr4	114713461	114715627	2167	9	-6.33678657281053	0.00193299806700193	0.434242214612747	LOC101105810	-0.114788385020127
chr6	112993132	112994019	888	23	-6.33403449631863	0.00193999806000194	0.434242214612747	LDB2	-0.159535970594557
chr13	81477166	81477988	823	11	6.33397939736968	0.00193999806000194	0.434242214612747	BCAS1	0.150367985950429
chr7	101011712	101012085	374	12	6.33005478495569	0.00195299804700195	0.434242214612747	SPG11	0.152734413893288
chr18	56519949	56520672	724	11	-6.32948056184343	0.00195399804600195	0.434242214612747	LOC101117703	-0.15031953739289
chrX	106708341	106711436	3096	15	6.32939683857668	0.00195399804600195	0.434242214612747		0.149216246667569
chr20	30814551	30815535	985	18	6.32821555433558	0.00195699804300196	0.434242214612747	LOC101111669	0.104496415546761
chr3	138739455	138739553	99	5	6.32769259431627	0.00195899804100196	0.434242214612747	VDR	0.145258881917652
chr18	3465961	3471098	5138	34	-6.32742609137345	0.00195899804100196	0.434242214612747	GABRB3	-0.077936960871317
chr5	15842136	15843442	1307	23	6.32550311722052	0.00196399803600196	0.434242214612747		0.113203170061379
chr16	70507277	70507498	222	19	-6.32413558740757	0.00196399803600196	0.434242214612747		-0.219368316400621
chr16	33983824	33984122	299	5	6.32050313654224	0.00197599802400198	0.435454486598745		0.280060838925812
chr20	24506218	24506602	385	14	-6.32016189917525	0.00197699802300198	0.435454486598745		-0.190897482461229
chr13	38964882	38967109	2228	21	-6.31733445963399	0.00198699801300199	0.436826620099376	RIN2	-0.124167591208967
chr20	24865789	24866232	444	8	-6.31423095697905	0.002000997999002	0.437899748540929	LOC101106976	-0.179889248946338
chr22	26674057	26675667	1611	5	6.31273527234942	0.00200599799400201	0.437899748540929		0.2159589267313
chr3	223390767	223391330	564	21	6.31253664999331	0.00200699799300201	0.437899748540929		0.125626013519842
chr6	88388750	88391120	2371	16	6.31239438553466	0.00200699799300201	0.437899748540929	ADAMTS3	0.144747386536122
chr1	20805232	20805794	563	15	6.31107231717542	0.00201399798600201	0.438601061398939	LURAP1	0.12738706816701
chr7	44614672	44615291	620	13	6.30760865071691	0.00201999798000202	0.438956830202048	USP3	0.127222293423555
chr15	47537216	47537941	726	6	6.30433242707292	0.00202599797400203	0.438956830202048	LOC101103179	0.289331501672619
chr14	52147171	52147823	653	14	6.30396312731297	0.00202699797300203	0.438956830202048	LOC114118109	0.0796362281507809
chr1	182550361	182550999	639	7	6.30121580341122	0.00204199795800204	0.441380144440751	LOC114118758	0.339144807482075
chr14	18206602	18207117	516	20	6.29802923283735	0.00205499794500206	0.443362936525332	ADCY7	0.135813890907587
chr1	104019471	104020463	993	33	6.29444779708215	0.00206999793000207	0.444082625642145	LOC114116933	0.135757419633615
chr1	8593330	8594521	1192	11	6.29403737587142	0.00207099792900207	0.444082625642145	CSMD2	0.234219118366607
chr8	83959556	83962276	2721	27	6.29289642692114	0.00207299792700207	0.444082625642145	IGF2R	0.0751203398843374
chr7	77891677	77896819	5143	31	6.29074329437313	0.00207999792000208	0.444082625642145	RAD51B	0.135621941779274
chr19	54481318	54481777	460	13	-6.29019860927429	0.00208099791900208	0.444082625642145	ATP2B2	-0.129394859181131
chr22	30560298	30562829	2532	34	6.2889342461859	0.00208399791600208	0.444082625642145		0.102359040290065
chr1	187400988	187402276	1289	12	-6.28804816294724	0.00208799791200209	0.444082625642145	CD86	-0.213532394662553
chr1	263351006	263351947	942	18	6.28730971803315	0.00208899791100209	0.444082625642145	TMPRSS3	0.0819426853529919
chr9	27575352	27576134	783	13	6.28441116090204	0.0021009978990021	0.445442532896817		0.179542164526151
chr7	99977446	99978050	605	8	6.28135719366075	0.00211199788800211	0.445442532896817	LOC132660142	0.33375941585189
chr4	116110310	116110497	188	7	-6.2799938843912	0.00211599788400212	0.445442532896817	GALNTL5	-0.185564026235216
chr10	62097721	62102474	4754	13	6.27914184579321	0.00212099787900212	0.445442532896817		0.171714457738401
chr23	3499533	3499973	441	7	6.2789228348553	0.00212199787800212	0.445442532896817		0.273831586468567
chr18	59149725	59150753	1029	13	-6.27734815772991	0.00212499787500213	0.445442532896817		-0.140911710263178
chrX	105613454	105616091	2638	14	-6.27698603141939	0.00212599787400213	0.445442532896817		-0.173082015129855
chr14	5372699	5373532	834	19	-6.2758476868136	0.00212999787000213	0.445442532896817	WWOX	-0.176448872586847
chr10	63867690	63869049	1360	8	6.27491870149943	0.00212999787000213	0.445442532896817		0.286581607266959
chr17	50076901	50077617	717	7	6.27231922525278	0.00214299785700214	0.446579407998689		0.263793428500789
chr2	9313374	9313773	400	9	6.27116872307466	0.00214599785400215	0.446579407998689	WHRN	0.121715421335807
chr22	11086610	11087671	1062	13	6.27012453236836	0.00214699785300215	0.446579407998689	PANK1	0.136214929869855
chr24	22104342	22105097	756	12	6.26666443179027	0.00216099783900216	0.448685890023787	PRKCB	0.111783699977189
chr3	162615497	162616203	707	14	6.26429244424436	0.00216999783000217	0.449384277888449		0.217454974543429
chr3	132137293	132137951	659	8	-6.26249965589685	0.00217599782400218	0.449384277888449		-0.129500625911038
chr6	78146084	78146942	859	6	6.26243459455874	0.00217599782400218	0.449384277888449	ADGRL3	0.302241800497614
chr3	88901873	88902530	658	6	6.25632988959265	0.00219299780700219	0.45145633488342		0.310640935364421
chr6	86061455	86068406	6952	25	-6.25219958783544	0.00220599779400221	0.45145633488342	TRNAH-GUG	-0.152966820331335
chr24	42336016	42336475	460	29	-6.25102178184332	0.00221299778700221	0.45145633488342	PRKAR1B	-0.140244018392084
chr25	43050478	43051202	725	11	-6.25085097060804	0.00221299778700221	0.45145633488342	LOC132658659	-0.102298341063147
chr21	694694	695578	885	5	6.24990043202746	0.00221499778500221	0.45145633488342	CEP295	0.121910667337816
chr3	129717163	129717944	782	12	6.24789949076243	0.00221999778000222	0.45145633488342	NUDT4	0.100962278028749
chr2	175653121	175654340	1220	9	6.24769532473174	0.00222099777900222	0.45145633488342	RAB3GAP1	0.317470149833705
chr11	54888911	54890902	1992	37	6.24701711098509	0.00222199777800222	0.45145633488342	FOXJ1	0.102900144808378
chr2	5887132	5887715	584	42	-6.24627157132668	0.00222399777600222	0.45145633488342		-0.103596925555013
chr2	182614092	182614388	297	7	6.24577555839303	0.00222499777500222	0.45145633488342		0.184376142671214
chr11	8524947	8526068	1122	15	6.23419422152739	0.00226599773400227	0.457217452330286		0.179772959975156
chr18	49463325	49465013	1689	11	6.23279938825061	0.00226999773000227	0.457217452330286		0.155371904389708
chr18	3078745	3079938	1194	8	-6.23257834883008	0.00226999773000227	0.457217452330286		-0.163380223084014
chr11	56437982	56438585	604	23	6.23257533163633	0.00226999773000227	0.457217452330286	TTYH2	0.141794711815942
chr9	16494654	16496178	1525	49	6.23131388112787	0.00227799772200228	0.457217452330286	TRAPPC9	0.0856328187671367
chr2	169809701	169810650	950	9	-6.22913321908675	0.00228699771300229	0.457217452330286	LRP1B	-0.182306534075945
chr7	93955152	93957065	1914	14	-6.2280115586076	0.00229199770800229	0.457217452330286	TRNAW-CCA	-0.145087868469326
chr4	97943482	97943859	378	11	-6.22652444053161	0.0022989977010023	0.457217452330286	PLXNA4	-0.124781456162592
chr1	99625205	99625980	776	18	6.22624175480277	0.0023019976980023	0.457217452330286		0.148814962424177
chrX	134399415	134400392	978	85	6.2259262457579	0.0023029976970023	0.457217452330286	PCDH19	0.0785345845634095
chr3	92079121	92080055	935	6	-6.22573446266191	0.0023029976970023	0.457217452330286		-0.179131048143649
chr2	241052621	241053355	735	17	-6.22345426692544	0.00231099768900231	0.457217452330286	MAN1C1	-0.134913712902845
chrX	812146	812483	338	7	6.22167783582451	0.00231199768800231	0.457217452330286	LOC105605337	0.123257175836347
chr2	180095470	180096394	925	6	6.22136434794126	0.00231499768500231	0.457217452330286		0.349996635171895
chr2	188909602	188912094	2493	11	6.21795278763734	0.00233199766800233	0.457217452330286		0.135581313982972
chr6	92861552	92866195	4644	25	6.21672971668698	0.00233699766300234	0.457217452330286		0.113771940558215
chr12	50669798	50670423	626	20	6.21600898740299	0.00233999766000234	0.457217452330286		0.103823341479658
chr13	7946140	7948025	1886	15	6.2144959814303	0.00234399765600234	0.457217452330286	MACROD2	0.175430430776955
chr13	61608826	61609148	323	15	6.21435900183155	0.00234399765600234	0.457217452330286	LOC114117611	0.111804275813986
chr2	10584681	10585580	900	20	6.21431930985811	0.00234399765600234	0.457217452330286		0.112580257602735
chr18	11074505	11075815	1311	13	-6.2140987442033	0.00234599765400235	0.457217452330286	LOC105603050	-0.156595918619333
chr3	3309633	3310211	579	21	6.21383138897135	0.00234799765200235	0.457217452330286		0.156985967272786
chrX	101430881	101433107	2227	13	6.21327966253008	0.00235099764900235	0.457217452330286		0.156849667572774
chr10	71521059	71523992	2934	19	6.21289916323093	0.00235299764700235	0.457217452330286	LOC105605916	0.10120023331946
chr22	26314780	26316427	1648	14	-6.21277299762991	0.00235299764700235	0.457217452330286		-0.0840499568764428
chr22	11452103	11452570	468	9	-6.21049618434067	0.00235599764400236	0.457217452330286		-0.248082692590353
chr23	37373765	37374940	1176	12	6.20722657190542	0.00236599763400237	0.457248502751497	NDC80	0.184604413328116
chrX	6814601	6815545	945	30	-6.20623050354786	0.00236699763300237	0.457248502751497		-0.132487119291362
chr2	3440212	3442297	2086	17	-6.20534339924922	0.00236799763200237	0.457248502751497		-0.172709050401207
chr11	13954421	13955409	989	7	6.20236498174838	0.00238099761900238	0.458993745665156	LOC101113771	0.229789293081407
chr14	5473602	5475839	2238	23	-6.19842122702996	0.00239199760800239	0.459228440277326	WWOX	-0.118164299442177
chr7	96333646	96334648	1003	11	6.19690551154728	0.00239499760500239	0.459228440277326		0.211186439406925
chr11	20374587	20375036	450	18	6.19591487178614	0.0023979976020024	0.459228440277326		0.130854869815793
chr2	172990386	172991978	1593	7	6.1951492618759	0.0023989976010024	0.459228440277326	LOC132659320	0.22715335323095
chr1	33943376	33944284	909	16	-6.19405699328293	0.0024049975950024	0.459228440277326		-0.168358233923509
chr15	30821703	30822445	743	13	6.19357588650235	0.00240599759400241	0.459228440277326	LOC121816658	0.179958952389639
chr18	3299996	3304632	4637	32	-6.18996173022236	0.00241999758000242	0.460807187011876	GABRB3	-0.0847996969199065
chr14	52214261	52214928	668	30	-6.18801031426917	0.00243199756800243	0.460807187011876	PVR	-0.0954222618537094
chr1	99403571	99403686	116	8	6.18569366676692	0.00244699755300245	0.460807187011876		0.120833255714699
chr2	183246428	183247855	1428	9	-6.18524482693313	0.00244799755200245	0.460807187011876		-0.123758833828557
chr1	227304731	227305404	674	10	-6.1840565991615	0.00245099754900245	0.460807187011876	PPM1L	-0.146827486477918
chr1	3948724	3951143	2420	40	-6.18304078474621	0.00245499754500246	0.460807187011876		-0.0925265788078189
chr15	26999973	27000890	918	10	6.18296589349808	0.00245499754500246	0.460807187011876		0.210269469826155
chr3	188548773	188549948	1176	10	6.18278761275523	0.00245499754500246	0.460807187011876		0.1647983473407
chr26	44273596	44275841	2246	15	-6.18208144485734	0.00245899754100246	0.460807187011876		-0.136628015162439
chr23	7314625	7315001	377	14	6.18102262412685	0.00246099753900246	0.460807187011876		0.109402440440494
chr6	81342143	81344816	2674	5	6.18085355158767	0.00246199753800246	0.460807187011876		0.341757221807468
chr3	224438653	224438818	166	12	6.18069243349551	0.00246199753800246	0.460807187011876		0.192067301838354
chr16	59093845	59095057	1213	13	6.1793543640642	0.00246599753400247	0.460811413382135	LOC132657922	0.123635890547724
chr1	183269903	183270869	967	7	-6.17759541374732	0.00247399752600247	0.461378620614949		-0.195308287598096
chr17	28189987	28192423	2437	6	6.17725418884719	0.00247699752300248	0.461378620614949		0.324135950461344
chrX	104683525	104686460	2936	21	6.17452313166961	0.00248699751300249	0.462127859987525	LOC121818169	0.14798398695595
chr12	28945502	28945816	315	8	6.17336439720121	0.00248899751100249	0.462127859987525	ITPKB	0.10327130563899
chr19	17962526	17962949	424	12	6.1714430859747	0.0024989975010025	0.463242165557834		0.129383328033715
chr4	14524412	14525454	1043	11	-6.17081800928289	0.0025029974970025	0.463242461677666	LOC132659664	-0.131375703446708
chr17	61073440	61073906	467	14	-6.16748813271553	0.00251799748200252	0.465275333767728		-0.101061203640047
chr26	13812608	13813495	888	22	-6.16429734395722	0.00252799747200253	0.466379304321333	STOX2	-0.24322576557024
chr3	9322492	9323796	1305	19	6.15928193106167	0.00254799745200255	0.467988831223767		0.126471744950474
chrX	38971475	38972777	1303	8	6.15908470800824	0.00254899745100255	0.467988831223767		0.183160746051274
chr11	6393000	6393595	596	7	6.15657031616828	0.00255699744300256	0.467988831223767		0.250918470444563
chr5	17342845	17343519	675	15	6.15534574640595	0.00255799744200256	0.467988831223767		0.133903418466212
chr3	215174173	215174559	387	14	6.15486838638602	0.00255999744000256	0.467988831223767		0.120323788968323
chr17	63668349	63669100	752	10	-6.1535713225546	0.00256499743500257	0.467988831223767		-0.235709446999589
chr2	33691501	33692357	857	10	6.15352839036699	0.00256499743500257	0.467988831223767		0.25077259542797
chr25	25638810	25639621	812	17	6.14913231564843	0.00257899742100258	0.469065783681469	PPA1	0.130904804272355
chr18	45504502	45505589	1088	70	6.14911534506266	0.00257899742100258	0.469065783681469	FOXA1	0.0922340080317323
chr20	48603191	48603888	698	20	-6.14554665931315	0.0025959974040026	0.471417666513368	LYRM4	-0.12997851083688
chrX	105601821	105602967	1147	10	-6.14369305143554	0.0026009973990026	0.4715864720755		-0.156603669726381
chr26	36178409	36178899	491	11	6.14148122889628	0.00261099738900261	0.472659882027618		0.0940307803755043
chr17	51326539	51327193	655	8	6.1374760742401	0.00262199737800262	0.473910686775741	NCOR2	0.125804853354269
chr2	174424602	174426014	1413	10	6.13432362060296	0.00263099736900263	0.474546927929852		0.271207565758913
chr3	11815162	11815611	450	9	6.13273540938521	0.00263699736300264	0.474546927929852		0.139994231636121
chr12	48742445	48742928	484	6	6.13110784651933	0.00264299735700264	0.474546927929852	TP73	0.0990580197088616
chr3	222110645	222111159	515	20	6.13057999137322	0.00264399735600264	0.474546927929852		0.101766721812158
chr3	69437976	69438999	1024	14	6.12979569471906	0.00264599735400265	0.474546927929852	SPTBN1	0.120857502322343
chr6	54928231	54930232	2002	6	-6.12796501351244	0.00265399734600265	0.474852560586577		-0.296504912828985
chr3	3140450	3141227	778	21	6.12706048899267	0.00265799734200266	0.474852560586577	GPSM1	0.115717170606828
chr9	82403210	82403876	667	14	6.12596389743042	0.00265999734000266	0.474852560586577	INTS8	0.156002207089858
chr19	56247537	56249211	1675	31	6.12357828063061	0.00267199732800267	0.476260914508316	IFT122	0.122454891738373
chr3	110068848	110070617	1770	8	6.12221888825154	0.00267899732100268	0.476775103870057		0.160705510870905
chr14	47350892	47351581	690	13	6.11888583558388	0.0026949973050027	0.478331025497458	SIPA1L3	0.105712321202643
chr5	105092084	105092478	395	6	-6.1186422470786	0.0026959973040027	0.478331025497458		-0.223509260453888
chr21	46989949	46990875	927	27	6.11571174632554	0.00270899729100271	0.479499147025243		0.133999115401449
chr17	59237216	59239104	1889	18	-6.1142412574718	0.00271299728700271	0.479499147025243	LOC132658006	-0.119178737356283
chr19	16775442	16776372	931	11	-6.11390013155518	0.00271499728500271	0.479499147025243	LOC121817296	-0.16370964106587
chr20	24785196	24786189	994	12	6.11269867159991	0.00271999728000272	0.479651027198288	LOC121817434	0.131251072237271
chr1	105383116	105383182	67	6	6.11069166471929	0.00273099726900273	0.47965447968287	MUC1	0.157294352428475
chr3	216610842	216611524	683	11	6.10698210671217	0.00274499725500274	0.47965447968287	SYNGR1	0.112477459060242
chr2	67897331	67897420	90	6	-6.10672404925981	0.00274499725500274	0.47965447968287	PIP5K1B	-0.133970261626693
chr3	8703771	8704198	428	5	6.10632785866456	0.00274499725500274	0.47965447968287	LRSAM1	0.326463384068127
chr24	36221446	36221839	394	9	6.10632263168741	0.00274499725500274	0.47965447968287	SLC12A9	0.10962102630324
chr8	83941455	83942268	814	32	6.10498267308124	0.00274699725300275	0.47965447968287	IGF2R	0.0920481615927321
chr24	15220363	15221585	1223	12	-6.10440780526767	0.00274899725100275	0.47965447968287		-0.18161565675585
chr8	89386565	89387000	436	23	6.10255343620506	0.00275599724400276	0.480152740899891	RPS6KA2	0.13092792242263
chr18	66266052	66266635	584	19	6.09949148601901	0.00277199722800277	0.481951166304648	TDRD9	0.10497179836779
chr8	87753142	87753862	721	9	-6.09770481780795	0.00277799722200278	0.481951166304648		-0.136203253638706
chr12	77833508	77833951	444	8	6.09604385442641	0.00278799721200279	0.481951166304648		0.285883594415012
chr20	49980784	49981419	636	31	6.09536791487817	0.00278899721100279	0.481951166304648	MYLK4	0.0852069966663672
chr6	117016938	117017172	235	16	6.09461703260167	0.00279399720600279	0.481951166304648	ZFYVE28	0.0839118723424752
chr7	40083285	40083631	347	7	6.09365586863354	0.0027969972030028	0.481951166304648		0.136634508077989
chr7	100006117	100006584	468	9	6.09149073530851	0.00280499719500281	0.481951166304648		0.24503968369925
chr1	57615679	57617845	2167	16	6.09146875058496	0.00280499719500281	0.481951166304648		0.13264554564747
chr15	24412644	24413327	684	17	-6.08994280989459	0.00281099718900281	0.481951166304648	ZBTB16	-0.11118240712792
chr5	73657736	73658030	295	11	6.08984058267129	0.00281099718900281	0.481951166304648		0.13832307003686
chr2	183134566	183137238	2673	23	6.0891772732978	0.00281399718600281	0.481951166304648	CCDC93	0.158978695216249
chr18	2156554	2157036	483	10	-6.0885132704525	0.00281699718300282	0.481951166304648	ATP10A	-0.174635699704227
chr3	178573977	178577127	3151	16	6.08702337861126	0.00282499717500282	0.481951166304648		0.139802323846852
chr14	59761446	59765341	3896	30	6.08647824686375	0.00282599717400283	0.481951166304648	LOC105605861	0.122970723826807
chr2	105276350	105276535	186	9	6.08390722744688	0.00283099716900283	0.481951166304648	FAM167A	0.116772713148158
chr2	113262096	113262943	848	17	6.08282374900733	0.00283899716100284	0.481951166304648	OCA2	0.0880540100853592
chr26	35825643	35826385	743	7	6.0823098804581	0.00284599715400285	0.481951166304648		0.196766478078646
chr5	4551146	4551543	398	32	6.08113032038971	0.00284999715000285	0.481951166304648	ISYNA1	0.0980215980013754
chr12	54586585	54587824	1240	10	6.08048241211519	0.00285099714900285	0.481951166304648	LOC114117376	0.098346341409362
chr16	27850742	27850970	229	5	6.08018674959721	0.00285099714900285	0.481951166304648		0.170916536827475
chr7	59688089	59692113	4025	23	-6.07862531756321	0.00285399714600285	0.481951166304648		-0.107988749063581
chr4	75904501	75905928	1428	10	6.07712664234679	0.00285899714100286	0.481951166304648		0.152202639017483
chr14	20805006	20805908	903	14	6.07647482931853	0.00286199713800286	0.481951166304648		0.129720969246599
chr23	60535431	60535737	307	6	-6.07433803919477	0.00287199712800287	0.482061860595482	LOC132658488	-0.130943747865064
chr22	38377128	38379260	2133	9	-6.07303168495026	0.00287699712300288	0.482061860595482		-0.210025221626296
chr2	249006907	249007757	851	37	-6.06966742493295	0.0028959971040029	0.482061860595482	PADI3	-0.087853060577193
chr19	37436280	37437658	1379	6	-6.06955494167883	0.0028959971040029	0.482061860595482	PRICKLE2	-0.2199898332552
chr4	116274631	116275857	1227	16	6.06908947803577	0.0028979971020029	0.482061860595482	KMT2C	0.101217496752676
chr11	7857545	7858081	537	17	6.06864799745998	0.0028999971000029	0.482061860595482	MSI2	0.1695529020907
chr18	1175489	1176337	849	19	6.06779850363223	0.0029039970960029	0.482061860595482		0.112438375628328
chr2	249343459	249344076	618	16	6.06583032055025	0.00290899709100291	0.482061860595482		0.171518089900124
chr4	13341079	13341617	539	21	-6.06570706512556	0.00290999709000291	0.482061860595482	PON1	-0.163171684868476
chr2	174285648	174286916	1269	8	6.0642875691765	0.00291499708500292	0.482061860595482		0.321134326940423
chr7	86755034	86755632	599	15	6.06161763766285	0.00292299707700292	0.482061860595482	SAMD15	0.0731246654233405
chr22	7404125	7407184	3060	25	6.06004964783741	0.00293099706900293	0.482061860595482	PRKG1	0.100473012517396
chr19	14416666	14416926	261	7	6.05803309808816	0.00293799706200294	0.482061860595482	TRAK1	0.114631740269465
chr23	59648730	59650992	2263	12	6.05704246776749	0.00294099705900294	0.482061860595482		0.173854848049847
chr14	53256411	53257911	1501	27	6.0554007169322	0.00294499705500294	0.482061860595482	NOVA2	0.0813978813366673
chr26	44282077	44283217	1141	12	-6.05460500757363	0.00294999705000295	0.482061860595482		-0.114550372096933
chr1	164084154	164086352	2199	21	6.05444478369037	0.00294999705000295	0.482061860595482	DCBLD2	0.138510256983062
chr10	61074589	61077107	2519	11	-6.05377765035099	0.00295299704700295	0.482061860595482		-0.195444862227832
chr9	67755717	67756426	710	11	6.05282894144896	0.00295699704300296	0.482061860595482	SYBU	0.105446929469461
chr13	200756	201204	449	17	6.05178627819064	0.00296099703900296	0.482061860595482		0.0859159591992732
chr1	271413015	271414820	1806	31	-6.05170046074955	0.00296099703900296	0.482061860595482	ERG	-0.0855771485180144
chr2	172241585	172245915	4331	33	-6.05135320671718	0.00296199703800296	0.482061860595482		-0.122825836381738
chr9	84440559	84445478	4920	24	6.0507530637858	0.00296899703100297	0.482061860595482		0.157792489654532
chr2	8658173	8658448	276	6	-6.05047229909485	0.00297399702600297	0.482061860595482		-0.159927704121027
chr9	84515696	84516838	1143	14	-6.05025469416159	0.00297399702600297	0.482061860595482		-0.168858909267814
chr22	8462975	8463737	763	9	6.05012847550692	0.00297499702500298	0.482061860595482		0.185997880985692
chr1	228964093	228964237	145	7	6.05001204052424	0.00297499702500298	0.482061860595482	IQCJ	0.267707380979988
chr5	38853940	38858650	4711	21	6.04717441442637	0.00298499701500299	0.48214536186578		0.119950059668417
chr13	78750371	78750967	597	11	6.04681214045665	0.00298699701300299	0.48214536186578		0.0996976168158223
chr10	76871529	76874640	3112	30	-6.04631674651437	0.00298799701200299	0.48214536186578		-0.0823203668728683
chrX	88538342	88539970	1629	7	6.04418916163004	0.002998997001003	0.48324728170404		0.124339008394416
chr3	217862691	217863660	970	21	6.04274587055398	0.00300799699200301	0.484024315975684	SLC25A17	0.166163207530453
chr3	64218110	64221293	3184	16	-6.03927285170707	0.00302599697400303	0.485293055991348		-0.0990537859840228
chr15	23985001	23990600	5600	36	-6.03900839992489	0.00302899697100303	0.485293055991348		-0.102037342385199
chr26	6345270	6345820	551	17	-6.03708449529134	0.00303599696400304	0.485293055991348		-0.129843236475236
chr13	52583523	52584466	944	11	-6.03621641127704	0.00303599696400304	0.485293055991348		-0.209053637171854
chr1	23793382	23794236	855	8	6.03582735453866	0.00304099695900304	0.485293055991348	AGBL4	0.126319000054657
chr15	63623139	63623403	265	11	6.03414940824928	0.00305399694600305	0.485293055991348	ABTB2	0.0930269800280478
chr4	113785943	113786729	787	33	6.03377679930379	0.00305499694500305	0.485293055991348	LOC121819522	0.134536892619008
chr2	9733203	9734428	1226	19	6.03306760065982	0.00305899694100306	0.485293055991348	ZNF618	0.132039789596528
chr3	102421933	102423014	1082	7	6.03223395860644	0.00305999694000306	0.485293055991348	CRACDL	0.127143352029488
chr17	63650671	63651010	340	23	-6.03026334488782	0.00307199692800307	0.485293055991348	FAM222A	-0.115457143009644
chr2	172486348	172488711	2364	12	6.02990014006146	0.00307299692700307	0.485293055991348		0.226081708702667
chr2	231301094	231301365	272	7	6.02821863275979	0.00308199691800308	0.485293055991348	PID1	0.125086446814855
chr20	29185801	29186582	782	20	6.02723270385943	0.00308699691300309	0.485293055991348		0.136416851196899
chr13	81649293	81649695	403	17	6.02718069423046	0.00308699691300309	0.485293055991348		0.134930503111827
chr2	3882616	3883046	431	13	-6.0262323214876	0.00308999691000309	0.485293055991348		-0.180513838445751
chr1	208867312	208867671	360	6	6.02614298152297	0.00309099690900309	0.485293055991348		0.156324126369161
chr5	18867065	18867415	351	18	-6.0257194007873	0.00309399690600309	0.485293055991348	GNG7	-0.132656001114837
chr8	84038263	84039114	852	25	6.02343518963733	0.0031039968960031	0.485293055991348	IGF2R	0.0843706258630828
chr1	250674490	250676104	1615	12	6.02263483057272	0.00310699689300311	0.485293055991348		0.109654104905755
chr6	9059579	9062824	3246	11	6.0226128239845	0.00310699689300311	0.485293055991348		0.283393083135831
chr13	38927983	38928612	630	10	6.02153946703193	0.00311399688600311	0.485293055991348		0.137385216614727
chr1	154519052	154519663	612	5	6.02115238179075	0.00311399688600311	0.485293055991348	CADM2	0.330515385158129
chr21	25955937	25956555	619	25	-6.02053016023837	0.00311699688300312	0.485293055991348	SLC37A2	-0.117095598976662
chr9	57802712	57804608	1897	9	6.01892035273634	0.00312599687400313	0.485293055991348		0.157612625375162
chr14	9034595	9036816	2222	25	6.01208797897036	0.00314599685400315	0.485293055991348	CDH13	0.11608356783426
chr2	38542944	38543670	727	6	6.01014219579654	0.00315099684900315	0.485293055991348		0.282606433403497
chr1	97330295	97330562	268	9	6.00984934616076	0.00315199684800315	0.485293055991348	NOTCH2	0.112563887978431
chr26	35540132	35540680	549	13	-6.0092556569574	0.00315599684400316	0.485293055991348		-0.111994949113836
chr25	661403	661808	406	21	6.00885080203064	0.00315699684300316	0.485293055991348	LOC101123180	0.142515328499423
chr3	177974845	177975006	162	6	-6.00874134043593	0.00315899684100316	0.485293055991348	LARGE1	-0.194601471701098
chr6	104111172	104111486	315	8	-6.00789962088197	0.00315999684000316	0.485293055991348	EVC	-0.1264474427386
chr3	2103457	2104312	856	23	6.0078181535591	0.00316099683900316	0.485293055991348	LOC132659543	0.0667118454395086
chr1	237310068	237311385	1318	9	6.00599427086225	0.00317299682700317	0.485293055991348		0.267877585587729
chr19	44396036	44396919	884	11	6.00485136203448	0.00317399682600317	0.485293055991348	ARHGEF3	0.192876572837102
chr4	33149307	33150450	1144	5	6.00432853275736	0.00317499682500317	0.485293055991348	LOC101110932	0.129150708804854
chr2	166327789	166329341	1553	18	6.00411725118879	0.00317599682400318	0.485293055991348	ARHGAP15	0.130439331092313
chr10	67058155	67058573	419	5	6.00407157926572	0.00317599682400318	0.485293055991348	GPC5	0.427986403879746
chr13	3660064	3660725	662	18	6.00303726285967	0.00318099681900318	0.485293055991348	SLX4IP	0.124262430005746
chrX	121053258	121055661	2404	10	-6.00263038324641	0.00318399681600318	0.485293055991348		-0.2026722554651
chr2	173397692	173398327	636	5	6.00151362482281	0.00318699681300319	0.485293055991348	THSD7B	0.239984538536212
chr15	82317630	82318231	602	20	6.00132808811324	0.00318899681100319	0.485293055991348		0.0828529561539842
chr5	98800900	98801456	557	6	-6.00073180564211	0.00319199680800319	0.485293055991348		-0.283844460634893
chr2	195262445	195265711	3267	21	5.99970774811603	0.0031959968040032	0.485293055991348		0.135160450235623
chr18	5813891	5814652	762	17	5.99565352356942	0.00321699678300322	0.4878104886601	ADAMTS17	0.155705861348201
chr12	78658800	78659474	675	27	5.99426503136308	0.00322099677900322	0.4878104886601	KIF14	0.0756446097740142
chr5	106704724	106706449	1726	12	-5.99145947136438	0.00323699676300324	0.489593647482071		-0.237322583502969
chr17	44583076	44583593	518	8	5.98954399531974	0.00324399675600324	0.490012688605304	POLE	0.182985214536507
chr2	185064142	185064877	736	22	5.98545452251449	0.00325199674800325	0.49036050054859		0.0927809349677767
chrX	65354621	65358738	4118	18	-5.98482426315457	0.00325799674200326	0.49036050054859	PHKA1	-0.119388805491175
chr17	45627181	45629119	1939	10	5.98401152984758	0.00325899674100326	0.49036050054859		0.126771035152925
chr17	5054710	5055623	914	7	5.9824546488642	0.00326799673200327	0.4910769097013	ARFIP1	0.151514328628114
chr1	97812414	97813411	998	8	5.97983316205327	0.00327899672100328	0.492054528644048	PDE4DIP	0.203734091281594
chr7	7671915	7672772	858	12	-5.97854774276519	0.00328299671700328	0.492054528644048	IQGAP2	-0.210423775586003
chr19	1448829	1449697	869	31	5.97756725472552	0.00328999671000329	0.492428190590677		0.0618850157508962
chr1	4193557	4194106	550	8	5.97553932271027	0.0033009966990033	0.492428190590677		0.107723654407784
chr8	7853296	7854820	1525	5	5.97438401943113	0.0033039966960033	0.492428190590677		0.311943860936347
chr1	228292145	228292850	706	10	5.97367618205219	0.00330499669500331	0.492428190590677	SCHIP1	0.206555605294802
chr5	69857287	69858128	842	10	-5.97290454863596	0.00331099668900331	0.492428190590677	ATP10B	-0.253242179032332
chr13	52568138	52569831	1694	26	-5.97243653116123	0.00331299668700331	0.492428190590677		-0.130343659674503
chr17	33293393	33294357	965	13	5.97138696599942	0.00331799668200332	0.492428190590677	ANKRD50	0.106063667862663
chr2	195300068	195301146	1079	8	5.96908162181043	0.00333199666800333	0.492428190590677		0.231154065090935
chr24	39269175	39269708	534	28	5.96847382522933	0.00333299666700333	0.492428190590677	FBXL18	0.132311936272981
chr2	172174588	172176115	1528	8	5.96798632957537	0.00333399666600333	0.492428190590677		0.246906025675339
chrX	22372364	22374125	1762	16	5.96651875086747	0.00334099665900334	0.492428190590677		0.0667485517828898
chr3	26736723	26737711	989	11	5.96632164617708	0.00334099665900334	0.492428190590677		0.245446198964247
chr15	79295553	79295793	241	20	-5.96505508776027	0.00334799665200335	0.492428190590677		-0.105559210669671
chr14	6241410	6241918	509	11	5.96383205962051	0.00335399664600335	0.492428190590677		0.154872409741764
chr2	183163664	183164725	1062	6	5.9629970144371	0.00335799664200336	0.492428190590677	CCDC93	0.20283500557147
chr1	200089483	200090398	916	25	5.96187471216452	0.00336499663500336	0.492428190590677		0.121910997136552
chr1	29762708	29763148	441	6	5.96175228909017	0.00336499663500336	0.492428190590677		0.165030517682013
chr1	264365243	264365813	571	22	5.96151043719339	0.00336499663500336	0.492428190590677	HSF2BP	0.100102047758894
chr1	270677927	270680031	2105	37	-5.96013004753088	0.00337599662400338	0.492428190590677	KCNJ6	-0.084743308853556
chr4	42708381	42708786	406	5	-5.95956996389329	0.00337699662300338	0.492428190590677		-0.309943995138529
chr18	7632304	7633431	1128	8	5.95942193975619	0.00337799662200338	0.492428190590677	LOC101111912	0.270138104076345
chr1	114201738	114202478	741	17	-5.95888621755746	0.00337899662100338	0.492428190590677	DDR2	-0.0959334163652219
chr5	106650092	106650828	737	29	5.95424838673552	0.0034029965970034	0.494681275707683		0.0997445044377277
chr3	215684126	215684563	438	17	5.95395592900372	0.0034029965970034	0.494681275707683	SLC16A8	0.120072807671869
chr18	57957662	57958755	1094	12	5.95163960260673	0.00340999659000341	0.494748045927799		0.160641189134747
chr7	75422618	75424731	2114	11	5.95139300204636	0.00341199658800341	0.494748045927799	LOC121819990	0.174715470607955
chr6	79735108	79736781	1674	5	-5.94989288622714	0.00341899658100342	0.49506426678112		-0.254660486347735
chrX	13201004	13202100	1097	5	-5.94858468319776	0.00342599657400343	0.49506426678112		-0.156734532992504
chr4	69030420	69031358	939	11	5.94822298075391	0.00342699657300343	0.49506426678112	CREB5	0.152864546969154
chr13	12142771	12143414	644	14	5.94680620492433	0.00343399656600343	0.495417870253772		0.159462692449603
chr16	60653997	60655228	1232	13	5.94598591197105	0.00343799656200344	0.495417870253772		0.129938468241508
chr4	61132609	61134298	1690	5	-5.94242944649944	0.00345899654100346	0.497638378292143		-0.184028058828875
chr6	54801956	54802297	342	6	5.94195457770697	0.00346199653800346	0.497638378292143		0.332215015239827
chrX	137577090	137577922	833	6	-5.93910725560627	0.00348399651600348	0.498343309875868	DIAPH2	-0.258870254293812
chr8	81190614	81191280	667	8	-5.93852780292876	0.00348899651100349	0.498343309875868	ARID1B	-0.132202379694542
chr1	190172471	190173787	1317	12	-5.93655730535447	0.0034989965010035	0.498343309875868		-0.160054108781115
chr18	5006506	5007019	514	19	5.93562748973278	0.00350499649500351	0.498343309875868	LRRK1	0.119626744334503
chr13	35137051	35137927	877	12	5.93318790354338	0.00352699647300353	0.498343309875868		0.113739280881606
chr13	82560039	82561082	1044	8	-5.93309527964727	0.00352799647200353	0.498343309875868		-0.269172652083847
chrX	127279882	127280262	381	10	5.93278683284314	0.00352799647200353	0.498343309875868	TEX13B	0.152448223072132
chr22	34171317	34173141	1825	9	-5.93198740556175	0.00352999647000353	0.498343309875868	CCDC186	-0.185602524337629
chr13	10515447	10516184	738	10	5.93120594796359	0.00353599646400354	0.498343309875868	NINL	0.154915266751322
chr17	48860991	48862226	1236	17	5.92967318549317	0.00354899645100355	0.498343309875868	TMEM132C	0.169080899396419
chr7	56928154	56929712	1559	8	-5.92876947513948	0.00355299644700355	0.498343309875868	DMXL2	-0.304802492232882
chr25	43679169	43680366	1198	8	-5.9277027993301	0.00355599644400356	0.498343309875868		-0.153765166643725
chr3	16827384	16827634	251	12	5.92730794813094	0.00355899644100356	0.498343309875868	RNF144A	0.124559493705478
chr9	55822558	55824639	2082	12	5.92547025060529	0.00356199643800356	0.498343309875868		0.179143721953709
chr20	3660695	3661118	424	14	5.92484210754503	0.00356499643500356	0.498343309875868	DST	0.097928538703052
chr20	20159589	20160649	1061	9	5.92420400256298	0.00356699643300357	0.498343309875868		0.188637986813884
chr25	19937584	19938646	1063	11	-5.92404644084291	0.00356799643200357	0.498343309875868		-0.154051253217297
chr26	36431848	36433481	1634	23	5.92318445580524	0.00357199642800357	0.498343309875868		0.150664986564314
chr3	86094010	86095409	1400	9	-5.92211026690161	0.00357799642200358	0.498343309875868	RMDN2	-0.141331973145214
chr2	185417984	185419988	2005	9	5.92201719374482	0.00357999642000358	0.498343309875868	EPB41L5	0.177961939757636
chrX	104666477	104669212	2736	23	5.91999164783215	0.00359099640900359	0.498343309875868	LOC121818169	0.135787968398344
chr4	77191163	77191506	344	5	5.91999063802592	0.00359099640900359	0.498343309875868	LOC121819373	0.32095484961294
chr20	11458696	11458938	243	11	-5.91930813359531	0.0035959964040036	0.498343309875868		-0.137246650438013
chr21	27296681	27297069	389	11	-5.91898140929864	0.0035989964010036	0.498343309875868	KIRREL3	-0.194410403021222
chr2	184817328	184819935	2608	24	5.91700543210713	0.00361299638700361	0.498343309875868	SCTR	0.0836878594205268
chr20	29598309	29598454	146	5	5.91656064308064	0.00361399638600361	0.498343309875868		0.134637084770212
chr25	4542006	4543783	1778	13	5.91605855750769	0.00361699638300362	0.498343309875868		0.188127943228906
chr1	4220456	4223264	2809	22	-5.91566405809115	0.00361699638300362	0.498343309875868		-0.141729703203401
chr11	30380518	30381261	744	10	5.91534633904308	0.00361799638200362	0.498343309875868	DNAH9	0.197834557332918
chr5	107725551	107725804	254	19	-5.9150848147163	0.00361999638000362	0.498343309875868		-0.0915488993216435
chr22	43758281	43758895	615	14	5.9149092643538	0.00361999638000362	0.498343309875868	FAM53B	0.144862041509372
chr8	89903274	89903968	695	12	5.91323286309075	0.00363099636900363	0.498343309875868		0.118168862289976
chr2	250138982	250139687	706	14	5.91254220768869	0.00363499636500364	0.498343309875868		0.0830784561466621
chr3	223790546	223791127	582	27	-5.91208797159496	0.00363599636400364	0.498343309875868		-0.088156128906535
chrX	104674018	104676120	2103	9	5.91181337410226	0.00363599636400364	0.498343309875868	LOC121818169	0.219078948807962
chr20	28961103	28961364	262	10	-5.91048543592081	0.00364199635800364	0.498343309875868		-0.193479214762968
chr18	336939	337945	1007	36	5.90899004548769	0.00365499634500366	0.498343309875868		0.0637148781955228
chr5	28388736	28389691	956	13	5.90829753100219	0.00365999634000366	0.498343309875868	PRDM6	0.104189763585337
chr1	110010109	110013098	2990	7	5.90747501671886	0.00366099633900366	0.498343309875868		0.304465919002497
chr1	36737719	36738443	725	7	-5.9069603098542	0.00366799633200367	0.498343309875868		-0.189184717963068
chr2	8778074	8778770	697	14	5.90645125634461	0.00366999633000367	0.498343309875868	LOC121818580	0.163085821827067
chr26	1661079	1661728	650	34	-5.90385255963216	0.00368199631800368	0.498343309875868		-0.241031884290124
chr2	179447368	179448216	849	8	5.90266483480545	0.00368899631100369	0.498343309875868		0.266830590498289
chr5	102527642	102528676	1035	9	5.90195491470857	0.00368899631100369	0.498343309875868		0.174175564129033
chr1	277832905	277833558	654	12	5.90176193130094	0.00369099630900369	0.498343309875868		0.201074080761135
chr3	1673127	1673609	483	15	5.9015092670501	0.00369199630800369	0.498343309875868	COL5A1	0.158215326410423
chr4	100132905	100133509	605	17	-5.90148973148066	0.00369199630800369	0.498343309875868	CALD1	-0.0851820092620773
chr9	28552237	28552766	530	16	5.90116702094859	0.00369399630600369	0.498343309875868	MTSS1	0.130092067121192
chr22	24307948	24308266	319	10	5.90110541877291	0.0036959963040037	0.498343309875868	COL17A1	0.108414990767812
chr4	120584083	120585309	1227	20	-5.90010783445305	0.0037029962970037	0.498343309875868	PTPRN2	-0.176545069591145
chr10	79987843	79992575	4733	29	5.89912030002656	0.00370999629000371	0.498343309875868		0.104365991870801
chr13	52944071	52944995	925	22	-5.89783118241477	0.00371599628400372	0.498343309875868	SIRPA	-0.132448792949182
chr17	68303521	68304048	528	23	5.89687997881799	0.00372099627900372	0.498343309875868	ZNRF3	0.0921717935641313
chr1	276056177	276057577	1401	28	5.89630535577005	0.00372399627600372	0.498343309875868	LOC121817629	0.111396681306992
chr13	53664738	53665838	1101	19	5.89558185801748	0.00372899627100373	0.498343309875868	ABHD16B	0.101209294381984
chr5	22461624	22461912	289	5	5.89527222365828	0.00373099626900373	0.498343309875868		0.410689524695143
chr14	52992036	52993099	1064	8	5.89524372592429	0.00373099626900373	0.498343309875868		0.139558200496368
chr5	104752247	104753285	1039	14	5.89314760637694	0.00374299625700374	0.498343309875868	FBXL17	0.181932898664856
chr2	1222657	1223716	1060	26	-5.89262266196015	0.00374899625100375	0.498343309875868	MYT1L	-0.110481687470148
chr21	40324437	40325586	1150	15	5.89092201970591	0.00375999624000376	0.498343309875868	KAT5	0.115693757823815
chr14	53289586	53290375	790	20	5.8908481483398	0.00375999624000376	0.498343309875868	CCDC61	0.249777059509183
chr2	2803958	2804352	395	13	5.89067902388397	0.00375999624000376	0.498343309875868		0.136771758445422
chr2	167250371	167253122	2752	12	5.88925595519545	0.00376699623300377	0.498343309875868		0.217348257626875
chr14	34924819	34925466	648	11	5.88888466193247	0.00376899623100377	0.498343309875868	NUTF2	0.1096492075041
chr2	169862173	169862880	708	8	-5.88827755069514	0.00377199622800377	0.498343309875868	LRP1B	-0.252417441219233
chr2	36341970	36343191	1222	9	5.88812930806172	0.00377399622600377	0.498343309875868	FRMD3	0.114196425183732
chr3	61868741	61868871	131	5	5.88536011538865	0.00378899621100379	0.498343309875868		0.255658196267344
chr11	35027970	35028754	785	15	5.88200229564066	0.00381299618700381	0.498343309875868		0.121179619396938
chr14	61304523	61306431	1909	17	5.88166463653092	0.00381499618500381	0.498343309875868		0.139205190335227
chr14	53385074	53385844	771	26	5.88137699530434	0.00381799618200382	0.498343309875868	LOC114118010	0.0834854191700166
chr3	223997864	223998480	617	21	5.88089897254259	0.00381999618000382	0.498343309875868		0.112883897522713
chr10	68455773	68457443	1671	9	5.87870902821527	0.00383199616800383	0.498343309875868	GPC6	0.207443057616538
chr3	178475512	178476945	1434	10	5.87780393953396	0.00383699616300384	0.498343309875868		0.103836082169848
chr3	12021384	12022216	833	9	5.87772692234128	0.00383699616300384	0.498343309875868	DENND1A	0.157740466964119
chr6	85917482	85917688	207	7	-5.87767756634051	0.00383699616300384	0.498343309875868	LOC101119640	-0.0854018562532977
chr16	71627503	71627966	464	16	5.87598491366047	0.00384999615000385	0.498343309875868		0.104186712918513
chr5	9889626	9890503	878	9	5.87463410678739	0.00385799614200386	0.498343309875868		0.273532733086191
chr17	64384212	64384430	219	6	5.87428540587852	0.00385999614000386	0.498343309875868	LOC132658010	0.277959419815744
chr1	44264084	44265080	997	7	-5.87398379172715	0.00386199613800386	0.498343309875868		-0.168891931216741
chr1	85771103	85774517	3415	19	5.87388940707817	0.00386299613700386	0.498343309875868	LOC101121385	0.156784198308073
chr24	36411346	36412726	1381	31	-5.87208176098548	0.00387099612900387	0.498343309875868	LRCH4	-0.0833481145700991
chr1	50941527	50942503	977	8	-5.87073806877267	0.00387799612200388	0.498343309875868		-0.165810609417629
chr4	83382810	83383730	921	7	-5.87069495810484	0.00387799612200388	0.498343309875868	POU6F2	-0.269318811163419
chr1	163918000	163919616	1617	11	5.86881730749447	0.00388599611400389	0.498343309875868	ST3GAL6	0.168394086942002
chr4	114152368	114153731	1364	11	5.86865544483925	0.00388899611100389	0.498343309875868		0.223631184349287
chr4	16544691	16547416	2726	14	5.86759749514393	0.00389499610500389	0.498343309875868	UMAD1	0.102810470467485
chr24	39255292	39255782	491	15	5.86708022209678	0.0038959961040039	0.498343309875868	FBXL18	0.116177295638044
chr9	28525657	28526572	916	11	-5.8669922124298	0.0038959961040039	0.498343309875868	MTSS1	-0.164714710943786
chrX	38514533	38514883	351	6	5.86629756902545	0.0038989961010039	0.498343309875868		0.174098022818572
chr6	111111278	111114386	3109	11	5.86604750358044	0.0039019960980039	0.498343309875868		0.133360635853459
chr2	143496194	143496933	740	7	-5.86554085598726	0.0039029960970039	0.498343309875868	SCN1A	-0.22738086645394
chr6	21594517	21598380	3864	14	-5.86518708704129	0.0039039960960039	0.498343309875868		-0.164450792597662
chr13	6660000	6660597	598	5	5.86346717336422	0.00391399608600391	0.498343309875868	ISM1	0.150539298624515
chr10	66916567	66918890	2324	16	-5.8633163117251	0.00391499608500391	0.498343309875868	GPC5	-0.127576862307191
chr2	171194662	171196216	1555	13	-5.86099843603498	0.00392499607500392	0.498343309875868		-0.173672283208553
chr14	54554676	54555389	714	13	5.85918001144245	0.00393799606200394	0.498343309875868	ELSPBP1	0.158268543688924
chr21	12038534	12039613	1080	12	5.8591034386194	0.00393799606200394	0.498343309875868	ANKRD42	0.152148610319669
chr1	97319736	97320368	633	9	5.8585355744093	0.00394299605700394	0.498343309875868	NOTCH2	0.129598636435388
chr22	43556821	43557181	361	14	-5.85752682912063	0.00394799605200395	0.498343309875868		-0.122477993303579
chr13	80724967	80726686	1720	31	5.85582632159131	0.00395999604000396	0.498343309875868	TSHZ2	0.101606354956653
chr3	188921535	188923385	1851	8	5.85459708254248	0.00396999603000397	0.498343309875868	ITPR2	0.197385327922347
chr3	224489564	224490101	538	19	5.85442121236985	0.00397099602900397	0.498343309875868		0.147743581572839
chr5	72134973	72140720	5748	26	-5.85416841656121	0.00397499602500398	0.498343309875868		-0.128189199116828
chr21	33185358	33187979	2622	31	-5.85396104309965	0.00397599602400398	0.498343309875868		-0.0793081651796574
chr26	14658439	14659989	1551	23	5.85357851472127	0.00397999602000398	0.498343309875868		0.114642321347912
chr25	5442295	5444695	2401	24	5.85318390739006	0.00398199601800398	0.498343309875868	PCNX2	0.0849571947378068
chr20	45333583	45334652	1070	19	-5.85242338044498	0.00398699601300399	0.498343309875868		-0.128841579074659
chr6	113816307	113817092	786	19	5.85206974611296	0.00398999601000399	0.498343309875868	LOC101117335	0.0827000988257888
chr14	53743729	53744706	978	15	-5.85188007017984	0.00399199600800399	0.498343309875868	ARHGAP35	-0.174431261227347
chr18	25899028	25899285	258	10	-5.85181268220638	0.00399199600800399	0.498343309875868	APBA2	-0.113656453974777
chr8	10880241	10884942	4702	22	5.85124537628658	0.00399399600600399	0.498343309875868	SNAP91	0.126295527762106
chr22	36845632	36846835	1204	15	-5.85123974077873	0.00399399600600399	0.498343309875868	SHTN1	-0.128055989537498
chr10	84046878	84047713	836	17	5.84989959863371	0.003998996001004	0.498343309875868		0.176303502610143
chr23	25342013	25342983	971	14	5.8493362094204	0.004000995999004	0.498343309875868	MEP1B	0.144688447665826
chr18	56202008	56202556	549	8	5.84916311001505	0.004002995997004	0.498343309875868		0.188783867125218
chr24	2697335	2697978	644	11	5.8475978140869	0.00400799599200401	0.498343309875868	LOC132658574	0.214121019917474
chr3	212175301	212175773	473	16	5.84758852601719	0.00400799599200401	0.498343309875868	PRMT8	0.124852790504384
chr8	45101692	45102974	1283	7	5.84738327526945	0.00400899599100401	0.498343309875868		0.281944283961111
chr3	69391774	69392470	697	7	5.84671113688533	0.00401199598800401	0.498343309875868	SPTBN1	0.143116121758391
chr12	76670384	76671388	1005	15	5.84619790308523	0.00401299598700401	0.498343309875868		0.121406210520852
chrX	65272648	65275156	2509	12	5.84615754798435	0.00401299598700401	0.498343309875868	PHKA1	0.233398823726688
chr2	95943863	95944307	445	11	-5.8456561273361	0.00401599598400402	0.498343309875868	LOC121818663	-0.172479119256958
chr4	72248798	72250577	1780	10	5.84526964872609	0.00401699598300402	0.498343309875868		0.169265984754291
chr25	42589957	42590614	658	25	-5.84487499818305	0.00401999598000402	0.498343309875868	DRGX	-0.0862865629522096
chr3	178360863	178361924	1062	10	-5.84470868628474	0.00401999598000402	0.498343309875868		-0.219319597298673
chr2	242068797	242069439	643	12	5.84441636019286	0.00401999598000402	0.498343309875868		0.100994787543135
chr12	64402599	64403759	1161	31	5.84340065119743	0.00402999597000403	0.498343309875868	RGL1	0.190056743152584
chr2	805921	806107	187	9	-5.84277461139316	0.00403299596700403	0.498343309875868		-0.130886794160182
chr10	76744067	76744936	870	18	-5.84186276528806	0.00404399595600404	0.498343309875868		-0.137299591959307
chr21	25588083	25588519	437	18	5.84170163152899	0.00404499595500404	0.498343309875868	SIAE	0.126358178512171
chr20	33511902	33513283	1382	6	5.84115452668858	0.00404599595400405	0.498343309875868		0.276667949433644
chr18	49169255	49175479	6225	32	-5.84002383018133	0.00405099594900405	0.498343309875868	LRFN5	-0.105393456220474
chr4	114745792	114747677	1886	22	-5.83899067557531	0.00405599594400406	0.498343309875868	LOC101123290	-0.0723962507107148
chr2	171782607	171784767	2161	22	-5.83890930913474	0.00405699594300406	0.498343309875868		-0.131458650334856
chr13	25012474	25013130	657	9	5.83886221940096	0.00405799594200406	0.498343309875868	LOC105611292	0.147064390946515
chr3	186137943	186140371	2429	18	5.83876097649001	0.00405899594100406	0.498343309875868		0.125720483231822
chr10	60571899	60574199	2301	10	5.8382132716487	0.00406199593800406	0.498343309875868	LOC105616265	0.179598441684148
chr2	13251903	13252853	951	9	5.83716548907351	0.00406699593300407	0.498343309875868	PALM2AKAP2	0.186983219851768
chr24	13414778	13415221	444	7	-5.83585728070943	0.00407499592500407	0.498343309875868	MRTFB	-0.17997280166326
chr1	135772921	135775595	2675	15	-5.8357059541482	0.00407699592300408	0.498343309875868		-0.0886911053313172
chr1	72489685	72490529	845	9	5.83569843760641	0.00407699592300408	0.498343309875868		0.104559980937904
chr3	141727044	141728444	1401	6	5.83506545359463	0.00407999592000408	0.498343309875868		0.109446984616082
chr20	23891567	23892098	532	7	5.83466426625414	0.00408199591800408	0.498343309875868	PKHD1	0.130754044589181
chr2	250008886	250009173	288	13	5.83334619956961	0.00408799591200409	0.498391706655612	LOC114112439	0.152504395516712
chr1	224726882	224729200	2319	10	-5.83237821586637	0.00409099590900409	0.498391706655612		-0.146498699310548
chr3	225255565	225255700	136	6	5.82982604331585	0.0041009958990041	0.49904775383787		0.269700768666088
chr18	1023249	1026424	3176	15	5.8292610972377	0.0041049958950041	0.49904775383787	LOC121817148	0.108524224552745
chr4	72234960	72235617	658	9	5.82704846562259	0.00411899588100412	0.499224653176182		0.215938115222184
chr3	99866188	99866788	601	10	5.82657801790908	0.00412199587800412	0.499224653176182	MAP4K4	0.115179019162484
chr21	43072189	43075006	2818	27	5.82578242630743	0.00412299587700412	0.499224653176182		0.12030028499756
chr17	53258570	53259074	505	11	5.82562340287472	0.00412499587500412	0.499224653176182	MLXIP	0.0881773927684714
chr6	21601844	21602836	993	12	-5.82504264036348	0.00412799587200413	0.499224653176182		-0.219114716081794
chr3	66411648	66413351	1704	13	5.82165705806147	0.00415699584300416	0.501684445190555		0.202550075846918
chr1	170551608	170553186	1579	9	5.82161520801454	0.00415699584300416	0.501684445190555		0.218722567588215
chr7	1014810	1016193	1384	16	5.81969779856688	0.00417299582700417	0.503091339780669		0.115669489252449
chrX	113701076	113702013	938	12	5.81809404330031	0.00418699581300419	0.503851122317102	XPNPEP2	0.0837277902985873
chr18	53914144	53915784	1641	15	-5.81745371604664	0.00418799581200419	0.503851122317102	CCDC88C	-0.131385757345985
chr10	68816300	68816617	318	8	5.81358017656032	0.00420799579200421	0.504762205682469	GPC6	0.274973681302873
chr6	84513270	84514405	1136	10	5.81357413035794	0.00420799579200421	0.504762205682469		0.201222558617387
chr2	179301168	179303199	2032	13	5.81296571074366	0.00420999579000421	0.504762205682469		0.170038691631024
chr24	25404392	25405828	1437	27	-5.81239924674217	0.00421299578700421	0.504762205682469	IL4R	-0.0623104718735609
chr11	680087	680429	343	15	5.81122149766464	0.00422299577700422	0.504992686759891		0.106694387458872
chr3	88589228	88590111	884	5	5.81070627731031	0.00422699577300423	0.504992686759891		0.219616352630247
chr1	100009429	100010011	583	13	-5.81060655610847	0.00422799577200423	0.504992686759891	SV2A	-0.152979391304798
chr2	180757032	180758982	1951	10	5.80911546752279	0.00423599576400424	0.505026356084755	DPP10	0.214530639497855
chr2	813395	814715	1321	54	-5.80903201848121	0.00423699576300424	0.505026356084755		-0.073541474615811
chr16	64002278	64003065	788	13	-5.80684448549695	0.00425399574600425	0.50548378770993	SEMA5A	-0.121375181808459
chr21	46868934	46869464	531	33	5.80534919870108	0.00426499573500426	0.50548378770993	AP2A2	0.197367535127736
chr17	58090743	58090949	207	12	5.80484566232235	0.00426599573400427	0.50548378770993	FBXW8	0.156680637401537
chr7	71819672	71820802	1131	9	5.80453154564429	0.00426899573100427	0.50548378770993	PRKCH	0.15485669862657
chr1	41236871	41237207	337	5	5.80319028334178	0.00427799572200428	0.50548378770993	LEPR	0.215625280767237
chr2	165789123	165790001	879	8	5.80162171436398	0.00428499571500428	0.50548378770993	GTDC1	0.255232869182663
chr2	183160475	183161819	1345	13	5.80110414972309	0.00428999571000429	0.50548378770993	CCDC93	0.115487807822762
chr20	39638194	39639031	838	14	5.80058170200889	0.00429099570900429	0.50548378770993	ATXN1	0.139005714595427
chr2	25925609	25926811	1203	13	5.80004740311795	0.00429299570700429	0.50548378770993		0.132196242958257
chrX	94233608	94235771	2164	19	5.79909559432055	0.0042989957010043	0.50548378770993		0.0810425505066932
chr18	4704372	4705166	795	8	5.79892888942206	0.0043009956990043	0.50548378770993	CHSY1	0.115227225131848
chr9	15826000	15826954	955	9	5.79868748999204	0.0043019956980043	0.50548378770993	PTK2	0.109608027657621
chr3	93018347	93018473	127	17	-5.79769059976917	0.00430999569000431	0.50548378770993	ATP6V1B1	-0.0860217251797472
chr3	43384789	43385223	435	7	5.79722463872522	0.00431199568800431	0.50548378770993		0.12060678309663
chr17	51762477	51762606	130	5	5.79649233707295	0.00431399568600431	0.50548378770993	ZNF664	0.144679197335002
chr22	32866605	32867885	1281	20	5.79394672112217	0.00433299566700433	0.50548378770993	VTI1A	0.101760148192039
chr2	180300704	180301545	842	5	-5.79363470317516	0.00433299566700433	0.50548378770993		-0.285403187393772
chr19	21380318	21380855	538	25	-5.79247856777869	0.00434299565700434	0.50548378770993	BHLHE40	-0.0886511093793658
chr2	192701537	192703420	1884	13	-5.79196029637644	0.00434699565300435	0.50548378770993	LOC121818727	-0.175608615204243
chr1	78642171	78642639	469	11	5.79103854566347	0.00435399564600435	0.50548378770993		0.122886474587669
chr13	6416439	6417035	597	7	-5.78979011488267	0.00436199563800436	0.50548378770993		-0.183849992633253
chr13	39387064	39389586	2523	18	5.78920500437474	0.00436599563400437	0.50548378770993	CFAP61	0.135356830320666
chr4	13400155	13400692	538	9	-5.78919054557965	0.00436599563400437	0.50548378770993	ASB4	-0.111770159323686
chr2	160445063	160446248	1186	8	5.78748028115293	0.00437299562700437	0.50548378770993	LYPD6B	0.162048556961896
chr14	53709698	53710237	540	16	5.7872399722234	0.00437299562700437	0.50548378770993		0.146828361317983
chrX	120926802	120927560	759	9	5.78354012790477	0.00439099560900439	0.50548378770993		0.203867800932021
chr20	46734556	46734886	331	12	5.78285339675237	0.0043959956040044	0.50548378770993	BMP6	0.161500654720301
chr4	16540523	16541626	1104	11	5.78256996609386	0.0043989956010044	0.50548378770993	UMAD1	0.159127860946253
chr2	173604375	173605539	1165	9	-5.78027769672406	0.00441799558200442	0.50548378770993	THSD7B	-0.217595012659143
chr25	4966185	4969172	2988	27	-5.77980845319101	0.00442599557400443	0.50548378770993		-0.0976720950451762
chr7	79899355	79900004	650	10	-5.77921292450947	0.00442999557000443	0.50548378770993	SLC8A3	-0.20083822426195
chr11	43523676	43524421	746	11	-5.77858155874009	0.00443399556600443	0.50548378770993	MPP2	-0.145535223353319
chr3	63757767	63758228	462	10	5.77554811420269	0.00445599554400446	0.50548378770993		0.132818238878171
chr3	24445109	24445616	508	10	5.77534318831859	0.00445599554400446	0.50548378770993		0.0820355165873794
chr2	240950225	240952096	1872	31	5.77444911426112	0.00446299553700446	0.50548378770993		0.0823087625814142
chr13	12140680	12141264	585	15	5.77287575477933	0.00447299552700447	0.50548378770993		0.18038275465159
chr2	175428185	175429182	998	14	-5.77255274999473	0.00447499552500447	0.50548378770993	ZRANB3	-0.225561066569954
chr12	49293997	49294822	826	32	-5.77201158163994	0.00447799552200448	0.50548378770993	PRDM16	-0.0756770846040145
chr1	43344438	43345921	1484	14	-5.77127593272027	0.00448299551700448	0.50548378770993	GNG12	-0.109392688518099
chr1	263445843	263446201	359	11	5.77103057505353	0.00448499551500448	0.50548378770993	RSPH1	0.145208460571247
chr15	51509477	51509773	297	9	5.77087642613655	0.00448599551400449	0.50548378770993	P2RY6	0.116003631183968
chr15	29642455	29643345	891	8	5.7700486070563	0.00448699551300449	0.50548378770993		0.235453768543653
chr4	81767733	81770928	3196	18	5.76893186976102	0.00448999551000449	0.50548378770993	LOC114114534	0.180177917914252
chrX	119062093	119063477	1385	8	5.76813755835235	0.0044959955040045	0.50548378770993		0.1350020761787
chr2	133296354	133296907	554	14	5.76800246765584	0.0044969955030045	0.50548378770993		0.110384443490469
chr8	25917672	25919130	1459	34	-5.76777752783479	0.0044989955010045	0.50548378770993	FYN	-0.0762252826749328
chr4	109131499	109132485	987	6	-5.76758929501612	0.0044989955010045	0.50548378770993	TPK1	-0.273756992666934
chr1	106764152	106764455	304	12	5.76606020640587	0.00450599549400451	0.50548378770993	SH2D2A	0.165295236251701
chr2	175526105	175526828	724	10	5.76588026376713	0.00450799549200451	0.50548378770993	ZRANB3	0.11758275830796
chr21	43563122	43563463	342	12	5.7654462063585	0.00450899549100451	0.50548378770993		0.11188187451533
chr5	19589249	19590286	1038	10	5.76489529466463	0.00451199548800451	0.50548378770993	LOC132659811	0.206480863325615
chr6	112812791	112815037	2247	26	5.76397050877433	0.00451799548200452	0.50548378770993	LDB2	0.0785688960993722
chr1	83429431	83432060	2630	14	5.76360756063916	0.00451999548000452	0.50548378770993		0.0817393185518437
chr5	104700596	104701480	885	9	5.76360583861603	0.00451999548000452	0.50548378770993	LOC121819691	0.289225775208404
chr2	165263206	165265015	1810	12	5.76231714367316	0.00452899547100453	0.50548378770993		0.224173525819725
chr11	9235575	9236449	875	18	5.76207703904178	0.00452999547000453	0.50548378770993	TEX14	0.103439147852672
chr17	71260485	71261150	666	21	-5.76102694758654	0.00453899546100454	0.50548378770993	ZNF70	-0.160159346343189
chr2	171637613	171642245	4633	21	5.75961181615477	0.00455299544700455	0.50548378770993		0.10379417896657
chr1	59938265	59938751	487	6	-5.75797869603664	0.00457199542800457	0.50548378770993		-0.164174680065343
chr24	7425577	7426865	1289	16	-5.7577359735506	0.00457299542700457	0.50548378770993		-0.0950772623274588
chr8	716058	718267	2210	7	-5.75757150924159	0.00457399542600457	0.50548378770993		-0.256711316464472
chr13	67814346	67815454	1109	13	5.75714676857734	0.00457499542500458	0.50548378770993	DHX35	0.14578951516011
chr15	13757798	13758508	711	14	5.75712754233825	0.00457499542500458	0.50548378770993	MAML2	0.112743311371393
chr2	244205021	244206162	1142	13	5.75653861042633	0.00457899542100458	0.50548378770993		0.0819322830677932
chr1	221753363	221753834	472	6	5.75598819403753	0.00458299541700458	0.50548378770993		0.321871784046495
chr4	16302408	16303763	1356	12	5.75410466547883	0.0046009953990046	0.50548378770993	COL28A1	0.200895551236115
chr2	170239362	170239703	342	11	5.7532376495561	0.00460899539100461	0.50548378770993	LRP1B	0.0957064713462844
chr8	40199921	40201443	1523	10	-5.75284311868593	0.00460999539000461	0.50548378770993		-0.219289007470487
chr1	49631967	49632852	886	7	-5.75268903742641	0.00461099538900461	0.50548378770993		-0.130268804643388
chr18	50594115	50596091	1977	8	5.75259851453006	0.00461099538900461	0.50548378770993		0.325086874151242
chr7	94414444	94415038	595	9	5.75189736331309	0.00461899538100462	0.50548378770993		0.0978193163886971
chr21	35391322	35392926	1605	10	-5.74897336460048	0.00464399535600464	0.50548378770993	LOC101105291	-0.237743492392587
chr6	63286395	63287901	1507	6	5.74891090987954	0.00464499535500465	0.50548378770993		0.14789352419557
chr1	133006146	133007331	1186	6	5.74837780318284	0.00464799535200465	0.50548378770993		0.217706190136809
chr1	269627545	269627855	311	22	-5.74778294802745	0.00464899535100465	0.50548378770993	SIM2	-0.1300618586915
chr1	156710920	156711123	204	12	-5.74767050418738	0.00464999535000465	0.50548378770993		-0.162360025222338
chr26	32934508	32935591	1084	29	5.74690884356518	0.00465599534400466	0.50548378770993	TACC1	0.092509280776557
chr7	79648861	79649495	635	14	5.74551821745572	0.00466699533300467	0.50548378770993		0.0903120393405024
chr21	47294279	47294916	638	15	-5.7437556441027	0.00467299532700467	0.50548378770993		-0.205376131698995
chr1	33599941	33600221	281	6	5.74371125918744	0.00467299532700467	0.50548378770993	LOC121819415	0.108986376517674
chr19	53739548	53740169	622	18	-5.74340346695711	0.00467599532400468	0.50548378770993	LARS2	-0.136867203124942
chr20	8841630	8842188	559	17	5.7433964876042	0.00467599532400468	0.50548378770993	ILRUN	0.0962195335442702
chr25	43000556	43001506	951	13	5.74280380152204	0.00467899532100468	0.50548378770993	LOC101118849	0.173819657338824
chr12	76170304	76170829	526	6	5.74201172384379	0.00468099531900468	0.50548378770993	DENND1B	0.187511177992667
chr19	58061552	58062101	550	14	5.74050242126616	0.00469099530900469	0.50548378770993		0.123070603430318
chr2	180183430	180184032	603	8	5.73908940796293	0.0047019952980047	0.50548378770993		0.27076548331466
chr26	22654450	22654914	465	20	-5.73836840441599	0.0047029952970047	0.50548378770993	DLC1	-0.129943927826706
chr9	85150901	85151250	350	6	-5.73749081000835	0.00470799529200471	0.50548378770993		-0.253848712333114
chr1	133049387	133050736	1350	7	5.73708019401721	0.00470899529100471	0.50548378770993		0.173767731768393
chr13	78440190	78441204	1015	19	-5.73592073671116	0.00471599528400472	0.50548378770993	LOC114117641	-0.148669227029419
chr6	54946945	54948616	1672	8	-5.73588674862962	0.00471699528300472	0.50548378770993		-0.257646036931338
chr26	41804274	41804665	392	34	-5.73539652056584	0.00471799528200472	0.50548378770993	UBE2E2	-0.0848563662336891
chr15	55561782	55563280	1499	8	5.73522949115668	0.00471899528100472	0.50548378770993		0.236554848295118
chr19	59402626	59403063	438	21	5.73508283388387	0.00472199527800472	0.50548378770993	RUVBL1	0.0906496548402218
chr4	73922742	73923777	1036	11	5.73492341676727	0.00472399527600472	0.50548378770993	ADAM22	0.121809872976344
chr1	274860203	274860797	595	48	-5.73459837771426	0.00472399527600472	0.50548378770993	LOC114110669	-0.208570011469429
chr9	35022903	35023087	185	7	5.73448323375437	0.00472399527600472	0.50548378770993		0.135898964143326
chr2	57584996	57585894	899	6	5.73442734250605	0.00472399527600472	0.50548378770993		0.225626975156016
chr3	221546363	221546864	502	14	5.7343024790012	0.00472499527500472	0.50548378770993	KIAA0930	0.0938979251575684
chr3	178620880	178621892	1013	10	5.73362246916174	0.00472899527100473	0.50548378770993		0.223136834608833
chr24	27082332	27082805	474	31	5.73352356622524	0.00472899527100473	0.50548378770993	SEPTIN1	0.0831598271844172
chr1	133112455	133113262	808	7	5.73341897535962	0.00472999527000473	0.50548378770993		0.178292616282289
chr18	7392508	7392756	249	7	5.73226462727237	0.00473499526500473	0.50548378770993	IGF1R	0.105879390133781
chr20	41442260	41442882	623	10	5.73211100918573	0.00473599526400474	0.50548378770993		0.128369556218024
chr26	19365338	19365563	226	10	-5.73037420318758	0.00475399524600475	0.50548378770993	MICU3	-0.0991761774489896
chr1	190730517	190731866	1350	11	5.72965171344483	0.00476699523300477	0.50548378770993		0.100749940147887
chr1	237219795	237222149	2355	10	-5.72952249828963	0.00476799523200477	0.50548378770993		-0.219317591239947
chr1	55598958	55600481	1524	7	-5.72843972285335	0.00477299522700477	0.50548378770993		-0.237078607759393
chr13	12648211	12648626	416	31	-5.72800407623337	0.00477499522500477	0.50548378770993		-0.103569092281452
chr20	45787211	45788793	1583	19	5.72730713549616	0.00478099521900478	0.50548378770993		0.118399785385151
chr8	40081340	40082728	1389	23	5.72665673779006	0.00478499521500479	0.50548378770993	KLHL32	0.107277829658613
chr8	69295559	69297912	2354	12	5.72663196731598	0.00478499521500479	0.50548378770993	UTRN	0.127691071816339
chr13	6676087	6676964	878	18	5.72628781147811	0.00478699521300479	0.50548378770993	ISM1	0.0986359871788822
chr3	222765342	222766199	858	26	5.72573911979886	0.00479299520700479	0.50548378770993	GRAMD4	0.118583817186924
chr13	74249476	74253980	4505	24	-5.72487980375114	0.0047989952010048	0.50548378770993		-0.126680429533632
chr5	56340003	56340825	823	14	5.7247036549877	0.0048019951980048	0.50548378770993	DPYSL3	0.146563816450964
chr7	833194	833661	468	17	5.72465282716221	0.0048019951980048	0.50548378770993	MCC	0.145591473306004
chr14	51374885	51375212	328	8	5.72406600403907	0.00480799519200481	0.50548378770993		0.0987977797645779
chr10	57913138	57915495	2358	20	-5.7240382591616	0.00480899519100481	0.50548378770993		-0.101826066262057
chr2	236147138	236148042	905	13	-5.72398215912977	0.00480899519100481	0.50548378770993	NKAIN1	-0.119382173904917
chr8	88590667	88591238	572	14	5.72383006785023	0.00480899519100481	0.50548378770993	PDE10A	0.149865510492685
chr2	41169694	41172651	2958	11	5.72336010505324	0.00481199518800481	0.50548378770993		0.251903654963777
chr14	57200370	57201042	673	7	5.7225637693267	0.00481699518300482	0.50548378770993		0.12017475642002
chr20	23777012	23777619	608	7	5.72251714020023	0.00481799518200482	0.50548378770993	PKHD1	0.30345059551717
chr12	62994737	62996495	1759	17	5.72232363835577	0.00482099517900482	0.50548378770993	RGSL1	0.0822445108840816
chr13	36946248	36949193	2946	20	-5.72205818479955	0.00482199517800482	0.50548378770993		-0.113931614569637
chr23	61447738	61447880	143	7	-5.7215615420047	0.00482799517200483	0.50548378770993	PHLPP1	-0.172607210836897
chr13	2644632	2645702	1071	7	5.72154507279213	0.00482899517100483	0.50548378770993	PAK5	0.193431478301219
chr6	47333077	47334094	1018	10	-5.72115593999522	0.00483099516900483	0.50548378770993		-0.145560505881637
chr22	20664146	20667002	2857	24	5.72077991312306	0.00483499516500484	0.50548378770993	DNMBP	0.0957599683355222
chr10	81947687	81948231	545	13	-5.72029866739467	0.00484099515900484	0.50548378770993		-0.223163625763861
chr3	19319887	19320205	319	8	-5.71882266095078	0.00484699515300485	0.50548378770993		-0.123356303191989
chr20	22689659	22691185	1527	7	-5.71879291314749	0.00484699515300485	0.50548378770993		-0.247576152563723
chr9	11772287	11772808	522	6	5.71825838994999	0.00485199514800485	0.50548378770993		0.12130087483833
chr8	31075107	31076984	1878	22	-5.71689326121982	0.00485499514500486	0.50548378770993	ATG5	-0.113079127545234
chr6	60197406	60197867	462	7	-5.71586007475903	0.00486099513900486	0.50548378770993	RBM47	-0.1594792101908
chr3	129404960	129405119	160	6	-5.71424569253889	0.00486899513100487	0.50548378770993		-0.172883466325601
chr1	8103095	8103486	392	6	5.71326195407751	0.00487699512300488	0.50548378770993		0.279123725959789
chrX	44156080	44157210	1131	6	5.71262885614497	0.00487899512100488	0.50548378770993		0.280847400856089
chr7	87786599	87788226	1628	10	5.71195754379117	0.00488499511500488	0.50548378770993	NRXN3	0.173333668516164
chr2	183091024	183092097	1074	16	5.71041218245397	0.00489399510600489	0.50548378770993		0.356773809363079
chr15	14782651	14785006	2356	11	5.71015382078398	0.00489499510500489	0.50548378770993		0.19140444628732
chr3	97911237	97911682	446	15	-5.70953150242638	0.0048999951000049	0.50548378770993		-0.113591777233747
chr1	210611953	210612545	593	9	5.70952590728664	0.0048999951000049	0.50548378770993	TBL1XR1	0.221952227452215
chr10	68129374	68129953	580	7	-5.70878664662572	0.00490899509100491	0.50548378770993		-0.269341038815802
chr1	196103380	196105013	1634	10	5.70875183873899	0.00490999509000491	0.50548378770993	FGF12	0.160884214542136
chr12	26418503	26418937	435	9	5.70800416017014	0.00491599508400492	0.50548378770993	TP53BP2	0.127258852396111
chr3	216930779	216930935	157	8	5.70790440015475	0.00491599508400492	0.50548378770993	CACNA1I	0.148153794899656
chr18	3408160	3408954	795	8	-5.707415135786	0.00491999508000492	0.50548378770993	GABRB3	-0.142406334386025
chrX	100106454	100107632	1179	13	5.70738432361605	0.00491999508000492	0.50548378770993		0.187305449168745
chr24	41612243	41613044	802	24	-5.70732233471981	0.00491999508000492	0.50548378770993	MAD1L1	-0.160206585977126
chr16	25979756	25980654	899	10	5.70710881357075	0.00492099507900492	0.50548378770993		0.106290069725066
chr24	10991566	10991914	349	10	-5.706872203548	0.00492399507600492	0.50548378770993	LOC121817915	-0.106381510353652
chr4	118405896	118406080	185	9	-5.70646453496012	0.00492799507200493	0.50548378770993	DPP6	-0.169350733594691
chr10	71938597	71940570	1974	14	-5.7051097519317	0.00493699506300494	0.50548378770993	LOC114116634	-0.133483004224272
chr13	27817375	27817794	420	9	5.70495454174767	0.00493799506200494	0.50548378770993	FRMD4A	0.0987058212204345
chr20	10752049	10752772	724	9	-5.70474013007268	0.00493999506000494	0.50548378770993	CPNE5	-0.0837982968767407
chr3	209963548	209964039	492	9	5.7042494480688	0.00494199505800494	0.50548378770993	CD9	0.133792984614259
chr12	41634354	41634621	268	11	-5.70382793400388	0.00494699505300495	0.50548378770993		-0.17512617590329
chr23	20189514	20190529	1016	24	5.70249591198986	0.00495099504900495	0.50548378770993	KIAA1328	0.105784825856128
chr24	37247618	37248100	483	10	-5.70146892264388	0.00495599504400496	0.50548378770993	ZSCAN25	-0.126451981042042
chr2	5248948	5250626	1679	12	5.70140334707659	0.00495599504400496	0.50548378770993		0.16134238168121
chr26	38283223	38284061	839	18	5.70111716441096	0.00495799504200496	0.50548378770993		0.240203422395879
chr13	81573728	81575091	1364	37	5.70032202406586	0.00496399503600496	0.50548378770993		0.0995099696372557
chr13	31518047	31519591	1545	17	5.69972494382181	0.00496699503300497	0.50548378770993	STAM	0.136359319323336
chrX	128369630	128371776	2147	11	5.69938854630509	0.00496799503200497	0.50548378770993	MORC4	0.124984816462645
chr5	104128468	104129334	867	12	5.69794740875475	0.00497799502200498	0.50548378770993	EFNA5	0.186269678400325
chr1	257049980	257051075	1096	7	5.69780912595189	0.00497999502000498	0.50548378770993	TMEM108	0.161290463449361
chr2	246593534	246593912	379	9	5.6973104629274	0.00498299501700498	0.50548378770993		0.159888678088022
chrX	114806236	114808630	2395	25	5.6965251177037	0.00498799501200499	0.50548378770993		0.0687730303165101
chr7	40908744	40909714	971	9	5.69610366672021	0.00498999501000499	0.50548378770993	RPL36AL	0.125713913567568
chr1	189950726	189951104	379	8	5.69553898657231	0.004996995003005	0.50548378770993	KALRN	0.0887096970802808
chr11	13510413	13510966	554	12	5.69518475806354	0.004999995000005	0.50548378770993	SYNRG	0.122413798325524
chr26	1372003	1372610	608	25	5.69507712882136	0.004999995000005	0.50548378770993		0.0883469349350368
chr4	20375262	20375903	642	7	5.69244177526041	0.00502199497800502	0.506256597841763		0.15935799539542
chrX	120889574	120890662	1089	17	5.69195708339531	0.00502699497300503	0.506256597841763		0.143586062485911
chr14	25342317	25342748	432	32	5.69122697544636	0.00503099496900503	0.506256597841763	KIFC3	0.0907171873601199
chrX	103025498	103027027	1530	27	-5.6908773121558	0.00503399496600503	0.506256597841763		-0.10418860037263
chr1	227876956	227878579	1624	12	5.68939232124883	0.00504499495500505	0.506256597841763	IFT80	0.13296701138746
chr12	76511041	76511875	835	5	5.68927721946052	0.00504499495500505	0.506256597841763	NEK7	0.152480833941588
chr6	106055881	106057767	1887	10	5.68907105191637	0.00504799495200505	0.506256597841763		0.138832502537712
chr5	32075475	32076018	544	5	-5.68712433837186	0.00505899494100506	0.506256597841763	HSD17B4	-0.345356967468348
chr23	30816871	30817751	881	5	-5.68651609379226	0.00506199493800506	0.506256597841763		-0.228864112105369
chrX	1259724	1260312	589	10	-5.68621130287786	0.00506399493600506	0.506256597841763		-0.134901568343618
chrX	85371239	85372363	1125	13	5.6856479514933	0.00507499492500508	0.506256597841763		0.174414321665386
chr5	102268221	102269846	1626	14	5.6855506104881	0.00507499492500508	0.506256597841763		0.187634400734371
chrX	11412441	11413904	1464	6	5.68524432680497	0.00507799492200508	0.506256597841763		0.156020356331202
chr22	10819566	10820150	585	6	5.68491446068442	0.00508099491900508	0.506256597841763	LIPA	0.150137898730153
chr18	52862115	52864688	2574	31	-5.6837222489565	0.00508899491100509	0.506256597841763	TGM7	-0.0987399474483259
chr3	225236356	225236803	448	22	5.68167599518803	0.00510699489300511	0.506256597841763	CRELD2	0.107970817498937
chr1	93055381	93056152	772	22	5.68151900290938	0.00510799489200511	0.506256597841763	CASQ2	0.0746409559664473
chr19	42066186	42066452	267	11	5.6814432555146	0.00510899489100511	0.506256597841763		0.0937488289109754
chr13	82056735	82057581	847	13	5.68017668537225	0.00511999488000512	0.506256597841763	DOK5	0.214240436820273
chr10	58523006	58526071	3066	8	-5.67985512543231	0.00512699487300513	0.506256597841763		-0.267586653241659
chr24	12712980	12713746	767	10	-5.67937292062454	0.00513199486800513	0.506256597841763		-0.121356772344941
chr11	50160539	50160648	110	5	5.67910898372807	0.00513599486400514	0.506256597841763		0.13942357268103
chr16	28102067	28103401	1335	9	-5.67850526497311	0.00514299485700514	0.506256597841763		-0.198625676993042
chr12	76952193	76952797	605	9	-5.67514714188837	0.00517199482800517	0.506256597841763	PTPRC	-0.129516579816993
chr10	64412624	64413573	950	9	5.67445087310259	0.00517599482400518	0.506256597841763		0.250743880059233
chr7	99994483	99995041	559	17	-5.67432617698421	0.00517899482100518	0.506256597841763		-0.144340990042306
chr11	33502611	33502885	275	8	-5.6731377372569	0.00518599481400519	0.506256597841763		-0.127573236627961
chr3	36523148	36524769	1622	13	5.67250581801969	0.00518899481100519	0.506256597841763	ALK	0.171570222666045
chr3	224752192	224752889	698	16	-5.67223273526166	0.00519099480900519	0.506256597841763		-0.146091243819705
chr5	106841323	106842201	879	16	5.67216168692342	0.00519099480900519	0.506256597841763		0.101300180904672
chr4	117583892	117585179	1288	23	-5.67150709579729	0.00519199480800519	0.506256597841763	DPP6	-0.147951254094504
chr1	11782154	11783021	868	10	5.67136292578167	0.00519199480800519	0.506256597841763	GRIK3	0.229001954569078
chr1	274447117	274447445	329	19	-5.67112114255095	0.00519199480800519	0.506256597841763	RFTN1	-0.123282846393489
chr1	35852218	35853472	1255	8	5.67100452358919	0.00519399480600519	0.506256597841763		0.21042077776396
chr6	87685030	87685914	885	10	-5.67083071059872	0.00519499480500519	0.506256597841763		-0.180470451022381
chr16	21044006	21045239	1234	13	5.67044576964816	0.0052009947990052	0.506256597841763	PLK2	0.0971652883143282
chr24	21733155	21734578	1424	10	5.67023543742236	0.0052019947980052	0.506256597841763		0.21163680758364
chr2	249510634	249511177	544	11	5.67021951339539	0.0052029947970052	0.506256597841763	FBXO42	0.198683152510149
chr2	9749010	9749571	562	14	5.66975171874039	0.00520999479000521	0.506256597841763	ZNF618	0.151529439046924
chr16	59302184	59303430	1247	12	-5.6695914677767	0.00520999479000521	0.506256597841763		-0.135266057185055
chr25	1857700	1858330	631	13	-5.66907119749198	0.00521299478700521	0.506256597841763	PGBD5	-0.107818618277127
chrX	138977540	138979966	2427	20	5.66870476325266	0.00521299478700521	0.506256597841763		0.09662384048146
chr6	76104898	76105372	475	5	-5.66841870990908	0.00521399478600521	0.506256597841763		-0.209855441706675
chr9	91035096	91038608	3513	26	5.66744482804618	0.00521799478200522	0.506256597841763	RALYL	0.117896817076845
chr25	16040931	16041975	1045	25	5.66657265954312	0.00522799477200523	0.506256597841763	RHOBTB1	0.10095295251585
chr4	114918139	114919322	1184	10	-5.66651433592434	0.00522899477100523	0.506256597841763	GIMAP2	-0.194217656239504
chr1	265962882	265963533	652	21	5.66484185791314	0.00524299475700524	0.506256597841763	COL18A1	0.191069323355326
chr12	14491180	14493685	2506	7	-5.66335565772067	0.00525099474900525	0.506256597841763	BRINP3	-0.203389857860368
chr13	69960100	69960631	532	7	-5.66306443629541	0.00525499474500526	0.506256597841763	LPIN3	-0.270887982508348
chr3	224983406	224984037	632	5	5.6619366231688	0.00526799473200527	0.506256597841763		0.202133614984809
chr10	76846249	76847247	999	9	-5.66187938304243	0.00526799473200527	0.506256597841763		-0.172607561997694
chr21	45518090	45518397	308	17	5.66174598424828	0.00526899473100527	0.506256597841763	KCNQ1	0.118275805529291
chr2	38995320	38995970	651	6	5.66172905121307	0.00526899473100527	0.506256597841763		0.275680254658087
chr1	113645125	113645642	518	10	5.6610866645912	0.00527499472500528	0.506256597841763	C1H1orf226	0.134547676440054
chr8	28530954	28531437	484	10	5.66026959529389	0.00528399471600528	0.506256597841763	ARMC2	0.109214471006516
chr13	21235163	21236090	928	7	5.65941181959394	0.00528799471200529	0.506256597841763		0.29388712264782
chr2	171190524	171191509	986	10	-5.65866609990916	0.00529099470900529	0.506256597841763		-0.214560247569586
chr11	47981485	47982361	877	7	5.65847567453923	0.00529099470900529	0.506256597841763	LOC121820715	0.229154002994977
chrX	64260957	64261806	850	12	5.65771958060163	0.0052979947020053	0.506256597841763	GCNA	0.15316899218778
chr9	38230403	38234925	4523	41	5.65749895404672	0.0053029946970053	0.506256597841763	TOX	0.0789078181788542
chr1	160599621	160600710	1090	7	5.65690837783923	0.00530699469300531	0.506256597841763		0.272072208839571
chr6	23085090	23085811	722	5	5.65687631816555	0.00530699469300531	0.506256597841763	BANK1	0.228102607590797
chr1	2126477	2126799	323	10	5.65644849383613	0.00530799469200531	0.506256597841763	HDAC4	0.0879936089806745
chr8	88140203	88140688	486	18	5.65621022742103	0.00530899469100531	0.506256597841763	C8H6orf118	0.121508064663846
chr6	87705373	87705807	435	5	-5.65579319545312	0.00530899469100531	0.506256597841763		-0.240453071685175
chr1	323148	323842	695	26	5.65557043066629	0.00531099468900531	0.506256597841763	THAP4	0.0722516483315077
chrX	103082217	103085191	2975	26	5.65474454716388	0.00531599468400532	0.506256597841763		0.0851612816820301
chr10	48228151	48228820	670	6	5.65442078294608	0.00531599468400532	0.506256597841763	PIBF1	0.136081560237893
chr20	17717050	17717807	758	19	5.65286876953351	0.00532099467900532	0.506256597841763	SLC29A1	0.0736764446277395
chr12	78387473	78387700	228	15	-5.65260946583004	0.00532399467600532	0.506256597841763	NR5A2	-0.0922603857218251
chr15	45864618	45867028	2411	10	-5.65250151405998	0.00532499467500532	0.506256597841763	LOC114118411	-0.106168286585956
chr24	7949128	7949825	698	6	-5.65231071022471	0.00532599467400533	0.506256597841763		-0.147269127725561
chr2	239663956	239664476	521	29	5.65183536781912	0.00532799467200533	0.506256597841763	LOC132659240	0.0836077299735079
chr24	12668266	12668958	693	5	-5.65114151664615	0.00533099466900533	0.506256597841763		-0.264820737914559
chr10	68845265	68846826	1562	11	-5.65063996604238	0.00533599466400534	0.506316407688506	GPC6	-0.223901559688472
chr14	20101201	20102383	1183	11	5.64936318559826	0.00534799465200535	0.507039784285911		0.207905823003563
chr2	183131912	183133113	1202	7	5.64766419326345	0.00536299463700536	0.50768227939906	CCDC93	0.227708501958579
chr1	21167188	21167507	320	7	-5.64630020175916	0.00537299462700537	0.50768227939906	MOB3C	-0.151011226495967
chr1	3135628	3136338	711	18	5.64591537567938	0.00537499462500537	0.50768227939906	ILKAP	0.092654373805255
chr2	52749159	52749697	539	15	5.64433757049228	0.00539099460900539	0.50768227939906	NPR2	0.161820054303822
chr14	62793949	62794279	331	8	-5.64431747245736	0.00539199460800539	0.50768227939906	SSC5D	-0.160485128190252
chr6	9695022	9698865	3844	12	5.64357197111033	0.0053989946010054	0.50768227939906		0.203378981653582
chr7	59695807	59697447	1641	14	-5.64355949132727	0.0053989946010054	0.50768227939906		-0.127246237967603
chr4	115593793	115594324	532	22	-5.64339177147836	0.0053999946000054	0.50768227939906		-0.112574532628009
chr11	10692550	10693106	557	9	5.64286649942378	0.0054019945980054	0.50768227939906		0.235632618140096
chr16	70884616	70884906	291	18	-5.64232891592214	0.00540799459200541	0.50768227939906		-0.171700662875906
chr11	40478230	40479221	992	10	-5.64129399324396	0.00541899458100542	0.50768227939906		-0.193364847627614
chr17	63039013	63039796	784	8	-5.64125799223357	0.00541899458100542	0.50768227939906	CABP1	-0.252973675326586
chr5	67422167	67422959	793	12	-5.64016111304531	0.00542999457000543	0.50768227939906	LOC121819667	-0.136698349596521
chr15	52520863	52521635	773	13	-5.63998387627038	0.00543099456900543	0.50768227939906	KCNE3	-0.176174508192039
chr4	92996842	92998942	2101	14	5.63834366353844	0.00544199455800544	0.50768227939906	GRM8	0.155860514621451
chr8	67207727	67208352	626	8	5.63773175116826	0.00544499455500545	0.50768227939906		0.0810034969599987
chr5	104588771	104589209	439	5	5.63728810009964	0.00544899455100545	0.50768227939906	FBXL17	0.374537333003117
chr4	115560598	115560922	325	14	5.63658220788264	0.00545499454500546	0.50768227939906	WDR86	0.108061579112924
chrX	120348641	120349495	855	13	-5.63619472598637	0.00545699454300546	0.50768227939906		-0.141458282212463
chr2	143893466	143894130	665	6	5.63614594752887	0.00545699454300546	0.50768227939906	CSRNP3	0.169465447667294
chr1	3112666	3113080	415	11	-5.63599859895594	0.00545799454200546	0.50768227939906	LOC121818762	-0.118947057722314
chrX	79446267	79448358	2092	15	5.63559518177731	0.00546099453900546	0.50768227939906		0.0855553166395162
chr24	8140435	8141101	667	10	-5.63547425266117	0.00546099453900546	0.50768227939906	ABAT	-0.13861967632004
chr13	38453096	38453988	893	6	5.63415839046713	0.00546899453100547	0.50768227939906	DTD1	0.310237523913824
chr1	184874878	184875890	1013	8	5.63402366851037	0.00547099452900547	0.50768227939906	UPK1B	0.191968209828447
chr5	45252205	45253371	1167	10	5.63326121087916	0.00547299452700547	0.50768227939906		0.0864780855237429
chr25	15133241	15137635	4395	61	5.63279600957007	0.00547499452500548	0.50768227939906	ANK3	0.0750607603110848
chrX	15625838	15626300	463	28	5.63186939644668	0.00548899451100549	0.50768227939906	NHS	0.0802463443654955
chr3	213620172	213620828	657	12	5.63172285166732	0.00549099450900549	0.50768227939906	ERC1	0.159104230633622
chr17	65627760	65629245	1486	18	5.6314552682118	0.00549399450600549	0.50768227939906	GRK3	0.15225130406536
chr1	216080890	216081618	729	12	5.63130348785575	0.00549399450600549	0.50768227939906	FNDC3B	0.0902560435958014
chr17	54235693	54235974	282	10	5.63101379889438	0.0054949945050055	0.50768227939906		0.0908108355520149
chr8	87829883	87833166	3284	36	5.62984025809712	0.00550599449400551	0.507695996670816		0.0957631331264419
chr3	60739815	60742457	2643	27	5.62932478305685	0.00550999449000551	0.507695996670816	NCK2	0.136825169177012
chr9	38194514	38195801	1288	24	5.62923911703743	0.00550999449000551	0.507695996670816	TOX	0.0855729625932952
chr13	15941437	15943230	1794	30	-5.62854157513265	0.00551599448400552	0.507695996670816		-0.0873032774443068
chr1	261345360	261346321	962	9	5.62675721888139	0.00553299446700553	0.507695996670816	DSCAM	0.148548359280516
chr14	61764056	61765311	1256	15	-5.62673873577499	0.00553299446700553	0.507695996670816	LOC105605833	-0.0893225794930895
chr3	12759257	12760731	1475	10	5.62585095249578	0.00554099445900554	0.507695996670816	RABGAP1	0.123675844813966
chrX	79745423	79745967	545	7	5.62536496082544	0.00554599445400555	0.507695996670816	LOC101118086	0.0896835636479388
chr6	86194835	86196141	1307	10	5.62434493590168	0.00555399444600555	0.507695996670816		0.127471498020785
chr20	50480630	50481131	502	10	5.62425295689836	0.00555499444500555	0.507695996670816	LOC121817439	0.10731562922463
chr18	8456729	8457531	803	7	5.62390547672584	0.00555699444300556	0.507695996670816		0.173143439789709
chr2	95785270	95785628	359	10	5.62308146401389	0.00556499443500556	0.507695996670816	IFT74	0.209225409825528
chr16	27973975	27975923	1949	11	-5.62307847502176	0.00556499443500556	0.507695996670816		-0.13916789755889
chr4	81764924	81765907	984	6	5.62282099797608	0.00556899443100557	0.507695996670816	LOC114114534	0.271395134080863
chr1	269790354	269791833	1480	25	5.62174678336197	0.00557899442100558	0.507695996670816	HLCS	0.0625519596566893
chr4	75193623	75195655	2033	9	5.62168834455208	0.00557999442000558	0.507695996670816	LOC132659718	0.136799860072221
chr22	44351342	44352131	790	8	-5.6214510798306	0.00558599441400559	0.507695996670816		-0.139815599400711
chr6	62571371	62572324	954	5	-5.6214397024423	0.00558599441400559	0.507695996670816		-0.280529382414878
chr13	5250856	5251641	786	12	-5.62009348304415	0.0055989944010056	0.507695996670816		-0.165960170209094
chr2	70185468	70186067	600	8	5.61982681785086	0.0055999944000056	0.507695996670816	LOC121818641	0.107669515423172
chr2	179162773	179165498	2726	17	5.619238387734	0.0056009943990056	0.507695996670816		0.150959222584397
chr10	76700791	76701732	942	6	5.61794306973529	0.00561099438900561	0.507695996670816		0.142780949255776
chr1	270393761	270394641	881	8	5.61691710906918	0.00561999438000562	0.507695996670816		0.25027295972581
chr1	159979469	159981088	1620	9	5.6167770286016	0.00562199437800562	0.507695996670816		0.277120053122061
chr1	95063216	95063979	764	19	5.61543724213114	0.00562899437100563	0.507695996670816	TENT5C	0.134920636471237
chr13	59959421	59960108	688	12	5.61511778832897	0.00563099436900563	0.507695996670816	SLC52A3	0.10440686134271
chr11	17164746	17165522	777	12	5.61496908287133	0.00563099436900563	0.507695996670816	MYO1D	0.105780254306846
chr9	26884719	26886350	1632	5	-5.61489843285617	0.00563099436900563	0.507695996670816		-0.251610832449276
chr4	20497158	20497441	284	5	5.61324339637779	0.00564899435100565	0.507695996670816	THSD7A	0.185565905877885
chr2	9579694	9580313	620	10	5.61322906803227	0.00564899435100565	0.507695996670816		0.204695561404087
chrX	98673262	98673440	179	7	5.61300247607117	0.00564999435000565	0.507695996670816		0.157916226918303
chr4	70440347	70442348	2002	27	5.6127548005471	0.00565099434900565	0.507695996670816	HOXA11	0.0688451148580909
chr2	48653572	48654240	669	6	5.61255671809488	0.00565299434700565	0.507695996670816		0.331229406135879
chr20	41370370	41370948	579	7	-5.61232176461356	0.00565499434500566	0.507695996670816		-0.138403097381235
chr1	59249690	59251010	1321	7	-5.61231240186739	0.00565499434500566	0.507695996670816		-0.171940561253394
chr2	181342654	181343147	494	6	5.61137387873721	0.00566599433400567	0.507695996670816		0.280860136019267
chr2	40007119	40007842	724	8	-5.6110837950816	0.00566799433200567	0.507695996670816		-0.171454681851383
chr13	12417047	12417463	417	7	5.61056055734401	0.00567199432800567	0.507695996670816		0.299568906232767
chr18	66892735	66894023	1289	33	5.61009911081464	0.00567999432000568	0.507695996670816		0.0901613968972889
chr2	9943216	9943739	524	16	5.6099875837707	0.00568099431900568	0.507695996670816		0.106258543331109
chr3	69288131	69289158	1028	13	5.60973456161753	0.00568199431800568	0.507695996670816	EML6	0.120119003005938
chr5	98185879	98186452	574	9	5.60845931032559	0.00569399430600569	0.507695996670816		0.159121430133891
chr1	2645928	2646748	821	23	5.60790023867898	0.0056989943010057	0.507695996670816		0.101427850343402
chr3	9327747	9328101	355	9	5.60789443041792	0.0056989943010057	0.507695996670816		0.185939128206971
chr6	54943030	54944564	1535	10	-5.60762424495996	0.0056999943000057	0.507695996670816		-0.173329112411125
chr25	2739530	2740301	772	5	-5.60672372062133	0.00570799429200571	0.507695996670816	FMN2	-0.249861446319805
chr10	32050056	32050402	347	5	-5.60609940030536	0.00570999429000571	0.507695996670816	FLT1	-0.154979245647255
chr2	144666455	144667085	631	13	5.60381531150297	0.00572999427000573	0.507695996670816		0.0821356854700901
chr11	37693186	37693853	668	31	5.60317885119751	0.00573799426200574	0.507695996670816		0.0976806062225187
chr13	19855888	19857099	1212	5	5.60221227235227	0.00574699425300575	0.507695996670816		0.19406633416595
chr16	25485736	25486067	332	9	5.60198605119082	0.00574799425200575	0.507695996670816	LOC121816807	0.110951473771854
chr3	88740812	88741927	1116	6	5.60161715924064	0.00575299424700575	0.507695996670816		0.228406111582102
chrX	119313673	119315711	2039	10	-5.59772911341597	0.00579099420900579	0.507695996670816		-0.217694840559086
chr17	71235461	71235666	206	8	5.59697079785346	0.00579299420700579	0.507695996670816		0.121260921731463
chr25	3299016	3300009	994	12	5.59696308794292	0.00579299420700579	0.507695996670816		0.123801261496632
chr2	246877216	246877775	560	25	-5.59668124214282	0.00579299420700579	0.507695996670816		-0.10216672610985
chr2	218771663	218771852	190	6	5.59639315336474	0.0057959942040058	0.507695996670816	LOC114113222	0.100053230981609
chr4	119359685	119359865	181	17	-5.59632489007041	0.0057969942030058	0.507695996670816		-0.148980720334706
chr14	51668291	51668726	436	11	-5.59621751410871	0.0057979942020058	0.507695996670816	CADM4	-0.107485552360934
chr7	26779646	26780611	966	10	5.59613686391362	0.0057989942010058	0.507695996670816	AVEN	0.205262517645661
chr16	61769197	61771136	1940	19	5.59610328501055	0.0057989942010058	0.507695996670816	CTNND2	0.12600538049272
chr13	21480717	21481153	437	10	5.59604802216478	0.0058009941990058	0.507695996670816		0.121376026071875
chr2	249503614	249504375	762	22	-5.59536493030606	0.00580599419400581	0.507695996670816	FBXO42	-0.209455290466029
chr23	53901777	53902671	895	8	5.59320540148761	0.00581899418100582	0.507695996670816		0.207312748407173
chr13	46952390	46952817	428	13	5.59291215988491	0.00581999418000582	0.507695996670816	LOC105609938	0.100211572117857
chr23	19627290	19630063	2774	10	5.59249929435422	0.00582599417400583	0.507695996670816		0.188922773079085
chr1	135318973	135321156	2184	13	5.59247466162883	0.00582599417400583	0.507695996670816		0.155157173797389
chr8	67341410	67342067	658	10	-5.59189295687407	0.00582899417100583	0.507695996670816		-0.211585260894293
chr6	81460526	81462928	2403	8	-5.5891768609811	0.00585099414900585	0.507695996670816		-0.205669346250434
chr1	269932878	269933411	534	9	5.58889811901682	0.00585199414800585	0.507695996670816	TTC3	0.0969104294622472
chr1	209467175	209468221	1047	10	-5.58843781502343	0.00585799414200586	0.507695996670816		-0.146572398412105
chr26	11828767	11830747	1981	12	5.58751400579624	0.00587099412900587	0.507695996670816	TENM3	0.116352084957333
chr3	16876007	16876382	376	6	5.58750008530767	0.00587099412900587	0.507695996670816	RNF144A	0.182052333486317
chr17	73064751	73065077	327	22	5.58610470605861	0.00587999412000588	0.507695996670816		0.104103684271799
chr1	245508337	245509430	1094	7	5.58570937809035	0.00588399411600588	0.507695996670816	DIPK2A	0.0945819525883739
chr18	24821477	24821782	306	8	5.58566782446526	0.00588399411600588	0.507695996670816	IL16	0.106943008263655
chr25	34209539	34209849	311	8	5.58549469256826	0.00588499411500589	0.507695996670816	ZCCHC24	0.11671359311103
chr13	70380690	70382369	1680	12	5.58531296005702	0.00588499411500589	0.507695996670816		0.131929256196558
chr15	27205404	27205791	388	6	5.5850822438667	0.00588699411300589	0.507695996670816		0.0862042133250551
chr6	25658269	25659703	1435	8	5.58370999021046	0.0058949941050059	0.507695996670816		0.269746635302778
chr7	74962982	74963855	874	15	5.58333151340668	0.0058979941020059	0.507695996670816	SPTB	0.104598371302716
chr10	77383500	77384370	871	9	5.58315280197217	0.0058999941000059	0.507695996670816	ITGBL1	0.169352774945392
chr2	36987691	36988192	502	14	5.58147522817362	0.00590999409000591	0.507695996670816	CNTFR	0.100823870360351
chr5	103822971	103823595	625	13	5.58114637088474	0.00591499408500592	0.507695996670816		0.128571061800688
chr24	15033431	15034494	1064	16	-5.57939610267234	0.00592599407400593	0.507695996670816	ABCC6	-0.111688211635958
chr21	21360138	21361145	1008	10	-5.57937579094004	0.00592599407400593	0.507695996670816	NELL1	-0.25183563189138
chr15	3103962	3105104	1143	7	5.57919083945659	0.00592599407400593	0.507695996670816	LOC114118356	0.236769662170569
chr3	68876841	68877719	879	6	5.57901941813875	0.00592599407400593	0.507695996670816		0.228955948811691
chr10	30667343	30667555	213	7	5.57834039473697	0.00593099406900593	0.507695996670816	LOC114116612	0.121362303659273
chr8	47437708	47438816	1109	15	5.57758570209075	0.00593999406000594	0.507695996670816	BACH2	0.0708926800339677
chr1	269877497	269877832	336	8	5.57735221831502	0.00594299405700594	0.507695996670816	RIPPLY3	0.231437227911734
chr1	36401522	36401765	244	9	-5.57728856015058	0.00594399405600594	0.507695996670816	NFIA	-0.162451406550307
chrX	86732316	86732961	646	7	5.57706450482453	0.00594599405400595	0.507695996670816	AFF2	0.149253583574264
chr25	5699242	5699841	600	9	5.57602414569676	0.00594899405100595	0.507695996670816		0.148742814426688
chr2	96762346	96762740	395	6	-5.5754886959926	0.00595899404100596	0.507695996670816	LINGO2	-0.134738359664739
chr20	41038487	41039512	1026	7	5.57503353845503	0.00596199403800596	0.507695996670816		0.304733070336936
chr26	9504821	9506326	1506	10	5.57463792837509	0.00596399403600596	0.507695996670816		0.193693286402723
chr9	12331275	12332030	756	7	-5.57443399455117	0.00596499403500596	0.507695996670816		-0.165849679070734
chrX	53650781	53653606	2826	20	5.57438119385459	0.00596499403500596	0.507695996670816	MAGED1	0.0941144511332825
chr5	4262506	4263166	661	17	5.57402648374625	0.00597099402900597	0.507695996670816	CRTC1	0.119985318362995
chr2	38538108	38540498	2391	22	5.57391490445805	0.00597199402800597	0.507695996670816	TRIM35	0.114651579019353
chr24	17943518	17943863	346	9	5.57299389461414	0.00598099401900598	0.507695996670816	GPRC5B	0.103119822101103
chr2	6244266	6245219	954	16	-5.5726219857914	0.00598199401800598	0.507695996670816		-0.146131933580017
chr3	103141997	103142341	345	7	5.57244998367533	0.00598199401800598	0.507695996670816		0.12282332865618
chr1	86472500	86473178	679	9	-5.57228294802517	0.00598199401800598	0.507695996670816	ELAPOR1	-0.176334001784273
chr13	82402669	82403540	872	15	5.57226837640018	0.00598199401800598	0.507695996670816		0.17005148171232
chr1	5616786	5617234	449	11	-5.57151630902644	0.00598999401000599	0.507695996670816	AGAP1	-0.145316547255584
chr6	113780432	113782162	1731	13	5.57143483266054	0.00599099400900599	0.507695996670816	LOC101117846	0.16890387096447
chr2	42375012	42376065	1054	17	5.57118403826346	0.00599299400700599	0.507695996670816		0.134311826372344
chr24	34864275	34864691	417	22	-5.57086013458878	0.005997994002006	0.507695996670816	SSC4D	-0.0997353963631079
chr1	163830814	163831396	583	9	5.5708554285105	0.005997994002006	0.507695996670816	LOC105609869	0.12358709440801
chrX	65266291	65269123	2833	16	5.57079900256233	0.005997994002006	0.507695996670816	PHKA1	0.117947540554822
chr2	227864936	227866297	1362	16	5.57024919596518	0.006001993998006	0.507695996670816	NYAP2	0.10120869122784
chr14	10217216	10217313	98	5	5.57021891896942	0.006002993997006	0.507695996670816	ATP2C2	0.32986329013264
chr1	140770035	140770272	238	5	-5.57001309140464	0.006003993996006	0.507695996670816		-0.230223301113637
chr17	52114973	52115180	208	5	-5.56973418411582	0.00600599399400601	0.507695996670816	DDX55	-0.214726446759259
chrX	661321	661661	341	9	5.56923265811737	0.00600999399000601	0.507695996670816	LOC101119116	0.0965249877840825
chr1	170214424	170217207	2784	8	5.56776767869664	0.00601699398300602	0.507695996670816		0.280077723375969
chr14	27503487	27503861	375	7	-5.56728070176885	0.00601999398000602	0.507695996670816		-0.19223980105246
chr1	18325830	18326170	341	8	-5.56706826276678	0.00602099397900602	0.507695996670816	KDM4A	-0.111903183654593
chr1	245060042	245061955	1914	7	-5.56612940514773	0.00603199396800603	0.507884247929706	LOC121818560	-0.173339940316144
chr9	28533497	28535066	1570	20	5.56601408131224	0.00603199396800603	0.507884247929706	MTSS1	0.117084992466654
chr5	67424401	67426499	2099	8	-5.56529904576165	0.00603899396100604	0.508104374248567	LOC121819667	-0.148829233201434
chr1	104723519	104724098	580	18	-5.56467945665344	0.00604599395400605	0.50820760854366	SHE	-0.0813234502399836
chr6	54936388	54938203	1816	6	-5.56436964542476	0.00604899395100605	0.50820760854366		-0.260380369438689
chr1	257783385	257784076	692	7	5.56307936910351	0.00606699393300607	0.508981691597599	DNAJC13	0.108170197150268
chr3	104473643	104473900	258	12	-5.56306484492753	0.00606699393300607	0.508981691597599		-0.128748387081043
chr18	13604534	13604926	393	6	5.56175175845913	0.00607699392300608	0.5090833585956		0.187042707006271
chrX	18773817	18774449	633	7	5.56159460019073	0.00607699392300608	0.5090833585956		0.114923140049836
chr24	8337146	8337939	794	12	5.56138078277526	0.00608199391800608	0.50913408190638		0.131723295070389
chr19	5994199	5994499	301	9	5.55959181557825	0.0060999939000061	0.50990403555051		0.106171961746636
chr2	248772051	248772793	743	27	5.55952812103348	0.0060999939000061	0.50990403555051	ARHGEF10L	0.0867239109822695
chr5	95962880	95963717	838	7	5.55629473401117	0.00612699387300613	0.511791729736749		0.229333304222968
chr6	26761779	26762648	870	10	5.55566041699337	0.00613399386600613	0.512007296350052	RAP1GDS1	0.126657901447458
chr2	240939880	240940815	936	9	5.55397394585792	0.00615899384100616	0.51372393767995		0.149459126946159
chr1	269193933	269194295	363	11	5.55334324358718	0.00616799383200617	0.514104504600531	DOP1B	0.180705751475111
chr1	45052101	45054544	2444	11	-5.55164343927741	0.00618399381600618	0.514707090027487		-0.118234505739263
chr2	241222433	241222872	440	22	5.55119187214431	0.00619199380800619	0.514707090027487	LDLRAP1	0.10334690226276
chr3	134491015	134491517	503	11	5.55079672672329	0.00619199380800619	0.514707090027487	FIGNL2	0.109807284080162
chr10	78281917	78282816	900	8	5.55068806800048	0.00619299380700619	0.514707090027487		0.150742097546148
chr3	56523622	56524847	1226	7	5.54904674475903	0.0062039937960062	0.515214567879988	DNAH6	0.0926090048815797
chr9	15941747	15942398	652	21	5.54858373111728	0.00620799379200621	0.515214567879988	PTK2	0.111518428241771
chrX	20828565	20832009	3445	18	-5.54655724122699	0.00622299377700622	0.516089756637516		-0.143524420226452
chr3	556357	556669	313	17	5.54494844531998	0.00624199375800624	0.516449583906288	NOXA1	0.0879895712549673
chr11	37698016	37700117	2102	19	-5.54480471883978	0.00624399375600624	0.516449583906288		-0.088281450291389
chr4	20574118	20574507	390	7	-5.54464420147532	0.00624899375100625	0.516449583906288	THSD7A	-0.140666479221225
chr2	128492516	128498056	5541	27	5.54463305871661	0.00624899375100625	0.516449583906288		0.0987855810584512
chr1	17438508	17440314	1807	28	5.54395159378515	0.00625399374600625	0.516449583906288		0.080249581117185
chrX	128362109	128363156	1048	7	5.54312604898255	0.00626199373800626	0.516449583906288	MORC4	0.188274726897067
chr2	37775462	37776199	738	9	5.54312126014911	0.00626199373800626	0.516449583906288	AQP7	0.136996936353606
chr16	14474578	14475221	644	9	5.54299680688144	0.00626299373700626	0.516449583906288		0.164560952801477
chr23	3021294	3022301	1008	27	-5.54100431637857	0.00627799372200628	0.516798886461213		-0.230050531582045
chr1	6231852	6234042	2191	20	-5.54031647545425	0.00628099371900628	0.516798886461213		-0.150658400500994
chr10	65949921	65952915	2995	12	5.53965977155439	0.00628999371000629	0.516798886461213		0.21551688221924
chr21	21568383	21569292	910	9	5.53952324245252	0.00629299370700629	0.516798886461213	NELL1	0.112033034343012
chr1	277973153	277973253	101	10	-5.53949910352649	0.00629299370700629	0.516798886461213		-0.121327035514519
chr17	14549372	14549785	414	8	5.53915678484406	0.00629399370600629	0.516798886461213	GAB1	0.103924489419156
chr7	75966895	75967240	346	6	5.53813834397717	0.00630799369200631	0.517581604231427		0.298462837347681
chr3	65043074	65044163	1090	7	5.53767450242487	0.00631699368300632	0.517885987399425		0.218612968365584
chr23	49825141	49825235	95	5	-5.53647956059361	0.00632799367200633	0.517885987399425	MYO5B	-0.132659644864388
chr2	204682426	204683629	1204	10	-5.53602387934945	0.00633199366800633	0.517885987399425	BMPR2	-0.13477404335605
chr23	45740932	45741432	501	18	5.53575697941091	0.00633399366600633	0.517885987399425	SLC14A2	0.103308676482891
chr10	84817204	84817802	599	5	5.53569729567617	0.00633499366500634	0.517885987399425	ARHGEF7	0.227800720551606
chr3	221562364	221563072	709	14	-5.53480479782273	0.00634099365900634	0.517885987399425		-0.139710872771902
chr5	54215997	54219750	3754	18	5.53467842390344	0.00634299365700634	0.517885987399425		0.112388172171275
chr5	105235938	105237047	1110	13	5.53363917626113	0.00635299364700635	0.518053935148035		0.145370761641858
chr7	71580642	71584702	4061	24	-5.53347626936131	0.00635399364600635	0.518053935148035	PRKCH	-0.0962785033194944
chr2	44284827	44287713	2887	12	5.53222493100654	0.00636399363600636	0.518504367571582		0.154643566484085
chr7	100277664	100278041	378	16	5.53161402513112	0.00637499362500637	0.518593612542432	TTC7B	0.121265296397487
chrX	92239061	92241693	2633	14	-5.53154245838893	0.00637599362400638	0.518593612542432		-0.158442004712168
chrX	141274754	141277724	2971	12	-5.53104455955536	0.00638199361800638	0.518593612542432		-0.109414514217864
chrX	117929370	117929843	474	5	5.53090527214108	0.00638299361700638	0.518593612542432		0.117362872706076
chr4	5929752	5929911	160	9	-5.52985735280994	0.00639499360500639	0.519204466780116	GRB10	-0.119329321366162
chr22	42188130	42189101	972	7	-5.52926648784516	0.0064029935970064	0.519489936392416	LOC101102109	-0.259908733007647
chr13	7249267	7249812	546	8	5.52805180564362	0.00641599358400642	0.519939140438218	SEL1L2	0.116787107689379
chr16	63712343	63713022	680	7	5.52786678022779	0.00641799358200642	0.519939140438218		0.150836268689284
chr5	14825584	14826954	1371	17	5.52767130363528	0.00642199357800642	0.519939140438218	HNRNPM	0.0799549935444651
chr13	2638852	2639414	563	8	5.52714676425813	0.00642999357000643	0.520223299609103	PAK5	0.189858572538945
chr2	70390116	70390495	380	5	5.5261828362203	0.00644399355600644	0.520468495548218	SMARCA2	0.175027947419613
chr5	37831777	37832430	654	48	-5.52605669771644	0.00644499355500644	0.520468495548218	BTNL9	-0.122715312774319
chr17	68937453	68937922	470	15	-5.525812695372	0.00644999355000645	0.520468495548218	ASCC2	-0.11175933162721
chr20	24801086	24805035	3950	46	-5.52577597622843	0.00645099354900645	0.520468495548218	GSTA1	-0.0981944665120134
chr14	10612171	10612829	659	11	-5.52473637919087	0.00645899354100646	0.52075129762031		-0.131562778651306
chr13	81996925	81997258	334	11	5.52388046414524	0.00646799353200647	0.520875908682102	DOK5	0.102239993057852
chr5	49653372	49654983	1612	12	5.5233240453494	0.00647199352800647	0.520875908682102	LOC101122274	0.138703748459484
chr5	105178338	105179775	1438	8	5.52242286415392	0.00648099351900648	0.520875908682102		0.211426619899517
chrX	113386030	113387395	1366	8	5.52096837400906	0.0064959935040065	0.520875908682102		0.120857652878031
chr9	27152505	27154791	2287	6	-5.52085988771647	0.0065009934990065	0.520875908682102		-0.293348131788365
chr10	83536464	83537139	676	19	5.52084718098449	0.0065009934990065	0.520875908682102	MYO16	0.101219982098518
chr2	57619020	57619747	728	6	5.52082424804837	0.0065009934990065	0.520875908682102		0.263021877501403
chr5	50671705	50673870	2166	27	5.52035199730853	0.00650699349300651	0.520875908682102	PCDH12	0.0860275567515607
chr23	40525682	40526772	1091	17	5.51997405515032	0.00650799349200651	0.520875908682102	LAMA1	0.0915382834709731
chr2	174639450	174639825	376	5	-5.51989256695408	0.00650799349200651	0.520875908682102		-0.206373686881829
chr2	229470996	229471789	794	17	5.5196444549714	0.00650999349000651	0.520875908682102	COL4A3	0.11283712056756
chr4	6596489	6599493	3005	19	5.51916526441001	0.00651499348500652	0.520916218214217	ZPBP	0.0962771665633603
chr3	225257752	225258238	487	15	5.51843799053942	0.00652299347700652	0.521196176045203		0.0886887878815218
chr6	70192446	70192680	235	5	-5.51765871614014	0.00653199346800653	0.521276515760521		-0.329111471211092
chr23	20197034	20198508	1475	9	-5.51740754660354	0.00653399346600653	0.521276515760521	TRNAE-CUC	-0.182490774059407
chr10	18881157	18881442	286	5	5.51619121890723	0.00654499345500655	0.521276515760521		0.159291169924906
chr2	180542698	180545000	2303	6	5.51583329306682	0.00654899345100655	0.521276515760521	DPP10	0.270661453814764
chr26	8068244	8071476	3233	23	-5.51531359489636	0.00655499344500656	0.521276515760521		-0.11268792554266
chrX	383054	383858	805	56	5.51502692577221	0.00655899344100656	0.521276515760521		0.087435972624735
chr9	18701538	18703418	1881	27	5.51497962511294	0.00655899344100656	0.521276515760521		0.0870530743137899
chr11	41250752	41253922	3171	28	5.51466884579601	0.00655999344000656	0.521276515760521	KRTAP29-1	0.122081350410412
chr10	61071439	61073227	1789	15	-5.51294267624517	0.00657799342200658	0.521871426793871		-0.169117028097192
chr13	8368892	8369502	611	9	-5.51275638288992	0.00657899342100658	0.521871426793871	MACROD2	-0.223990864137962
chr1	270145250	270146343	1094	11	5.51261757025204	0.00658099341900658	0.521871426793871		0.195514020017568
chr14	7977842	7978335	494	9	5.51145995631653	0.00659299340700659	0.522108296073522		0.109017662057767
chr1	85852581	85854626	2046	12	5.51138808922205	0.00659299340700659	0.522108296073522	LOC101102447	0.136017232220606
chr6	19988586	19990313	1728	17	5.51009920162761	0.00660599339400661	0.522185220146068	ARHGEF38	0.150688305249464
chr8	57145011	57146276	1266	12	-5.50975483229921	0.00660999339000661	0.522185220146068	ENPP3	-0.191283937240817
chr1	15108730	15109786	1057	6	-5.50959846697394	0.00661099338900661	0.522185220146068	LOC101122402	-0.128440373140981
chr9	18233085	18233724	640	6	-5.50903966094361	0.00661199338800661	0.522185220146068		-0.0770989526480172
chr6	44243619	44244444	826	9	-5.50828011928169	0.00661999338000662	0.522460880808874	PPARGC1A	-0.113610026341137
chr18	2775722	2777449	1728	8	-5.50633373757526	0.00664599335400665	0.523878033264824		-0.149405951648486
chr1	2506467	2507071	605	29	-5.50623739817929	0.00664699335300665	0.523878033264824	LOC121818751	-0.120167044115925
chr6	78472605	78475091	2487	14	-5.50482189810397	0.00666299333700666	0.524782065972523		-0.174491935904106
chr4	119881586	119881843	258	10	5.50428840349808	0.00666799333200667	0.524819092028734	LMBR1	0.093264918587064
chr3	209643407	209643797	391	9	5.50314796176922	0.00668099331900668	0.525285995066787		0.073121919416533
chr1	169085969	169086799	831	9	-5.5029716133747	0.00668299331700668	0.525285995066787		-0.20651623214166
chr2	81805731	81808064	2334	16	5.49934715733973	0.00671499328500672	0.525882232489402	MPDZ	0.14419372647776
chr1	215726638	215727917	1280	62	-5.49931336068076	0.00671599328400672	0.525882232489402	GHSR	-0.0919532839395321
chr12	77805382	77808175	2794	24	5.49923364471588	0.00671799328200672	0.525882232489402		0.129333954164522
chr11	11021730	11023705	1976	9	5.49908314467609	0.00671899328100672	0.525882232489402	BRIP1	0.221868110202992
chr6	21197408	21199254	1847	7	-5.49788868520917	0.00672699327300673	0.525882232489402		-0.230576033645698
chr26	10091808	10093345	1538	17	5.49580646839211	0.00674899325100675	0.525882232489402		0.151481935713077
chr8	88260985	88262123	1139	9	-5.49526207268599	0.00675499324500676	0.525882232489402	PDE10A	-0.191052568287659
chr13	82080565	82081653	1089	15	5.49510431698125	0.00675699324300676	0.525882232489402	DOK5	0.185114741572678
chr17	26310950	26313481	2532	19	-5.49393502709628	0.00676499323500677	0.525882232489402		-0.0990482321173797
chr16	37923662	37924274	613	11	5.49331795767484	0.00677099322900677	0.525882232489402		0.132549319830769
chr10	66427386	66427569	184	5	5.49292862825565	0.00677499322500678	0.525882232489402	GPC5	0.324627985786199
chr4	93833761	93834104	344	16	-5.4926721225593	0.00677899322100678	0.525882232489402	SND1	-0.0932678063263162
chr22	41385546	41385993	448	10	5.49247291497857	0.00677999322000678	0.525882232489402	NSMCE4A	0.12140683875047
chr23	61321769	61322590	822	13	5.49122447014746	0.0067959932040068	0.525882232489402		0.135582098913194
chr10	16043985	16044339	355	15	-5.49007334259835	0.00680699319300681	0.525882232489402	ERICH6B	-0.112073189899869
chr4	21685534	21686859	1326	12	-5.48921101706735	0.00681399318600681	0.525882232489402	LOC132659670	-0.225652333856884
chr2	175355071	175356371	1301	11	5.48844441556529	0.00681699318300682	0.525882232489402	ZRANB3	0.156990926879617
chr13	70945481	70947096	1616	9	-5.48836073924977	0.00681699318300682	0.525882232489402	PTPRT	-0.20403492838727
chr2	72977912	72979224	1313	11	5.4873587270016	0.00682899317100683	0.525882232489402	SPATA6L	0.150814645695438
chr2	181290899	181294071	3173	12	5.48710609283749	0.00682999317000683	0.525882232489402		0.183405486825909
chr3	177910855	177912376	1522	12	5.48706028485377	0.00682999317000683	0.525882232489402	LARGE1	0.228569237406788
chr12	49191301	49191756	456	22	5.48701236309401	0.00683099316900683	0.525882232489402	PRDM16	0.0796626336421248
chr10	64769675	64772756	3082	18	5.48610965575493	0.00683599316400684	0.525882232489402		0.136932376374408
chr20	41867206	41867614	409	12	-5.4859189541417	0.00683699316300684	0.525882232489402	CD83	-0.151206784212233
chr10	79959936	79960184	249	5	5.48590528510603	0.00683699316300684	0.525882232489402		0.178631182404109
chr25	9118703	9120466	1764	16	-5.48406121872347	0.00685599314400686	0.525882232489402	RYR2	-0.0951203226105692
chr9	65810470	65813137	2668	7	5.48400804884199	0.00685599314400686	0.525882232489402		0.218786243748778
chr24	21849376	21850602	1227	8	-5.48392678496266	0.00685599314400686	0.525882232489402	DCTN5	-0.125667708267813
chr19	53736415	53737042	628	12	-5.48292063235301	0.00686299313700686	0.525882232489402	LARS2	-0.125758036223979
chr15	52162103	52162414	312	7	5.48283435081276	0.00686299313700686	0.525882232489402	UCP3	0.103713880169533
chr2	173282610	173283736	1127	6	5.48195414632534	0.00687299312700687	0.525882232489402	THSD7B	0.202841174653521
chr3	7436243	7436563	321	10	-5.48067830911567	0.00687999312000688	0.525882232489402	NUP188	-0.128017787658799
chr4	109804260	109804919	660	5	5.48030771952002	0.00688199311800688	0.525882232489402		0.241332139811558
chr2	119051638	119051843	206	6	5.47976555445262	0.00688699311300689	0.525882232489402	HIBCH	0.249742088338488
chr1	185459371	185460247	877	16	5.47967639558894	0.00688899311100689	0.525882232489402		0.0964655064305807
chr9	54320055	54320910	856	8	-5.47954086821788	0.00688999311000689	0.525882232489402		-0.190565447467041
chr1	220167862	220172770	4909	28	5.47846024989458	0.0068979931020069	0.525882232489402		0.112302904407593
chr2	180206716	180208526	1811	6	5.47845292739099	0.0068979931020069	0.525882232489402		0.297863816326356
chr7	66671416	66675229	3814	30	-5.47824565016161	0.0068989931010069	0.525882232489402	PELI2	-0.0882618030491784
chr2	219923816	219923929	114	7	5.47762247593667	0.0069019930980069	0.525882232489402	TNS1	0.11793662963575
chr23	42185342	42185950	609	19	5.47727629188801	0.0069029930970069	0.525882232489402	PPP4R1	0.104912712020697
chr17	50084900	50085842	943	8	5.47722840632318	0.0069029930970069	0.525882232489402		0.171470613834119
chr13	1817717	1819592	1876	10	5.47721050952852	0.0069029930970069	0.525882232489402		0.234951540243542
chrX	98775750	98776566	817	14	-5.47696880667223	0.0069039930960069	0.525882232489402		-0.154352384559261
chr3	210027516	210028550	1035	9	5.47668039326769	0.00690799309200691	0.525882232489402		0.18673028617429
chr18	57173532	57174245	714	7	-5.47630249592274	0.00690999309000691	0.525882232489402		-0.180736574435731
chr2	45570512	45571384	873	8	5.47624021416548	0.00690999309000691	0.525882232489402		0.239125170683462
chr1	154787735	154789532	1798	9	5.4760070495092	0.00691199308800691	0.525882232489402	CADM2	0.1916398127221
chrX	18380526	18381103	578	14	5.47572021387961	0.00691299308700691	0.525882232489402	SH3KBP1	0.176434821936705
chr2	38473843	38474105	263	7	-5.47426244015022	0.00693099306900693	0.526629098125322	PTK2B	-0.20463172744871
chr18	66223528	66224168	641	23	-5.47421954291673	0.00693299306700693	0.526629098125322	TDRD9	-0.128256360674767
chr15	82334275	82334969	695	30	5.47349686039098	0.00693899306100694	0.526629098125322		0.0628915774284805
chr26	25357401	25358083	683	14	5.47323094640808	0.00694099305900694	0.526629098125322		0.110626266199921
chr21	33126627	33128364	1738	14	-5.47247357258686	0.00695099304900695	0.527042671255758		-0.150427016471315
chrX	127271907	127276639	4733	32	5.47227918596546	0.00695599304400696	0.527076838521592	LOC114111478	0.0994044616186455
chr3	214893668	214894417	750	23	5.47083303741579	0.00697099302900697	0.527868195661216		0.0895645820499349
chr24	6800716	6801445	730	13	-5.47042616149805	0.00697599302400698	0.527893239230048	RBFOX1	-0.119625658286475
chr7	17149350	17150477	1128	16	5.47005123583689	0.00698299301700698	0.527893239230048		0.146940518480979
chr2	27952929	27954643	1715	24	5.46983350799738	0.00698499301500699	0.527893239230048	PHF2	0.107130374337179
chr23	26847775	26848943	1169	7	5.46873224950732	0.006994993005007	0.527951604774485		0.268929972921512
chr22	50310038	50310214	177	12	-5.46870587097576	0.006995993004007	0.527951604774485	JAKMIP3	-0.117216207375474
chr9	17510336	17511371	1036	13	5.4680418310023	0.007000992999007	0.527951604774485	FAM135B	0.139665802128921
chr14	2042829	2043371	543	14	5.467528613232	0.007003992996007	0.527951604774485		0.144735313691477
chr1	242501294	242502153	860	8	5.46678580792056	0.00701599298400702	0.528168875339897	PLSCR5	0.203336679612857
chr8	82457193	82458040	848	10	-5.4667534886867	0.00701599298400702	0.528168875339897	GTF2H5	-0.195207132217686
chrX	14519784	14522171	2388	7	5.46635580098129	0.00702199297800702	0.528277298995428		0.154635445007554
chr24	22051989	22053464	1476	23	5.46465547445619	0.00704299295700704	0.528427572141688	PRKCB	0.104571941453891
chr20	29166102	29166873	772	21	5.46457856709538	0.00704399295600704	0.528427572141688		0.100900340202262
chrX	133669152	133669347	196	9	5.4641192837633	0.00704999295000705	0.528427572141688		0.151364799356648
chr3	179660413	179661153	741	13	5.46374221930129	0.00705399294600705	0.528427572141688	RBFOX2	0.105348858127919
chr2	65305892	65307676	1785	13	5.46367456070472	0.00705399294600705	0.528427572141688		0.155582833669339
chr25	36273402	36273860	459	8	-5.46245236588192	0.00706899293100707	0.528427572141688	NRG3	-0.131599825961126
chr16	60303353	60303770	418	5	5.46226854134998	0.00707099292900707	0.528427572141688		0.194528874299566
chr18	59672336	59672814	479	14	-5.46223238959763	0.00707099292900707	0.528427572141688		-0.166785002533773
chr4	21706950	21708514	1565	7	-5.46174330458578	0.00707599292400708	0.528427572141688		-0.269086288435967
chr5	104699230	104700095	866	11	5.46166338604463	0.00707599292400708	0.528427572141688	LOC121819691	0.219729451582071
chr16	58521982	58523362	1381	16	5.46154247649426	0.00707599292400708	0.528427572141688	ANKH	0.163450934255497
chr2	170848212	170848592	381	9	-5.45900631416234	0.0070979929020071	0.528427572141688		-0.190581447210322
chr10	33765626	33766153	528	16	-5.45831162103553	0.00710599289400711	0.528427572141688	LOC101115632	-0.153487632523471
chr11	60433328	60433974	647	17	-5.45825225439936	0.00710699289300711	0.528427572141688		-0.0790320712536106
chr9	24375726	24376284	559	15	5.45823876921897	0.00710699289300711	0.528427572141688		0.0774410048019889
chr26	8378583	8379183	601	6	5.45795312632954	0.00711199288800711	0.528427572141688		0.132920080870852
chr4	16185621	16186348	728	6	5.45639955258842	0.00712899287100713	0.528427572141688		0.168921898889972
chr18	50600412	50601551	1140	12	5.45622483436078	0.00712999287000713	0.528427572141688		0.176363446831203
chr2	203031577	203032058	482	9	5.45576611617932	0.00713399286600713	0.528427572141688	LOC101104808	0.117175378459421
chr1	31880992	31883461	2470	21	5.45566493325976	0.00713599286400714	0.528427572141688	DAB1	0.0995321197969638
chr17	28229225	28229956	732	8	5.45551584023981	0.00713699286300714	0.528427572141688		0.271841755913301
chr14	51629779	51630554	776	19	5.45530185834567	0.00714099285900714	0.528427572141688	IRGQ	0.126159132063098
chr20	23960643	23961719	1077	11	5.45486290463276	0.00714699285300715	0.528427572141688	PKHD1	0.155213618195727
chr3	184755382	184756199	818	5	5.45449051712943	0.00715499284500716	0.528427572141688		0.314136188298615
chr18	61088118	61088210	93	6	5.45432502499684	0.00715599284400716	0.528427572141688		0.272555535136673
chr1	235026769	235026947	179	5	5.45423562200105	0.00715699284300716	0.528427572141688		0.160545357390119
chr3	220320811	220321635	825	25	-5.45392838246534	0.00715899284100716	0.528427572141688	EFCAB6	-0.122701398033815
chr13	28323538	28324391	854	14	5.45314480196499	0.00716799283200717	0.528427572141688	FRMD4A	0.156858755977897
chr15	82236295	82236414	120	5	-5.45296769217742	0.00716899283100717	0.528427572141688	LOC101116255	-0.113109881987572
chr14	53755470	53755807	338	13	-5.45287608933831	0.00717199282800717	0.528427572141688	ARHGAP35	-0.178567659582255
chr2	175682690	175684617	1928	11	5.4525712771717	0.00717599282400718	0.528427572141688	LOC114113193	0.200515718636542
chr24	11772589	11773309	721	16	-5.45240904783664	0.00717699282300718	0.528427572141688	SNX29	-0.15483099749201
chr15	29936308	29936876	569	18	5.45222406731842	0.00717999282000718	0.528427572141688	NECTIN1	0.127871856456208
chr3	12924175	12925806	1632	15	5.45125891740445	0.00718799281200719	0.528427572141688		0.115242281772912
chr2	50593466	50594122	657	16	-5.45080423694575	0.00719099280900719	0.528427572141688		-0.0799254083483571
chr11	41729858	41730255	398	11	5.44957016575291	0.00720499279500721	0.528427572141688	JUP	0.114103976526097
chr26	35594070	35595258	1189	24	-5.44907331438353	0.00720799279200721	0.528427572141688	SFRP1	-0.0830703993466698
chr21	43245521	43246340	820	14	-5.44897101779658	0.00720999279000721	0.528427572141688		-0.1083149220307
chr3	124806043	124806196	154	6	-5.44894630214863	0.00720999279000721	0.528427572141688	KITLG	-0.13949599615008
chr24	11284826	11286381	1556	15	5.44886761708656	0.00720999279000721	0.528427572141688	SNX29	0.155109192670875
chr17	62691427	62691960	534	10	-5.44883257721657	0.00721099278900721	0.528427572141688	GCN1	-0.12043923255585
chr15	14306557	14307365	809	6	-5.44764175932211	0.00722299277700722	0.528629013326823		-0.325553615079953
chr8	83915487	83915921	435	12	5.44671915269958	0.00723199276800723	0.528629013326823		0.0875557900841247
chr4	13384072	13385225	1154	7	5.44667807576969	0.00723199276800723	0.528629013326823	PON3	0.302517636911655
chr1	116751555	116752034	480	9	5.44655336010663	0.00723199276800723	0.528629013326823	PBX1	0.129897100980956
chr19	51483895	51484370	476	17	5.4458852582583	0.00723699276300724	0.528660952423537	PLXNB1	0.0976544058260712
chr1	54466566	54468144	1579	10	5.44514669285149	0.00724399275600724	0.528838858684771		0.170250435110021
chr12	4142692	4143360	669	5	5.44459309886001	0.00725199274800725	0.52908949861831	RASSF5	0.158655742084538
chr2	249325263	249325753	491	22	5.44390169479495	0.00726199273800726	0.529485646725807	CROCC	0.091046860623162
chr2	195371690	195373593	1904	8	5.44293145591193	0.00727299272700727	0.529693887653693		0.174222081219635
chr6	88886742	88889245	2504	18	-5.44238012475144	0.00727399272600727	0.529693887653693		-0.193284316869688
chr2	6385320	6386185	866	19	-5.44103866914967	0.00728999271000729	0.530525556157861	ASTN2	-0.102466923593622
chr23	43419291	43420125	835	34	5.44065770359572	0.0072969927030073	0.530659417270319	SPIRE1	0.0897859614400497
chr3	69084093	69084537	445	9	-5.44031563460832	0.0073009926990073	0.530659417270319	EML6	-0.131882532847524
chr2	3050685	3051086	402	13	5.43799061891362	0.00732199267800732	0.530884865763179	CDK5RAP2	0.109074650505909
chr15	142362	143190	829	33	5.43798090108806	0.00732299267700732	0.530884865763179		0.0726231652073965
chr8	49551305	49553837	2533	14	5.43783327318465	0.00732699267300733	0.530884865763179		0.124146335294786
chr5	18272914	18272995	82	6	5.43734906966003	0.00733399266600733	0.530884865763179	NFIC	0.112409874189847
chr25	4465732	4466304	573	10	5.43674126173583	0.00733699266300734	0.530884865763179		0.131744745575398
chr18	55557176	55557904	729	22	5.43613591726678	0.00734399265600734	0.530884865763179	ITPK1	0.0712827639438555
chr16	58756425	58757050	626	13	5.43553055126014	0.00735299264700735	0.530884865763179		0.0946072665388132
chr8	81791298	81793117	1820	15	-5.43519914200958	0.00735599264400736	0.530884865763179	ZDHHC14	-0.119492498844188
chr10	68882378	68883621	1244	10	5.43475101523015	0.00736299263700736	0.530884865763179	GPC6	0.0992897936486859
chrX	104074131	104075164	1034	17	5.43466012352111	0.00736299263700736	0.530884865763179	ENOX2	0.0850139929866899
chr12	12515268	12515726	459	6	5.43430991555757	0.00736899263100737	0.530884865763179		0.25647996869352
chr13	10597838	10599371	1534	32	5.43420411666524	0.00737099262900737	0.530884865763179	NINL	0.0982233872837047
chr9	3218284	3218750	467	9	-5.43410771810951	0.00737099262900737	0.530884865763179	SMAP1	-0.137605300950326
chr18	2321392	2322101	710	24	-5.43376569336813	0.00737199262800737	0.530884865763179	LOC114109093	-0.195509274025284
chr8	84334164	84334281	118	5	-5.4330645173136	0.00737599262400738	0.530884865763179	PLG	-0.258493272156449
chr7	31754794	31755124	331	6	-5.43250379070055	0.00738099261900738	0.530884865763179		-0.158889986134833
chr1	221524395	221526290	1896	10	5.43245722757753	0.00738199261800738	0.530884865763179		0.160012408003965
chr5	104276552	104277170	619	10	5.43101612429271	0.0073979926020074	0.531705476979387	LOC121819690	0.0985618054108577
chr3	209719428	209720429	1002	11	-5.42968953384986	0.00741799258200742	0.532812378532941	NCAPD2	-0.213797464371449
chr1	59779770	59783627	3858	11	-5.42816989268599	0.00742999257000743	0.533343648812485		-0.216903229568521
chr16	26256970	26257779	810	6	5.42758606221292	0.00744399255600744	0.533690955021675	ITGA2	0.170855004146382
chr17	15654199	15654846	648	10	5.42593200825146	0.00746099253900746	0.533690955021675	INPP4B	0.165639063446013
chr3	163889219	163891246	2028	10	5.42528418349457	0.00747099252900747	0.533690955021675		0.132972086653656
chr25	15400929	15401199	271	8	5.42519545335695	0.00747199252800747	0.533690955021675	ANK3	0.113522610547957
chr16	26424418	26425058	641	5	5.42516440838933	0.00747299252700747	0.533690955021675	ITGA1	0.215397237774611
chr21	40072198	40072991	794	10	-5.42512439433811	0.00747299252700747	0.533690955021675	LOC132658352	-0.103595225547157
chr17	64128608	64129294	687	13	-5.42495954784654	0.00747499252500747	0.533690955021675	ACACB	-0.105183102846232
chr5	106788711	106789348	638	24	-5.42461482125733	0.00748099251900748	0.533690955021675		-0.132213702957526
chr12	48874483	48874699	217	16	5.42452125191696	0.00748299251700748	0.533690955021675	MEGF6	0.115082883418958
chr11	13820164	13822360	2197	68	-5.42407289907076	0.00748499251500748	0.533690955021675		-0.0750627265920201
chr5	90519634	90520143	510	7	5.423787619762	0.00748799251200749	0.533690955021675		0.103440428987901
chr3	181536664	181537030	367	6	5.42331639063024	0.00749399250600749	0.533690955021675	CARD10	0.122624586866922
chr3	92006711	92007274	564	9	5.42267345332177	0.0074999925000075	0.533690955021675		0.210300448539506
chr3	207943946	207946062	2117	17	5.42212621317438	0.00750799249200751	0.533690955021675	LOC114112122	0.111445063281628
chr24	22089161	22089669	509	13	-5.42195895971064	0.00750899249100751	0.533690955021675	PRKCB	-0.20293446235829
chr3	1660740	1661218	479	11	-5.42121776184529	0.00751699248300752	0.533690955021675	COL5A1	-0.137601383592573
chr4	71423676	71425303	1628	6	5.42075556816802	0.00752399247600752	0.533690955021675	LOC121819412	0.208845640843418
chr3	143022544	143023713	1170	8	5.42025709577291	0.00752799247200753	0.533690955021675		0.223315644948525
chr3	43447083	43448210	1128	17	5.42014694484502	0.00752999247000753	0.533690955021675	LOC105608151	0.0782227370428654
chrX	142072376	142074078	1703	54	-5.42012583849321	0.00752999247000753	0.533690955021675	PCDH11X	-0.10050709307531
chr14	38994139	38994787	649	11	5.41872723768614	0.00754599245400755	0.533690955021675		0.106364656547295
chr21	22595876	22596280	405	14	5.41852863024458	0.00754599245400755	0.533690955021675	NAV2	0.120301202131958
chr2	2436106	2437336	1231	12	-5.41838764974465	0.00754799245200755	0.533690955021675	CNTRL	-0.220768773652553
chrX	28071244	28075105	3862	14	5.41824934379291	0.00754999245000755	0.533690955021675	IL1RAPL1	0.106467986928275
chr22	31407211	31407828	618	11	5.41795244191178	0.00754999245000755	0.533690955021675		0.132234283294218
chr8	80192870	80193843	974	6	-5.41676510923905	0.00756499243500757	0.534425200330897		-0.167231726338042
chr19	27650050	27651346	1297	5	5.41645201771995	0.00756999243000757	0.534452536845452		0.161498462792837
chr8	30797273	30797772	500	6	5.41500636334865	0.00758599241400759	0.534604819409779	CRYBG1	0.213403985878591
chr7	98674887	98675347	461	9	5.41496150686305	0.00758599241400759	0.534604819409779		0.0864064393142478
chr2	185717393	185718133	741	16	5.41489867061958	0.00758599241400759	0.534604819409779		0.0924762692947728
chr6	27340245	27342068	1824	10	-5.41441567571495	0.0075979924020076	0.534924169566122	STPG2	-0.216090486732162
chr14	61367210	61367541	332	9	5.41361419601163	0.00760599239400761	0.534924169566122		0.145339955483866
chr17	70900839	70906043	5205	22	-5.41346628397225	0.00760899239100761	0.534924169566122	LOC114118868	-0.0877024774774975
chr12	69186887	69187512	626	13	5.41346075803555	0.00760899239100761	0.534924169566122	LOC105616575	0.0938545144592294
chr1	89317756	89318424	669	12	-5.41260892110748	0.00762199237800762	0.535101710661001	KCND3	-0.121998776356001
chr4	121379970	121380707	738	28	5.41252951271228	0.00762299237700762	0.535101710661001		0.199025793913915
chr6	104859989	104860252	264	10	5.41198285270209	0.00762899237100763	0.535101710661001	LOC132660017	0.14572580810948
chr1	270397084	270397947	864	14	5.41184707292646	0.00762999237000763	0.535101710661001		0.156966614555424
chr4	14493880	14494316	437	10	-5.41068374021151	0.00764399235600764	0.535759239195389		-0.235775206535423
chr14	59759213	59760251	1039	15	5.40940113651669	0.00766299233700766	0.536519394723066	LOC105605861	0.131475728375531
chr5	14005777	14005958	182	5	5.40888558694597	0.00766899233100767	0.536519394723066	ARHGEF18	0.124668634926695
chr4	117183455	117184494	1040	10	-5.40811393764225	0.00767699232300768	0.536519394723066		-0.154624314700152
chr9	85152757	85154077	1321	6	-5.4080355230697	0.00767699232300768	0.536519394723066		-0.281536512300021
chr17	10587172	10587685	514	5	5.40796611072013	0.00767799232200768	0.536519394723066		0.0844024622866681
chr3	215079508	215080016	509	8	5.40736687016857	0.00768399231600768	0.53661500768879	MICAL3	0.230826465678606
chr24	34175381	34176229	849	10	5.40626701993884	0.0076989923010077	0.536644914677539	BAZ1B	0.111650802109478
chr1	123829534	123830068	535	23	5.40564845668588	0.0077039922960077	0.536644914677539	URB1	0.0877446056755889
chr26	43019121	43019557	437	10	-5.40497262626061	0.00771699228300772	0.536644914677539	ZNF385D	-0.153913563439935
chr6	9086998	9089129	2132	14	5.40417912745834	0.00772899227100773	0.536644914677539		0.103038741757582
chr2	167188111	167189605	1495	8	-5.40370642258998	0.00773399226600773	0.536644914677539	KYNU	-0.225653246579388
chr18	57185474	57186476	1003	14	-5.40351582486174	0.00773599226400774	0.536644914677539	LOC101119509	-0.132480820136102
chr9	7804223	7804806	584	5	5.40327986051654	0.00773899226100774	0.536644914677539		0.285580573160456
chr15	77136327	77136503	177	5	5.40319665751238	0.00773899226100774	0.536644914677539		0.121583327168259
chr2	192074467	192075782	1316	7	-5.40312248115976	0.00774199225800774	0.536644914677539		-0.197054516867753
chr7	71208603	71209521	919	12	5.40235206593953	0.00775099224900775	0.536644914677539	SLC38A6	0.108798823914442
chr24	9413020	9413199	180	5	5.40199195136757	0.00775399224600775	0.536644914677539	GRIN2A	0.29288072191318
chr23	23236544	23237101	558	8	5.40123191860117	0.00776499223500777	0.536644914677539	NOL4	0.151312978671095
chr1	232941427	232943020	1594	9	-5.40120881161048	0.00776599223400777	0.536644914677539		-0.133796223553445
chr8	11926176	11926436	261	6	5.40118073401836	0.00776699223300777	0.536644914677539		0.152540473549986
chr3	18011112	18011175	64	6	-5.39965047139537	0.00778199221800778	0.536644914677539		-0.14586470919982
chr11	8345034	8346337	1304	17	5.39959905906569	0.00778199221800778	0.536644914677539	MRPS23	0.168639809552567
chr19	3227095	3227713	619	11	5.39936725177614	0.00778499221500779	0.536644914677539	LOC132658165	0.0984259789293818
chr2	167963436	167964629	1194	6	-5.39855358949809	0.0077959922040078	0.536644914677539		-0.2780501848623
chr9	47505898	47506703	806	10	5.39850252279001	0.0077959922040078	0.536644914677539	LOC132657216	0.0952716640591476
chr23	10523092	10524077	986	9	5.39679812183979	0.00781099218900781	0.536644914677539		0.111962375801174
chr23	42620364	42620664	301	14	-5.39662481233061	0.00781699218300782	0.536644914677539		-0.150563023246258
chr3	215631498	215632033	536	15	5.39661317033906	0.00781699218300782	0.536644914677539	LOC105614868	0.0999431752060038
chr11	20589178	20590078	901	6	5.39652354487809	0.00781799218200782	0.536644914677539		0.151475896531617
chr3	20115266	20115636	371	10	5.39628076719636	0.00782099217900782	0.536644914677539		0.127621163402295
chr1	23899249	23901986	2738	17	5.39582927374576	0.00782499217500783	0.536644914677539	AGBL4	0.144866784621187
chr15	24345596	24346260	665	24	5.39431662376458	0.00784599215400785	0.536644914677539	ZBTB16	0.0827139797425234
chr4	37473192	37475130	1939	6	5.39325906971975	0.00785599214400786	0.536644914677539		0.192907010485327
chr3	78413423	78413656	234	5	5.3930929725142	0.00785699214300786	0.536644914677539	PRKCE	0.118043175887099
chr3	191257273	191258648	1376	9	5.39300644348294	0.00785699214300786	0.536644914677539	SOX5	0.217559823839951
chr5	5118124	5118481	358	22	-5.39297358047872	0.00785699214300786	0.536644914677539	B3GNT3	-0.0823569428487698
chr8	28197706	28198820	1115	7	5.39266696503023	0.00786299213700786	0.536644914677539	CCDC162P	0.091215653315981
chr9	85878618	85880761	2144	10	-5.39229373434579	0.00786899213100787	0.536644914677539		-0.226808324594663
chr1	177589048	177589989	942	10	5.39183271951797	0.00787299212700787	0.536644914677539	PHLDB2	0.105666878559429
chr5	38206376	38207185	810	9	5.39154968922897	0.00787599212400788	0.536644914677539	LOC114114866	0.145075496765303
chr15	53391763	53394410	2648	28	-5.39099755559136	0.00788699211300789	0.536644914677539	GDPD5	-0.128326512318488
chr26	15480441	15480721	281	5	5.39065425287728	0.00789199210800789	0.536644914677539	LOC101116630	0.151722486595977
chr12	10144803	10144990	188	5	-5.39039219504036	0.0078969921030079	0.536644914677539		-0.153865391051889
chr9	56200987	56201403	417	7	-5.39026239615912	0.0078979921020079	0.536644914677539		-0.231349951178351
chr10	71619174	71620411	1238	12	5.3901897707922	0.0078989921010079	0.536644914677539	LOC105605916	0.119715703511064
chr3	180396394	180396835	442	8	-5.38976179693217	0.00790699209300791	0.536644914677539	MYH9	-0.125942854740827
chr6	17016975	17018488	1514	23	5.38953923747885	0.00790999209000791	0.536644914677539		0.135088508200143
chr14	7934674	7935233	560	14	5.38946233982396	0.00791199208800791	0.536644914677539	PLCG2	0.145538878687265
chr1	222491839	222493269	1431	8	5.38894556515793	0.00791599208400792	0.536644914677539		0.298515047092568
chr1	148712158	148715671	3514	14	5.38891429069787	0.00791699208300792	0.536644914677539		0.123141485303373
chr5	28384976	28385710	735	10	-5.38882577310184	0.00791799208200792	0.536644914677539	PRDM6	-0.127190988430003
chr3	69879135	69880321	1187	9	5.38867636826875	0.00791899208100792	0.536644914677539	ACYP2	0.139947696268435
chr20	24886200	24886973	774	10	5.38767641232259	0.00792599207400793	0.536644914677539	LOC101107232	0.191846366579728
chr3	73261198	73261228	31	6	5.38765542815215	0.00792599207400793	0.536644914677539		0.165323270520766
chr13	38845570	38846006	437	13	-5.38706395009772	0.00793399206600793	0.536644914677539	SLC24A3	-0.119570580148226
chr2	3427313	3427997	685	10	5.38621533262439	0.00794299205700794	0.536644914677539		0.160487681520222
chr22	37100166	37100750	585	9	-5.38604151354788	0.00794399205600794	0.536644914677539		-0.163875363147896
chr24	8895146	8896126	981	8	-5.38593514299972	0.00794499205500795	0.536644914677539		-0.176185030618463
chr1	256820593	256821595	1003	10	5.38495540470101	0.00795299204700795	0.536644914677539	TMEM108	0.171197459349677
chr6	20430711	20431487	777	9	-5.38480543975205	0.00795399204600795	0.536644914677539		-0.180013207856022
chr24	11628310	11629124	815	9	-5.38446927843381	0.00795699204300796	0.536644914677539	SNX29	-0.112774371055458
chr7	764944	766898	1955	26	5.38325132565312	0.00796999203000797	0.536644914677539	MCC	0.0983314796479787
chr21	25440563	25442679	2117	9	5.38170215824334	0.00798399201600798	0.536644914677539		0.142669795980528
chr13	34999915	35000733	819	13	-5.38123344781055	0.00798999201000799	0.536644914677539		-0.141401206224495
chr8	10864715	10865138	424	8	5.38122604327942	0.00798999201000799	0.536644914677539	SNAP91	0.116074880178247
chr16	46118419	46119206	788	7	5.3804180765054	0.007999992000008	0.536644914677539		0.0981843503111129
chr25	29010761	29011142	382	9	-5.38022501429607	0.008003991996008	0.536644914677539	LOC132658650	-0.112083196262254
chr4	114367714	114369107	1394	21	-5.37909258491629	0.00801199198800801	0.536644914677539		-0.102650491312053
chr16	64925723	64926449	727	10	5.37884563946708	0.00801299198700801	0.536644914677539		0.195806653272097
chr2	174056479	174056845	367	6	-5.37677674884217	0.00804499195500804	0.536644914677539	THSD7B	-0.156633309425183
chr18	7352237	7352913	677	32	5.37668975897056	0.00804699195300805	0.536644914677539	IGF1R	0.0932131339675467
chr1	6359038	6359908	871	16	5.37660668421982	0.00804799195200805	0.536644914677539		0.140351360914459
chr25	19225781	19226947	1167	10	-5.37640195454528	0.00804799195200805	0.536644914677539		-0.155962649893227
chr3	92068751	92069476	726	5	5.37614742860844	0.00804899195100805	0.536644914677539		0.258190280493524
chr12	6770225	6770434	210	7	-5.37595014529131	0.00804999195000805	0.536644914677539		-0.116986243879056
chr5	105406905	105407158	254	15	-5.37585868295391	0.00805199194800805	0.536644914677539	FER	-0.0767847388453598
chr2	70417710	70418266	557	13	5.37561574184273	0.00805199194800805	0.536644914677539	SMARCA2	0.0712096235503409
chr4	101423187	101424141	955	11	-5.37429704698838	0.00806399193600806	0.536644914677539	LOC121819433	-0.168845563196592
chr1	261517213	261517678	466	7	5.37367287473805	0.00806899193100807	0.536644914677539	DSCAM	0.14982602207055
chrX	30608370	30610243	1874	9	5.37349980262048	0.00807299192700807	0.536644914677539	DMD	0.119076022782894
chr4	114054481	114056352	1872	12	5.3732670631834	0.00807799192200808	0.536644914677539	LOC114114465	0.189186611003945
chr1	76548209	76549562	1354	12	5.37325925833759	0.00807799192200808	0.536644914677539		0.156062286764895
chr3	199708563	199709069	507	6	5.37308804433124	0.00807999192000808	0.536644914677539		0.181135332088133
chr22	41386812	41387592	781	11	5.37237111138117	0.00808599191400809	0.536644914677539	LOC132658392	0.119603703976355
chr9	92249562	92249889	328	6	-5.3719373551777	0.00809199190800809	0.536644914677539		-0.208251967497271
chrX	104727864	104729301	1438	13	5.37071025784372	0.00811499188500812	0.536644914677539	ATP1B4	0.134708266079626
chr1	87839636	87841062	1427	16	5.370379165744	0.00812299187700812	0.536644914677539		0.142607231366796
chr6	93465191	93467846	2656	10	-5.37021862527261	0.00812299187700812	0.536644914677539		-0.187868729742049
chr2	156186139	156186399	261	7	-5.36947055554207	0.00813099186900813	0.536644914677539		-0.155984463394318
chr2	24181965	24182440	476	11	5.3692184486577	0.00813399186600813	0.536644914677539	SEMA4D	0.136007963200699
chr21	43396125	43396854	730	14	-5.36915036914467	0.00813399186600813	0.536644914677539		-0.132426294813162
chr1	133286841	133288557	1717	13	5.36908200187931	0.00813499186500814	0.536644914677539		0.100783343670555
chr9	18705071	18706910	1840	11	-5.3687863125667	0.00813799186200814	0.536644914677539		-0.149578978786809
chr13	52887	53537	651	24	5.36852585816636	0.00813999186000814	0.536644914677539		0.0736339629643684
chr22	11643587	11644986	1400	8	5.36808487886124	0.00813999186000814	0.536644914677539		0.212679898815107
chr22	31254226	31255977	1752	17	5.36792301708908	0.00814599185400815	0.536644914677539		0.0970405944260977
chr1	183052134	183053205	1072	8	-5.36766583910524	0.00815199184800815	0.536644914677539		-0.126228726469187
chr5	106772975	106773216	242	13	5.36764960195237	0.00815199184800815	0.536644914677539		0.161508501201005
chr15	27180684	27181453	770	9	5.36730544290974	0.00815299184700815	0.536644914677539		0.231120645291808
chr21	22839449	22839532	84	8	-5.36607717742162	0.00816399183600816	0.536644914677539	NAV2	-0.10286014318795
chr7	65601587	65602163	577	19	5.36604795487683	0.00816399183600816	0.536644914677539	MAPK1IP1L	0.127455153939554
chr22	18163172	18163359	188	15	5.36599643770693	0.00816399183600816	0.536644914677539	SLIT1	0.106898364558961
chr9	60132845	60133601	757	19	5.36571411841614	0.00816699183300817	0.536644914677539	LOC132657222	0.0727904522456879
chr2	189533499	189536086	2588	20	-5.36527759491161	0.00817199182800817	0.536644914677539	CNTNAP5	-0.101921121375118
chr8	19795400	19795973	574	18	5.36518423025163	0.00817199182800817	0.536644914677539		0.0864188540941429
chr8	14662993	14663666	674	7	5.36504913741046	0.00817599182400818	0.536644914677539	NKAIN2	0.227719799491445
chr3	196565857	196566447	591	19	5.36503045557869	0.00817599182400818	0.536644914677539		0.155646533362974
chrX	127457740	127459232	1493	5	5.36404147660752	0.00818799181200819	0.536644914677539	LOC114111691	0.201090311729115
chr5	98353461	98353761	301	11	5.36398107668958	0.00818799181200819	0.536644914677539		0.0876464426036943
chr1	183156857	183158660	1804	6	-5.36385313259791	0.00819099180900819	0.536644914677539		-0.16080491122975
chr21	22331493	22332140	648	11	5.36384027928829	0.00819099180900819	0.536644914677539		0.15700127207892
chr21	40074960	40075951	992	11	-5.36321113064355	0.0082029917970082	0.536644914677539	LOC132658352	-0.131510626113324
chr23	43025443	43025705	263	9	5.36301067497094	0.0082039917960082	0.536644914677539		0.111516561732366
chr2	220868041	220868493	453	5	5.36292604357211	0.0082039917960082	0.536644914677539	WNT10A	0.123610321717509
chr4	60884968	60885972	1005	5	5.36257490423224	0.00820699179300821	0.536644914677539		0.307950908554205
chr23	3378120	3378420	301	18	-5.3624703541422	0.00821099178900821	0.536644914677539		-0.075354769349139
chr8	46241164	46241720	557	8	5.36221779975449	0.00821699178300822	0.536644914677539		0.202290504376922
chrX	44396218	44397357	1140	8	5.36210158699347	0.00821799178200822	0.536644914677539		0.219556556131966
chr1	28423296	28423760	465	7	5.36198235258313	0.00821899178100822	0.536644914677539		0.18173773665059
chr1	228606032	228606583	552	8	5.36196657803965	0.00821899178100822	0.536644914677539		0.255272059263708
chr9	2052319	2055025	2707	17	-5.36189364712302	0.00821999178000822	0.536644914677539		-0.102883419687418
chr10	83950407	83950887	481	23	5.36167749904854	0.00822199177800822	0.536644914677539		0.149646023677545
chr1	203752223	203752405	183	7	5.36080460694608	0.00822999177000823	0.536644914677539	ABCF3	0.0912796154283942
chr18	45877318	45877682	365	5	-5.36077055331258	0.00823099176900823	0.536644914677539		-0.303567110546612
chr4	117025883	117026639	757	12	5.36010087304795	0.00824199175800824	0.536953350061827		0.142775843975266
chr9	16988027	16988590	564	12	5.35987130843397	0.00824499175500825	0.536953350061827		0.115929899063115
chr11	20805136	20805572	437	20	5.35891675077722	0.00825999174000826	0.537565609591581	CORO6	0.102300874679836
chr24	6791426	6791701	276	8	5.35805686618345	0.00827599172400828	0.537565609591581	RBFOX1	0.0953190151815443
chr6	67712552	67713178	627	7	-5.35766964769062	0.00828099171900828	0.537565609591581		-0.189697615774941
chr1	85554637	85557062	2426	9	5.35736213976682	0.00828599171400829	0.537565609591581		0.197952806005621
chr14	47166479	47167074	596	16	5.35675090065712	0.00829299170700829	0.537565609591581	SIPA1L3	0.125579014704615
chr9	84423678	84424213	536	8	-5.35674050003814	0.00829299170700829	0.537565609591581		-0.239951512498012
chr19	7491572	7491847	276	11	5.35627949111839	0.0082999917000083	0.537565609591581	CRTAP	0.0686578476112255
chr9	56116453	56117103	651	17	5.3562556788009	0.0082999917000083	0.537565609591581	LOC132657181	0.141660091404791
chr24	22130654	22133294	2641	19	5.35503979380163	0.00831599168400832	0.537565609591581	PRKCB	0.092504048241372
chrX	102748029	102748725	697	14	5.35487342019619	0.00831699168300832	0.537565609591581	FRMD7	0.138108208018508
chr1	37676360	37676657	298	7	-5.35487122032251	0.00831699168300832	0.537565609591581	KANK4	-0.227387821231085
chr14	43471652	43472030	379	16	-5.35483966080828	0.00831699168300832	0.537565609591581		-0.138010045220987
chr20	25516322	25517251	930	9	5.35473709936514	0.00831799168200832	0.537565609591581	LOC101110277	0.173919220227105
chr20	19302852	19303545	694	10	5.35435288438469	0.00832299167700832	0.537565609591581	CLIC5	0.131757968370651
chr4	61645893	61646372	480	15	-5.35430554513196	0.00832399167600832	0.537565609591581	ELMO1	-0.158727060349516
chr6	56181546	56183971	2426	11	-5.35377737434123	0.00832899167100833	0.537570784632888		-0.192205471924359
chr17	54736410	54737593	1184	8	5.35325978539097	0.00833599166400834	0.537570784632888	CCDC63	0.103865366269037
chr3	98659679	98660183	505	21	-5.35297567857572	0.00833799166200834	0.537570784632888		-0.077190109599587
chr17	64379525	64380676	1152	9	5.35107751048467	0.00836999163000837	0.53817391343899	LOC132658010	0.23745269928684
chr22	8199888	8200246	359	8	5.35036554758672	0.00837799162200838	0.53817391343899		0.194275566372771
chr10	77617729	77618172	444	8	5.34951796594442	0.00839299160700839	0.53817391343899	FGF14	0.193799784455601
chr6	27275227	27276803	1577	8	5.34931207787622	0.00839399160600839	0.53817391343899	STPG2	0.246254343923445
chr13	21759164	21759981	818	8	5.34927302321771	0.0083949916050084	0.53817391343899	NEBL	0.257457222417266
chr2	236869652	236871188	1537	20	-5.34921782884765	0.0083969916030084	0.53817391343899		-0.106537826801192
chr9	1354538	1355960	1423	19	-5.3491802765537	0.0083969916030084	0.53817391343899		-0.129578216296677
chr13	25934668	25935929	1262	13	-5.34901749353274	0.0084009915990084	0.53817391343899	MYO3A	-0.106983473332672
chr1	277390813	277392553	1741	14	5.34896918967442	0.0084019915980084	0.53817391343899	KCNH8	0.11901695228704
chr10	85393270	85393624	355	12	-5.34884561819011	0.0084019915980084	0.53817391343899	LOC121820474	-0.0775850586481042
chr2	188851998	188852661	664	9	5.34834250953964	0.00840899159100841	0.53817391343899		0.156551441607713
chr14	2561584	2561858	275	26	-5.34818386904742	0.00840999159000841	0.53817391343899		-0.117089504565097
chr22	10036432	10036779	348	9	5.3476096253904	0.00841499158500842	0.53817391343899	LOC121817662	0.138001449281554
chr8	41001833	41002989	1157	6	5.34718791807652	0.00841799158200842	0.53817391343899	FUT9	0.215574819910564
chr3	59534651	59535259	609	8	5.34608133056533	0.00843099156900843	0.53817391343899	LOC132659396	0.15480254894793
chr16	65072133	65072810	678	10	5.34565677393671	0.00843699156300844	0.53817391343899		0.197619076649642
chr3	204641809	204643356	1548	11	5.34519117345829	0.00844499155500844	0.53817391343899	STYK1	0.17925664156724
chr6	88072370	88074080	1711	7	-5.34385755394952	0.00845899154100846	0.53817391343899	NPFFR2	-0.215085734364941
chr15	79511047	79511727	681	16	-5.34385101302859	0.00845899154100846	0.53817391343899	SLC43A3	-0.130246690092058
chr9	44588733	44590786	2054	10	-5.34379936096993	0.00845899154100846	0.53817391343899	LOC114116371	-0.230195852031975
chr10	85888229	85888780	552	23	5.34355402425925	0.00846199153800846	0.53817391343899	CUL4A	0.0950156865281615
chr2	14002431	14003049	619	10	-5.34286279755094	0.00847199152800847	0.53817391343899		-0.120478136500872
chr6	83736713	83739282	2570	18	5.34284151217112	0.00847199152800847	0.53817391343899	LOC132660034	0.136038308809168
chr10	71583705	71587410	3706	18	5.34281404045823	0.00847299152700847	0.53817391343899	LOC105605916	0.122628269807364
chr1	98230791	98232308	1518	9	5.34226369514237	0.00847899152100848	0.53817391343899		0.114499248145506
chr17	52807224	52808854	1631	10	5.34222985978084	0.00847999152000848	0.53817391343899		0.12384841337512
chr5	12502841	12503434	594	14	5.34200535434008	0.00848299151700848	0.53817391343899		0.102225378868681
chr6	87581628	87583351	1724	10	-5.34199903779467	0.00848299151700848	0.53817391343899		-0.103584104684247
chr11	27037723	27038310	588	23	5.34154469129223	0.00848799151200849	0.53817391343899	ZBTB4	0.0710086388811971
chr23	34704421	34705168	748	13	-5.34127184761024	0.00849099150900849	0.53817391343899	LOC132658498	-0.131303998616002
chr26	6943398	6944018	621	19	5.34082008810863	0.0084959915040085	0.53817391343899	ASB5	0.0791053103593322
chr24	11649451	11650443	993	17	5.34076155230545	0.0084959915040085	0.53817391343899	SNX29	0.126283902101285
chr6	60252552	60255513	2962	24	5.34028894616807	0.0085029914970085	0.538322997742576	RBM47	0.0786084544945534
chr1	226615239	226616756	1518	10	5.33981324972586	0.00850999149000851	0.538471919201483		0.18473286152178
chr14	50823289	50823869	581	18	5.33862013588273	0.00852699147300853	0.539211717744092	GRIK5	0.117623829002877
chr4	114159847	114162739	2893	21	5.33842604405146	0.00853099146900853	0.539211717744092	LOC101109963	0.109084117751985
chr1	238309533	238310305	773	10	5.33786801435254	0.00853599146400854	0.539213618681118	EIF2A	0.100856356566245
chr2	249662264	249662704	441	15	5.3373929517771	0.00854299145700854	0.539213618681118	EPHA2	0.115778251533461
chr14	43475001	43475599	599	12	-5.33713392960611	0.00854999145000855	0.539213618681118		-0.168795871722732
chrX	92986170	92987700	1531	9	5.33619078422712	0.00856099143900856	0.539213618681118		0.122853600994219
chr22	12097830	12098754	925	7	5.3356914833957	0.00856999143000857	0.539213618681118		0.123724225965264
chr1	29801420	29802689	1270	12	5.33537371133325	0.00857299142700857	0.539213618681118		0.141017937710836
chr5	22886385	22888293	1909	25	5.33439249792671	0.00858599141400859	0.539213618681118	SLC27A6	0.12298157834943
chr14	21581890	21582299	410	6	5.33410985762347	0.00859299140700859	0.539213618681118	FTO	0.250627762031239
chr10	76973288	76974555	1268	14	5.3338212374166	0.0085979914020086	0.539213618681118	NALCN	0.119100908932541
chr5	1067890	1068590	701	10	5.33371133994433	0.0085999914000086	0.539213618681118	RNF130	0.0994408772111479
chr5	106697754	106698329	576	20	-5.33359463382627	0.0086019913980086	0.539213618681118		-0.110486984829215
chr5	4909726	4910045	320	7	5.33354835668145	0.0086029913970086	0.539213618681118	IL12RB1	0.117199321276617
chr9	50110048	50110717	670	13	5.33176729863873	0.00862399137600862	0.539213618681118	UBE2W	0.101436319278977
chr3	69335105	69337991	2887	20	5.33135461426593	0.00862899137100863	0.539213618681118	EML6	0.088176323933363
chr5	24576503	24576944	442	7	-5.33134745769023	0.00862899137100863	0.539213618681118	LOC106991187	-0.120775034122731
chr25	5713532	5713867	336	5	5.33129979300841	0.00862899137100863	0.539213618681118		0.15035334638339
chrX	81728597	81729869	1273	10	5.33121677294468	0.00863099136900863	0.539213618681118		0.0844472752334213
chr22	15997562	15998295	734	5	5.33074474416115	0.00863499136500863	0.539213618681118		0.118895503645961
chr1	110065550	110066570	1021	7	5.33060880172085	0.00863699136300864	0.539213618681118	LOC121820643	0.238478409548889
chr2	7263338	7263655	318	10	5.33048800023402	0.00863899136100864	0.539213618681118	ASTN2	0.161402206443333
chrX	116521355	116522543	1189	9	5.32987229409514	0.00864399135600864	0.539213618681118	WDR44	0.155797929577331
chr11	10189464	10190613	1150	13	-5.32985940511916	0.00864399135600864	0.539213618681118		-0.170631886479804
chr7	76018654	76020779	2126	26	-5.32898171821253	0.00865199134800865	0.539213618681118		-0.109672069590999
chr2	170320895	170321434	540	10	5.32889316764192	0.00865199134800865	0.539213618681118		0.111592594648191
chr13	83476325	83476951	627	13	5.32831991548936	0.00865799134200866	0.539213618681118		0.161113305022276
chr25	9612573	9614681	2109	13	-5.32803042035768	0.00865899134100866	0.539213618681118	RYR2	-0.149987040713126
chr5	85709000	85710403	1404	10	5.32799237984451	0.00865999134000866	0.539213618681118		0.0925059372831176
chr1	18567540	18568566	1027	18	5.32786081871065	0.00866199133800866	0.539213618681118	ST3GAL3	0.0771757797673553
chr13	36928202	36929139	938	9	-5.32771350728062	0.00866599133400867	0.539213618681118		-0.085415845904097
chr19	54354841	54355730	890	13	-5.32749111099305	0.00867299132700867	0.539359504118757	ATP2B2	-0.0960121491778529
chr1	36618680	36621082	2403	29	5.32701258509429	0.00868099131900868	0.539567388007719	NFIA	0.11319455811331
chr6	116181640	116182463	824	28	5.32644818029852	0.00869199130800869	0.539961413925986	RGS12	0.0963517858382003
chr18	2633835	2635942	2108	6	-5.32593964378959	0.0086969913030087	0.539982487348702		-0.133369493054388
chr2	44293288	44295241	1954	21	5.32463115078027	0.00871599128400872	0.540128511208387		0.106321760117417
chr1	213140983	213141797	815	8	-5.32459807420997	0.00871599128400872	0.540128511208387	NAALADL2	-0.135493836609859
chr2	7076198	7076787	590	6	-5.3241549031484	0.00871699128300872	0.540128511208387	ASTN2	-0.248643912935034
chr7	74085729	74087233	1505	9	-5.32400360154217	0.00871799128200872	0.540128511208387		-0.149779410461312
chr17	62709639	62709860	222	6	5.3226375782908	0.00873999126000874	0.541093878874425	PXN	0.139437624010634
chr1	87815071	87815589	519	6	-5.32225696355656	0.00874299125700874	0.541093878874425		-0.15890473680896
chr2	212227619	212228171	553	5	5.32119160377618	0.00875999124000876	0.541093878874425	CPS1	0.145612480585354
chr18	7575909	7576266	358	7	5.32117958802101	0.00875999124000876	0.541093878874425	PGPEP1L	0.188824310428654
chr2	7011319	7012278	960	9	5.32039692920026	0.00877299122700877	0.541093878874425	ASTN2	0.12983974503625
chr2	72090244	72090632	389	6	-5.31956446227513	0.00878299121700878	0.541093878874425		-0.104790137099046
chr6	86605757	86607941	2185	15	5.31911001688721	0.00878699121300879	0.541093878874425	MUC7	0.128738323909601
chr8	40192250	40193627	1378	13	5.31881654047657	0.00878699121300879	0.541093878874425		0.169593623644347
chr16	28372569	28372695	127	7	5.31835231845669	0.00879099120900879	0.541093878874425		0.104406587277855
chr17	65588179	65588782	604	9	5.31790078419985	0.00879499120500879	0.541093878874425	GRK3	0.203960371869355
chr25	9075608	9076350	743	8	5.31734881320565	0.0088009911990088	0.541093878874425	RYR2	0.227918016598504
chr23	59011245	59011595	351	7	5.31715824904405	0.0088039911960088	0.541093878874425		0.147610484050949
chr3	92102190	92103036	847	6	5.31714426559996	0.0088039911960088	0.541093878874425		0.265755456623932
chr14	55137483	55137918	436	10	5.31624133565609	0.00881299118700881	0.541093878874425	LOC121816546	0.120016167791707
chr25	945305	945560	256	9	-5.31623914910392	0.00881299118700881	0.541093878874425		-0.149325404383669
chr24	2696044	2696381	338	14	5.31589332831882	0.00881899118100882	0.541093878874425	LOC132658574	0.160641567950046
chr19	56170456	56171450	995	21	-5.31583561366288	0.00881999118000882	0.541093878874425		-0.171982529018875
chrX	137647509	137649206	1698	8	5.31556486293153	0.00882599117400883	0.541093878874425	DIAPH2	0.193894068309272
chr10	76634374	76634946	573	11	5.31551980627357	0.00882599117400883	0.541093878874425	TMTC4	0.154008770545464
chr8	30811382	30812991	1610	13	5.31536195519188	0.00883099116900883	0.541093878874425	CRYBG1	0.0990250211627566
chr21	14615547	14618384	2838	24	5.3152378828636	0.00883299116700883	0.541093878874425	TENM4	0.0821402095215414
chr26	13063715	13064623	909	32	-5.31483034108824	0.00883999116000884	0.541093878874425		-0.0900450095816723
chr2	32997102	32998268	1167	8	5.31469296752238	0.00884099115900884	0.541093878874425		0.224175611188773
chr4	114045860	114047195	1336	5	5.31287304931768	0.00886699113300887	0.542398622860089	LOC114114465	0.347922238174994
chr2	108502968	108503914	947	5	-5.31230606310544	0.00887399112600887	0.542434732446784	LOC132659304	-0.168388660717597
chr24	22080074	22080923	850	18	5.31132267011927	0.00888699111300889	0.542434732446784	PRKCB	0.091958843425154
chr18	28176622	28177147	526	25	-5.31107828249688	0.00888799111200889	0.542434732446784	ADAMTS7	-0.0897527899557882
chr10	84809321	84809877	557	10	5.31102949396887	0.00888799111200889	0.542434732446784	ARHGEF7	0.206542636436949
chr6	46619325	46620376	1052	13	-5.31076890030045	0.00889099110900889	0.542434732446784	TBC1D19	-0.190000579152597
chr4	109355759	109357407	1649	23	-5.30982111517036	0.0089049910950089	0.542877475514537		-0.0687529697524075
chrX	54182001	54183187	1187	9	5.30922036401057	0.00891299108700891	0.542877475514537		0.104916705424074
chr2	41876994	41878110	1117	7	5.30907054754015	0.00891399108600891	0.542877475514537		0.189860538913308
chr9	85662527	85663497	971	7	5.30880500201449	0.00891699108300892	0.542877475514537		0.157873262411923
chr9	58051313	58051823	511	7	-5.30774163717312	0.00893299106700893	0.543565938051709		-0.214616693454963
chr13	8082557	8082639	83	5	5.30683948452692	0.00895199104800895	0.544257920858358	MACROD2	0.325387191666279
chr7	75453579	75454374	796	11	5.3056504098607	0.00897299102700897	0.544257920858358		0.170667739081605
chrX	37670483	37671358	876	10	5.30539079133309	0.00897499102500898	0.544257920858358	SRPX	0.156373019134667
chr6	20761059	20762455	1397	9	-5.30516345832258	0.00897599102400898	0.544257920858358		-0.239769586918523
chr10	66231340	66232906	1567	14	-5.30504035707381	0.00897599102400898	0.544257920858358		-0.148673985136034
chr6	46745530	46746395	866	18	5.30458844850121	0.00898099101900898	0.544257920858358	LOC132659940	0.232291877611842
chr25	39958483	39959361	879	11	-5.30420464016062	0.00898599101400899	0.544257920858358	GRID1	-0.160587619866641
chr15	39228219	39229239	1021	11	-5.3041079697065	0.00899199100800899	0.544257920858358		-0.122307606595946
chr26	12258491	12263389	4899	22	-5.30371551357617	0.008994991005009	0.544257920858358	TENM3	-0.100841965838291
chr10	16994234	16995448	1215	26	-5.30245115649461	0.00901299098700901	0.544257920858358	LRCH1	-0.122068481477535
chr14	51225360	51226039	680	15	5.30194349351198	0.00901899098100902	0.544257920858358	LOC101106871	0.118505612775098
chr15	48508424	48511607	3184	20	5.30171801027966	0.00901999098000902	0.544257920858358		0.0816691736398099
chr13	36329043	36330942	1900	8	-5.30171223712237	0.00901999098000902	0.544257920858358		-0.26981941749058
chr12	14156027	14156729	703	7	5.30151602450777	0.00902399097600902	0.544257920858358		0.124466769644362
chr15	76787750	76788249	500	28	5.30072656677624	0.00903599096400904	0.544257920858358	LOC101120521	0.0905334654529137
chr26	44045699	44045888	190	5	-5.30065600074657	0.00903699096300904	0.544257920858358		-0.195422568663093
chr23	58830073	58831199	1127	20	5.30065200758562	0.00903799096200904	0.544257920858358	CCBE1	0.110668977000981
chr6	7266562	7267395	834	9	5.30054116740696	0.00903899096100904	0.544257920858358	LOC132659921	0.114355955864908
chr23	27633214	27633907	694	8	5.2998194181936	0.00904799095200905	0.544257920858358		0.223192596021636
chr21	43835806	43836676	871	10	5.29965918474498	0.00904799095200905	0.544257920858358	PPFIA1	0.176121163634983
chr18	59790857	59791501	645	12	-5.29906563100505	0.00905999094000906	0.544257920858358		-0.0975074136274777
chr6	83959445	83959780	336	7	5.29893282074987	0.00906199093800906	0.544257920858358		0.142580004535029
chr5	104828245	104829839	1595	27	5.29838882367912	0.00906699093300907	0.544257920858358	FBXL17	0.0876968366544056
chr17	25747034	25750041	3008	24	-5.2977501268985	0.00907399092600907	0.544257920858358		-0.0889924133377599
chr1	236333576	236333991	416	5	-5.2977210653654	0.00907499092500907	0.544257920858358		-0.161196673316682
chr1	243093558	243094793	1236	7	5.29742462664617	0.00907599092400908	0.544257920858358		0.214405968779946
chr23	61272737	61273231	495	40	-5.29719889035068	0.00907799092200908	0.544257920858358	LOC121817760	-0.129332420920425
chr17	59307430	59307795	366	15	-5.29686367820959	0.00908399091600908	0.544257920858358	LOC132658006	-0.0732254437502866
chr22	35631178	35631852	675	5	-5.29685804805676	0.00908399091600908	0.544257920858358	ATRNL1	-0.145681653886923
chr2	5175448	5175816	369	5	5.29650378659795	0.00908999091000909	0.544257920858358		0.291080038974801
chr14	33660662	33660852	191	12	5.29630072198403	0.00908999091000909	0.544257920858358		0.0996189739768099
chr8	11047386	11048524	1139	6	5.29565261322254	0.0090989909010091	0.544329607778826		0.133568691358996
chr21	37148631	37149283	653	9	5.29433100664764	0.00911199088800911	0.544329607778826		0.203195772624989
chr7	66775862	66777042	1181	7	5.29400726495648	0.00911599088400912	0.544329607778826	PELI2	0.204014145762571
chr1	278417372	278418047	676	15	5.29398073427948	0.00911599088400912	0.544329607778826	SGO1	0.0863354975379889
chr13	81391352	81391859	508	18	-5.29335540668055	0.00912699087300913	0.544329607778826	LOC132657592	-0.0828302797615082
chr13	36420828	36423486	2659	9	5.29263962737416	0.00913299086700913	0.544329607778826	RAB18	0.11053384662657
chr1	89278816	89279314	499	9	-5.29226613525435	0.00913899086100914	0.544329607778826	KCND3	-0.084183195774047
chr4	112551802	112552529	728	13	5.29202081248754	0.00914499085500915	0.544329607778826	CNTNAP2	0.141512727641584
chr14	57281040	57281687	648	18	5.29188793372693	0.00914799085200915	0.544329607778826	LOC121816379	0.0807830387076721
chr1	228354485	228355065	581	12	5.29150378310635	0.00915399084600915	0.544329607778826	SCHIP1	0.150279435526294
chr11	53907137	53907775	639	17	5.29139381299196	0.00915699084300916	0.544329607778826	SEPTIN9	0.09103150447965
chr26	37660903	37661530	628	23	5.29136180743168	0.00915899084100916	0.544329607778826		0.160984522704311
chr16	64767222	64769043	1822	6	5.29066773545482	0.00916899083100917	0.544329607778826		0.115246113918958
chr13	82147632	82148262	631	18	-5.29048899753185	0.00917399082600917	0.544329607778826		-0.100096143266661
chr2	169342733	169344822	2090	14	5.28989299472638	0.00918299081700918	0.544329607778826	LRP1B	0.118971326217203
chr13	52472171	52473566	1396	6	-5.28989173555718	0.00918299081700918	0.544329607778826		-0.22854011708766
chr16	20578932	20579525	594	11	5.28877410950712	0.00918999081000919	0.544329607778826		0.180571889060673
chr3	69674122	69674389	268	5	5.28774343932911	0.0092029907970092	0.544329607778826		0.191129621052723
chr13	12390114	12390864	751	18	-5.28737167854609	0.00921099078900921	0.544329607778826	GATA3	-0.0727795339936809
chr5	106127437	106127865	429	11	5.28688439464207	0.00921299078700921	0.544329607778826		0.12930068143303
chr15	13522643	13523159	517	13	5.28652773871313	0.00922199077800922	0.544329607778826	MAML2	0.106646417500269
chr19	34533949	34534562	614	14	5.28618737024202	0.00922399077600922	0.544329607778826		0.110109248912389
chr26	39379210	39379732	523	11	-5.28575928271161	0.00922899077100923	0.544329607778826	NGLY1	-0.104752726847876
chr14	62225954	62226393	440	15	-5.28473011505321	0.00924699075300925	0.544329607778826		-0.072872551970526
chr3	1841697	1842141	445	9	-5.28462499056142	0.00924699075300925	0.544329607778826		-0.230913545819122
chr14	6013724	6014263	540	12	-5.2844654746549	0.00924999075000925	0.544329607778826		-0.112678102264369
chr13	50381454	50381717	264	9	5.28420667583174	0.00925299074700925	0.544329607778826		0.120379606105629
chr18	47042390	47044362	1973	6	5.28396976019536	0.00925499074500926	0.544329607778826	FBXO33	0.162675949215229
chr14	6454598	6454938	341	10	-5.28390762744873	0.00925499074500926	0.544329607778826		-0.214504811670243
chr19	45816460	45817073	614	8	5.28383277461798	0.00925599074400926	0.544329607778826		0.0956045080777706
chr8	26805172	26805435	264	8	5.28377751967565	0.00925699074300926	0.544329607778826	CDK19	0.169188341264247
chr13	71476335	71476744	410	7	-5.28331891858166	0.00926499073500926	0.544329607778826	PTPRT	-0.141263936340981
chr23	57090075	57090959	885	13	5.28253739760159	0.00927399072600927	0.544329607778826	LOC121817727	0.113338385075972
chr16	24916688	24917663	976	6	-5.2817709238646	0.00928799071200929	0.544329607778826		-0.260281314163751
chr20	30832447	30832706	260	13	5.28169204504299	0.00928799071200929	0.544329607778826	H1-6	0.107027022120241
chr24	14139994	14140634	641	8	5.28129335160402	0.0092959907040093	0.544329607778826		0.178380504984832
chr14	3909314	3910300	987	11	5.2812119839127	0.0092959907040093	0.544329607778826		0.185605016890946
chr19	20035286	20036737	1452	7	-5.28082994789917	0.0092989907010093	0.544329607778826		-0.169293930045633
chr21	31460164	31460657	494	9	-5.27975829376577	0.00930599069400931	0.544329607778826	OPCML	-0.143492844338277
chr1	232614034	232614679	646	7	5.27969528659042	0.00930799069200931	0.544329607778826		0.14111688221323
chr1	80589480	80590397	918	5	-5.27934211945589	0.00931299068700931	0.544329607778826		-0.251573126302927
chr13	53915433	53915895	463	23	5.27920592789929	0.00931399068600931	0.544329607778826	KCNQ2	0.129022709620529
chrX	135064864	135065991	1128	7	-5.27913472942718	0.00931499068500932	0.544329607778826		-0.205190415028595
chr13	2500219	2500924	706	5	-5.27820164746023	0.00932699067300933	0.544329607778826	PAK5	-0.260467897785794
chr14	5366253	5366995	743	10	-5.2780651416642	0.00932799067200933	0.544329607778826	WWOX	-0.192190741498991
chr3	10404114	10405013	900	12	5.2769259677262	0.00933899066100934	0.544329607778826	MAPKAP1	0.129953650251012
chr2	189895030	189896469	1440	7	5.2765906096732	0.00934099065900934	0.544329607778826	CNTNAP5	0.259806683331205
chr3	68857455	68857620	166	8	5.2765245606455	0.00934099065900934	0.544329607778826	LOC132659405	0.188788151375852
chr8	40579127	40580025	899	5	-5.27637605126794	0.00934199065800934	0.544329607778826		-0.153078315783122
chr7	69688682	69689016	335	12	5.276314062692	0.00934199065800934	0.544329607778826	DAAM1	0.0959606759393959
chr1	270702058	270703175	1118	8	-5.27625510866369	0.00934399065600934	0.544329607778826	KCNJ6	-0.193114045460967
chr19	11883075	11883442	368	12	5.27618278164049	0.00934399065600934	0.544329607778826	ACVR2B	0.0948843665934779
chr19	59129145	59129312	168	12	-5.27613317853495	0.00934499065500934	0.544329607778826		-0.0786940356649919
chr13	57791745	57792454	710	11	5.27580146625594	0.00934999065000935	0.544329607778826		0.0796935068248549
chr12	69013000	69013235	236	9	5.2754308647752	0.00935199064800935	0.544329607778826	PROX1	0.0869779844061947
chr10	77531932	77532952	1021	13	-5.2750282446671	0.00935799064200936	0.544329607778826	FGF14	-0.107611993496607
chr21	40077248	40078188	941	17	-5.27498002806723	0.00935899064100936	0.544329607778826	LOC132658352	-0.0875678615255646
chr1	167907940	167908854	915	8	5.27468591216511	0.00936699063300937	0.544337047997447		0.278919037354946
chr6	46566597	46568586	1990	9	-5.27442561764845	0.00937299062700937	0.544337047997447		-0.201779488797518
chr25	34219230	34219789	560	9	5.27432825048716	0.00937399062600937	0.544337047997447	ZCCHC24	0.0841582624296029
chr8	60658197	60658549	353	5	5.27394364971606	0.00938099061900938	0.544337047997447	LOC114116210	0.227021380813738
chr1	4395606	4395804	199	6	-5.27369019840381	0.00938799061200939	0.544337047997447		-0.176461141868489
chr6	92170864	92172172	1309	19	5.27351903641906	0.00938899061100939	0.544337047997447	SHROOM3	0.0736579618804447
chr1	2359143	2359429	287	10	5.27261020648629	0.0094009905990094	0.544337047997447	HDAC4	0.143330661238431
[truncated: 113,858 more rows]
