# Supplementary material for: Developmental programming: Differing impact of prenatal testosterone and prenatal bisphenol-A -treatment on hepatic methylome in female sheep
Source: Mol Cell Endocrinol. Author manuscript; Available in PMC 2025 Dec 1. (PMC12668269; doi:10.1016/j.mce.2025.112655)
Supplement: Supplementary Table S2 [file NIHMS2117496-supplement-Supplementary_Table_S2.csv]

	term_name	p_value	term_size	query_size	intersection_size
1	multicellular organismal process	0.00063334227693981	4759	83	47
2	heart contraction	0.0249247790061033	142	83	6
3	cardiac muscle cell contraction	0.0249247790061033	46	83	4
4	cardiac muscle contraction	0.0249247790061033	87	83	5
5	cell projection organization	0.0249247790061033	1027	83	16
6	plasma membrane bounded cell projection organization	0.0249247790061033	1017	83	16
7	regulation of cellular component biogenesis	0.0249247790061033	693	83	13
8	blood circulation	0.0262087725881771	289	83	8
9	heart process	0.0262087725881771	150	83	6
10	circulatory system process	0.0360417948550857	308	83	8
11	actin-mediated cell contraction	0.0416061584701016	60	83	4
12	multicellular organism development	0.0416061584701016	3099	83	30
13	regulation of organelle assembly	0.041870723966681	175	83	6
14	regulation of cellular component organization	0.0442056446968641	1629	83	19
15	positive regulation of neuron projection development	0.0442056446968641	70	83	4
16	retrograde axonal transport	0.0442056446968641	7	83	2
17	positive regulation of cytoskeleton organization	0.0442056446968641	118	83	5
18	system development	0.0442056446968641	2580	83	26
19	positive regulation of organelle organization	0.0442056446968641	362	83	8
20	positive regulation of cellular component organization	0.0442056446968641	743	83	12
21	regulation of protein-containing complex assembly	0.0442056446968641	275	83	7
22	positive regulation of cellular component biogenesis	0.0442056446968641	361	83	8
23	actin filament-based movement	0.0442056446968641	73	83	4
24	striated muscle contraction	0.0442056446968641	116	83	5
