# Supplementary material for: Developmental programming: Differing impact of prenatal testosterone and prenatal bisphenol-A -treatment on hepatic methylome in female sheep
Source: Mol Cell Endocrinol. Author manuscript; Available in PMC 2025 Dec 1. (PMC12668269; doi:10.1016/j.mce.2025.112655)
Supplement: Supplementary Table S3 [file NIHMS2117496-supplement-Supplementary_Table_S3.csv]

genes	cor	cor.p
LOC105605861	0.948439703	0.000329563
NSD3	0.929183215	0.000841379
PAX7	-0.920135474	0.001198446
AQP7	-0.913606672	0.001509409
IGSF21	-0.899790853	0.002330435
TECTA	-0.896403784	0.002568045
HERC2	-0.8955496	0.002630344
PRKAR1B	-0.875689687	0.004365823
MYO3A	-0.86839777	0.005150487
PTPRC	-0.866366742	0.005384044
ST6GALNAC5	-0.854602861	0.006870763
UBE2E2	-0.837389832	0.00948104
WWOX	0.825712781	0.011565623
CUL4A	-0.824288434	0.01183803
WDR27	0.824090518	0.011876199
LOC105609869	0.819511255	0.012781149
SLC4A8	0.804453404	0.01605914
FOXJ1	-0.802163793	0.016599243
CD83	-0.798836838	0.017404111
LMBR1	-0.786827328	0.020510944
ATP6V1B1	0.786550286	0.020586396
GPRASP1	0.780650421	0.022234429
LOC101123290	-0.770146437	0.025366365
COL18A1	-0.766892277	0.026388934
MOB3C	-0.7642661	0.027232452
BMP6	-0.761617516	0.028099819
PARN	-0.760228078	0.02856156
LDB2	-0.756310983	0.029888354
CCDC93	-0.751321115	0.031632507
LOC105605916	0.749705814	0.032210178
NCK2	-0.748481193	0.032652413
LOC114114866	0.735949383	0.03739232
STIM2	-0.734390241	0.038009635
SMAP1	0.734116038	0.038118838
ADAMTS17	-0.733767749	0.038257821
ASB5	-0.731115613	0.039326267
TMEM248	-0.729653348	0.039923031
WDR44	-0.72951885	0.039978196
NCAPD2	-0.724572283	0.04203929
SIRPA	-0.722916098	0.042743462
RBFOX2	0.722651903	0.042856448
VTI1A	-0.722365295	0.042979224
DNAH9	-0.715510357	0.045979339
SH2D2A	0.713797882	0.046747978
TMEM108	-0.709807112	0.048569138
LOC101119509	-0.699125947	0.053651038
LARS2	-0.692655347	0.056878092
DGAT2	-0.689322926	0.058584141
FRMD4B	0.687796071	0.059375881
LOC114116933	-0.687737567	0.059406343
STOX2	-0.68512546	0.060775948
SV2A	-0.683750001	0.061504615
LOC105603050	0.680531446	0.063229887
LOC114109093	0.675644392	0.065903846
FNDC3B	0.673130944	0.067304676
TLN2	0.672534677	0.067639554
KCNH8	0.667572756	0.070464437
DPP10	-0.659049038	0.075476779
FAM13A	-0.656647644	0.076925524
ADCY2	-0.653801191	0.078663696
KIF14	0.651811157	0.079892407
FAM167A	-0.649908815	0.081077384
NKAIN1	0.649001284	0.081646277
CORO6	-0.647077576	0.082859844
DLG5	-0.647056132	0.082873431
LRRK1	-0.643770498	0.084970516
LOC114110669	-0.636605167	0.089649793
LTBP4	0.635167675	0.090606077
STYK1	0.633418153	0.09177786
MRTFB	0.632105135	0.092663004
ARHGAP23	-0.632012403	0.092725703
PON3	0.629563344	0.094390447
TRNAE-CUC	0.628423325	0.095171204
HSD17B4	-0.627110745	0.096074731
MAMLD1	-0.621988222	0.099647932
TNRC6A	-0.620274037	0.100860408
SPG11	-0.619205078	0.10162076
LCA5L	-0.618606506	0.102047955
SLC12A9	-0.618320283	0.102252592
SSTR1	0.616515746	0.103548161
ARHGAP15	-0.615473939	0.104300377
B3GNT3	-0.615218534	0.104485262
LYRM4	-0.611222911	0.107402018
LOC105609364	0.610976877	0.107583118
SLC43A3	-0.602296525	0.114083862
PM20D1	-0.600344066	0.115575928
LOC114116612	-0.599496587	0.116226986
TP53BP2	0.597236103	0.117973675
PTPRN2	-0.591968722	0.122100951
LCT	0.591882787	0.122168949
PCNX2	0.590979999	0.122884586
LEPR	-0.589835031	0.12379558
GRAMD4	-0.588898013	0.124543932
SLC2A13	0.586530358	0.126446154
LDLRAP1	-0.582556889	0.129674874
LOC114114643	-0.580886463	0.131045816
NSMCE4A	0.580009193	0.131769031
RIN2	-0.576570872	0.134624971
AP3S1	0.576545206	0.134646418
ANKRD42	0.576461224	0.134716608
SIM2	0.57499995	0.135941169
CACNA1B	0.574366884	0.136473598
DNMBP	-0.570513222	0.139739604
ADAMTS7	-0.569921641	0.140244768
FHAD1	0.565971534	0.14364374
WNT10A	0.564073091	0.145293322
LOC101106976	-0.56366298	0.145651038
LOC101113771	0.562830637	0.146378534
FTO	0.562415838	0.146741828
GRM8	0.56005184	0.148821767
ASB4	-0.558981246	0.149769018
LOC105616794	0.553193057	0.154947553
R3HDM1	-0.544855901	0.16257608
DNAJC13	-0.544385135	0.163012794
COL4A5	-0.54393299	0.163432833
SND1	0.540670756	0.166480821
PPA1	0.539989466	0.167121223
PXN	-0.539383026	0.167692388
GNG7	-0.539290309	0.167779805
LRCH4	-0.538301601	0.168713527
GABRB3	0.536258117	0.170652247
INPP4B	0.536139369	0.170765276
NEGR1	0.53506447	0.171790236
EML6	0.533231732	0.173545457
PROX1	-0.532088045	0.174645643
CSMD2	0.530218896	0.176451752
ITPKB	-0.528296307	0.178319919
LOC114111478	-0.527485023	0.179111405
KIAA0930	-0.525666023	0.180892848
OPCML	-0.523227638	0.183295696
INTS8	-0.522700809	0.183817073
MAN1C1	0.522015407	0.184496567
LOC101104808	0.517772849	0.188732307
AUTS2	-0.51157012	0.195017108
ZNF385D	0.511555592	0.195031955
RUVBL1	0.511553755	0.195033833
BACH2	0.510791524	0.195813712
RGS3	-0.510435284	0.196178764
DPP6	0.509229079	0.197417473
ARHGEF38	0.507884527	0.198803108
HDAC9	0.507307084	0.199399764
RPS6KA2	-0.506374813	0.200365041
ARHGEF10L	0.505732308	0.201031722
LARGE1	-0.503740462	0.203105923
KDM4A	0.502252751	0.204662442
GPRC5B	0.501275941	0.205687821
NCOR2	-0.50015092	0.206872109
NKAPL	-0.496496922	0.210743145
CDH13	0.495299966	0.212019349
BRIP1	-0.494520359	0.212852731
PLXNA4	0.49418712	0.213209476
FAM222A	0.493934408	0.213480221
RFTN1	-0.49344637	0.214003591
NUDT4	0.49116338	0.21646071
KCNQ2	-0.491007393	0.216629126
ISYNA1	0.490880948	0.216765697
CTNNAL1	-0.489916746	0.217808579
CNTNAP5	-0.489900491	0.217826182
TSSK1B	0.488656967	0.219175068
RHOBTB1	0.486567223	0.221451587
GRAMD1C	0.484705758	0.223489669
FGF14	-0.484410746	0.223813556
SPTB	-0.483850592	0.224429204
SIRT3	0.482042762	0.226422081
LOC105616575	-0.479074042	0.229714345
CYM	0.478083747	0.230817997
DTD1	-0.478047775	0.230858138
RALYL	0.477324625	0.23166585
HSF2BP	0.476006758	0.233141542
ITIH5	0.475678318	0.233510062
PLIN2	0.475115062	0.234142746
KCND3	0.473688493	0.235749071
TMPRSS4	0.472782659	0.236771956
PRDM6	-0.471635123	0.238071021
PRDM16	-0.468932494	0.241144826
SLC35F3	-0.46819	0.241992803
KCNE3	0.465232247	0.245385751
NALCN	0.464742245	0.245950161
IL16	0.464315164	0.24644263
LOC105605833	0.461807144	0.249344692
WDR86	-0.460928458	0.250365488
ANKH	-0.45951795	0.25200851
RMDN2	0.459498069	0.252031708
ABTB2	-0.459418104	0.25212502
GAB1	0.458503247	0.253193828
PLK2	0.457768733	0.254053589
CRELD2	0.457154975	0.254773127
TDRD9	0.457113472	0.254821819
SH2B3	-0.454690698	0.257672394
SEMA4D	-0.454299087	0.258134645
LOC101105810	-0.452811189	0.259894716
PRKCB	0.450172335	0.263030974
SLC25A17	0.448241986	0.265337054
LOC114108997	0.445592244	0.268518849
KIAA1328	-0.441212352	0.273819405
DOK5	0.441209665	0.273822674
GPSM1	-0.440599784	0.274564818
CADM1	-0.439167698	0.276311369
ATP2C2	-0.436859217	0.279138235
ZNF683	0.43557482	0.28071717
RAI14	-0.434398469	0.282167115
MORC4	-0.434336349	0.282243784
RYR2	-0.433288075	0.283539118
TRAK1	-0.433214039	0.283630712
ZRANB3	0.432630916	0.284352637
PEX7	-0.431002825	0.286373009
THSD7B	-0.430531657	0.286959005
DMXL2	-0.429313755	0.288476427
ITGA1	-0.428751603	0.289178144
DPYSL3	-0.424016464	0.295121726
FOXN3	-0.423771988	0.295430185
TMIGD3	0.423119397	0.296254332
POLE	0.421908844	0.297786057
FAM114A1	-0.421440748	0.298379366
DDX55	-0.421323312	0.298528305
FBXL18	-0.420429489	0.299663075
COL27A1	-0.420354442	0.299758446
COL28A1	-0.418585006	0.302011327
LOC101110277	0.418300858	0.302373865
LOC114117611	-0.417213901	0.303762619
MYO16	0.416538143	0.304627544
SCN9A	0.414439225	0.307321528
ZBTB43	-0.413673523	0.308307141
PIP5K1B	-0.413563933	0.308448328
DIAPH2	0.411421576	0.311214581
DLG3	0.411401766	0.311240215
PRKCH	0.410090909	0.312938689
PTK2B	-0.409683355	0.313467652
LOC101118849	-0.408913541	0.31446795
SRPX	0.408496891	0.315009977
CARD10	-0.407891374	0.315798494
FBXL20	0.407762548	0.315966374
SHE	0.404152193	0.320688418
ANKRD50	-0.403616537	0.321391832
CEP295	0.403134243	0.322025794
SHROOM3	-0.402281239	0.323148486
GCNA	-0.399655822	0.326615497
FBXO32	0.399065225	0.327397808
ENPP3	-0.397811812	0.329060999
FYN	-0.397482924	0.329498064
KANK4	-0.396968783	0.33018186
FAM135B	0.396738015	0.33048899
LOC101115632	0.396510325	0.330792156
PID1	0.396443801	0.330880757
PPP4R1	-0.396370067	0.330978972
RASSF5	-0.395136284	0.332624428
PELI2	-0.393340927	0.335025633
FRMD3	0.393194872	0.335221328
ASIC1	0.39185641	0.337017175
KCNQ1	-0.391382669	0.337653874
SLIT1	-0.39020883	0.339233894
SGCD	0.389255127	0.340520121
PKP2	0.388917064	0.340976595
SPTBN1	0.388283072	0.341833416
LAMA1	-0.388049957	0.342148715
LOC101117703	0.385502215	0.34560339
SHTN1	-0.384173105	0.347411977
NPHS1	-0.383305467	0.348594957
PIK3AP1	-0.38134843	0.35127005
GATA3	-0.38116382	0.351522879
ZFYVE28	0.380486832	0.352450746
SYNGR1	0.379043328	0.354432921
RAB3GAP1	0.378933551	0.354583871
ERG	0.378211202	0.355577875
NAV2	-0.37808998	0.35574481
MAPKAP1	-0.377404593	0.356689328
MSI1	-0.373431769	0.362186609
NR5A2	0.372092426	0.364048473
GINS4	-0.370410379	0.36639285
PHLPP1	-0.368919656	0.368476235
RBP5	0.368639141	0.368868868
ARFIP1	-0.368397714	0.36920694
INSRR	-0.368174674	0.36951939
MPP2	-0.366224145	0.37225687
GRIN2A	0.365701892	0.372991365
DST	0.365582698	0.37315909
NUP188	0.364816507	0.374238049
SPATA6L	-0.364173318	0.375144871
LOC105611292	0.363494462	0.376103042
UBXN11	-0.362522534	0.377476766
DHX35	-0.362471327	0.377549204
VDR	0.359415567	0.381883103
BAZ1B	-0.358248842	0.383543625
ENOX2	-0.358227807	0.383573592
DYNC1I1	-0.357811486	0.384166907
LOC105614868	0.356656913	0.385814454
UCP3	-0.35602973	0.386710732
ADGRL3	-0.352304102	0.39205373
ABI3BP	0.35139302	0.393365228
PLG	0.351373818	0.393392889
STPG2	0.350937293	0.394021964
BCAS1	0.350803264	0.394215202
VAT1L	0.350699124	0.394365374
CHSY1	0.3505581	0.394568775
CROCC	-0.350113951	0.395209677
LOC101102109	0.348871745	0.397004577
TAFA5	0.348340645	0.397773061
TENT5C	0.347823153	0.398522478
LOC101102447	-0.347224313	0.399390467
GSTA1	0.346762247	0.40006077
GET4	-0.344295476	0.403647485
MAD1L1	0.344104321	0.403926006
ELMO1	0.343499011	0.404808516
ANK3	0.34294212	0.405621168
NDC80	-0.34265888	0.406034762
ASXL3	0.34262787	0.406080054
SPIDR	0.341325986	0.407983523
GTDC1	-0.341249518	0.408095445
RAC2	-0.340859249	0.408666868
LYPD6B	0.340320337	0.409456495
PHF2	-0.338972723	0.41143392
PCDH19	0.338914971	0.411518755
SEC31A	0.338056828	0.412780194
FBXO42	-0.33693031	0.414438646
NOTCH2	0.336924418	0.414447328
NEK7	-0.333432094	0.419606785
CARD19	-0.33319229	0.419962062
MSRB2	0.328649819	0.426715912
CCDC186	-0.328324951	0.427200678
TPGS2	-0.328298324	0.427240421
ST3GAL6	0.328288744	0.427254721
TLR9	-0.327905676	0.42782666
LOC114117641	-0.326326133	0.430188392
EFNA5	-0.325912039	0.43080845
TOX	0.325470716	0.43146969
EEPD1	-0.322888459	0.435347234
LRSAM1	-0.322829079	0.435436571
TGM7	-0.322469796	0.435977268
RNF130	0.322310792	0.436216648
CCDC63	-0.320057636	0.439614643
ZNF664	-0.31949259	0.44046851
SFRP1	0.318423696	0.442085643
NEDD4L	-0.318173754	0.442464134
NGLY1	-0.318106608	0.442565838
LOC105601988	0.316745212	0.44462997
NKAIN2	-0.311624279	0.452429633
KISS1R	-0.311365096	0.45282587
FAM53B	-0.310484032	0.454173894
PBX1	0.310397626	0.454306184
OCA2	0.309947875	0.454995013
GALNTL5	-0.308909795	0.456586534
KCNB2	0.30804029	0.457921345
FER	0.305462967	0.461887171
CCDC88C	0.303115219	0.465511752
SLC29A1	0.301892845	0.467403427
PLXNB1	0.300989161	0.468803895
LOC105608151	-0.300579206	0.469439767
UNC5C	-0.299231327	0.471532864
ARID1B	-0.297584715	0.474094892
P2RY6	-0.297570145	0.474117587
LIPA	-0.297367597	0.474433126
MTA3	-0.297350956	0.474459054
MGMT	-0.297348829	0.474462368
DRC7	0.296961445	0.475066103
STMN2	-0.295606762	0.477179757
KIAA0232	0.29476077	0.478501607
TMEM51	0.294514648	0.47888644
GRB10	0.293076578	0.481137429
RAD51B	0.292030492	0.482777463
KITLG	0.291316881	0.483897506
PHKA1	-0.290203351	0.485647275
SIAE	-0.2898877	0.486143729
PCDH12	-0.289657495	0.48650592
ATP10B	0.287865046	0.489329653
TMTC4	-0.286463254	0.4915424
RGR	0.28642022	0.49161039
LOC101117846	0.285582734	0.492934294
PTGDS	-0.284683448	0.494357429
FIGNL2	-0.283940236	0.49553477
CFAP77	-0.283667342	0.49596734
IDH3G	0.281792221	0.498943568
FDX1	0.281692751	0.499101641
LRFN5	0.281678275	0.499124647
LOC114117762	0.280204301	0.501469297
NOVA2	0.278419851	0.50431345
ARHGAP35	-0.278381956	0.504373916
IGFBP2	0.277556811	0.505691212
FBXO33	-0.276172012	0.507904903
LURAP1	0.276156134	0.507930307
DUSP8	0.275955504	0.508251338
SHANK2	0.273732265	0.511813913
ATP10A	-0.272464911	0.51384896
PHLDB2	-0.271795723	0.514924729
SSC4D	0.270852739	0.516442085
KIFC3	0.270403848	0.517164981
CPNE5	-0.270209256	0.517478472
PON1	-0.268392366	0.520408934
DCC	-0.267080571	0.522528564
CNTNAP2	-0.265065437	0.525790895
LOC114118010	-0.264891882	0.526072218
LOC105608876	-0.263359682	0.528558237
CRYBG1	0.263196687	0.528822952
WDFY4	0.262618921	0.529761682
KAT5	0.262394892	0.530125838
TBL1XR1	0.261599667	0.531419213
DCTN5	0.261268733	0.531957792
PKHD1	0.259179247	0.535362943
CD6	0.259045102	0.535581826
SNX29	0.258863023	0.535878973
COL17A1	0.257284883	0.538456957
SLC38A6	0.257032544	0.538869584
PAK5	-0.25688578	0.539109626
SLX4IP	0.254541461	0.542949165
KCNIP3	-0.254458536	0.543085159
UTRN	0.253589161	0.544511654
ASCC2	-0.253322051	0.544950205
MUC1	0.253231972	0.545098128
TPK1	0.252854773	0.545717704
MAF	0.251199575	0.548439467
SAMD15	0.250068547	0.550302081
SGO1	-0.247255169	0.554944981
SLC14A2	-0.247108923	0.555186708
USP3	-0.246864382	0.555590988
FOXA1	-0.245573926	0.557726115
GTF3C1	0.245221246	0.558310142
APBA2	-0.245063928	0.558570727
PIBF1	-0.245004834	0.558668622
GRIK5	-0.244872781	0.558887404
EIF2A	-0.24316235	0.561723906
GRID1	0.242805989	0.562315511
GPC5	-0.242020892	0.563619643
MEP1B	0.240572518	0.566028311
WNT11	0.239708774	0.567466429
PCED1B	0.239556462	0.567720157
UPK1B	-0.239033709	0.568591281
GIMAP2	-0.238102202	0.570144702
LOC114114534	-0.237649375	0.570900384
TTC3	0.23608936	0.57350639
REXO4	0.233864538	0.577229989
EHBP1L1	-0.233657606	0.577576742
SIPA1L2	0.232481491	0.579548883
LRCH1	0.231718568	0.580829393
PRKCE	-0.231318874	0.581500633
GATAD2A	-0.230844214	0.58229811
ANO3	0.229826487	0.584009238
PLSCR5	0.229777171	0.584092197
COL4A3	-0.229351665	0.584808147
OPHN1	0.229185291	0.585088165
ST3GAL3	0.229172226	0.585110155
ILKAP	0.228015006	0.587059103
RSPH6A	-0.227874128	0.587296514
ENO4	0.224380264	0.593194675
ZPBP	0.222372303	0.596593256
HDAC4	-0.220547439	0.599687481
ZBTB4	0.219572639	0.601342494
SH3KBP1	0.218616582	0.602967133
PTK2	0.217541885	0.604795081
DENND1B	0.217128823	0.605498134
LPIN3	-0.21648567	0.606593342
FBXW8	-0.216175671	0.60712146
BANK1	0.212448076	0.613483405
SLC16A8	0.211798866	0.614593593
TTC7B	0.211640569	0.614864387
TMEM181	0.211317944	0.615416411
MEGF6	-0.210516286	0.616788758
SCTR	-0.209906627	0.617833076
MPDZ	0.209899182	0.617845833
GMPS	0.209545954	0.618451156
PHLDB3	0.209321344	0.618836165
MYO5B	0.209176621	0.619084277
RFX8	-0.209014898	0.619361573
TRABD	-0.206998141	0.62282285
LINGO2	0.20684986	0.623077578
GHSR	-0.205268137	0.625796803
EVC	0.204349134	0.627378405
CDK5RAP2	0.203487107	0.62886308
ZNF469	0.202589502	0.630410188
RAB18	-0.199573366	0.635617355
LOC105604327	0.199511045	0.635725086
KLHL32	0.198466971	0.637530762
DIPK2A	0.19786719	0.63856876
CD9	0.197826224	0.638639676
IGF2R	0.195041436	0.643465968
ADCY7	0.194987182	0.643560103
ZNF70	0.194957761	0.643611153
RNF38	-0.193808022	0.645607081
SYNRG	-0.193767559	0.645677359
LOC106990528	-0.193671405	0.64584437
LRP1B	0.193538405	0.646075401
LOC101122274	0.192573995	0.647751389
NFIA	0.187261164	0.657007264
GPC6	-0.186932926	0.657580378
MYO1D	-0.18624739	0.658777813
B3GALNT2	-0.183727332	0.663185061
ALK	0.182925695	0.664588794
ATG5	0.179981895	0.669750925
ACACB	0.17930927	0.670932006
PVR	-0.178536629	0.672289437
ABHD16B	-0.176925826	0.675121896
GNG12	0.175096475	0.678342695
SLC27A6	-0.174814083	0.678840262
LOC114117376	-0.174313353	0.679722783
URB1	-0.172928502	0.682165193
MAML2	-0.17259529	0.682753227
FRMD7	-0.169079696	0.688965803
RAD50	-0.168269146	0.690400334
BHLHE40	0.167637609	0.691518603
NUTF2	-0.166108956	0.69422742
ZCCHC24	0.165956191	0.694498281
KYNU	0.16327646	0.699254148
UBE2W	-0.162843017	0.700024209
IL12RB1	-0.162335215	0.700926663
IFT74	0.161566313	0.702293721
IFT122	0.160581835	0.704045078
BMPR2	0.160154731	0.704805236
NOXA1	-0.159489934	0.705988865
TP73	-0.158806768	0.707205734
PLCG2	-0.157614135	0.709331376
OPRM1	-0.1565997	0.711140705
SEMA5A	0.156055409	0.712111978
FLT1	-0.154931523	0.714118596
RBM47	0.153653134	0.716402807
PDE4DIP	0.152660821	0.718177129
MAN2A1	0.152611247	0.718265801
TMC1	0.151791621	0.719732222
SYBU	0.151726331	0.719849067
NELL1	0.15054847	0.721957815
DAAM1	0.149809392	0.723281782
PPFIA1	-0.149793473	0.723310305
PPP1R12B	0.149638298	0.723588361
DIS3L2	0.148455065	0.725709447
THAP4	0.148027048	0.726477094
ITPK1	0.147934048	0.726643917
CDK19	0.146623999	0.728994851
RGSL1	0.146120979	0.729898033
NFIC	-0.144021761	0.733670133
TBC1D8	-0.143572644	0.734477764
SLC8A3	-0.143027544	0.735458282
RAP1GDS1	0.1426416	0.736152699
PGPEP1L	-0.140314083	0.740343836
ICA1	0.138748956	0.743165291
ITGA2	0.138155531	0.744235715
PAFAH2	0.138004167	0.744508803
DENND1A	-0.137853028	0.744781509
ZNF618	0.137475433	0.745462918
RPL36AL	-0.136752588	0.746767771
CABP1	0.135585125	0.74887634
GRK3	-0.134771095	0.750347374
CRTC1	-0.133431362	0.752769838
THSD7A	0.1324964	0.754461455
TRAPPC3L	0.131309471	0.756610179
CCDC162P	-0.130384319	0.758285949
CPS1	0.129551633	0.759794936
ARMC2	0.129320818	0.760213334
ACVR2B	0.128889615	0.760995112
TRIM37	-0.128684736	0.761366623
CADM4	0.127748085	0.763065575
JAKMIP3	0.126961014	0.76449385
ABAT	0.126942811	0.76452689
RTN4RL2	0.126851408	0.764692795
ARHGEF18	0.125464359	0.767211385
MAPK1IP1L	0.124897836	0.768240586
ISM1	-0.124429125	0.769092315
MYT1L	-0.123107547	0.771494937
CACNA1I	-0.121741969	0.773979218
CENPI	-0.120704031	0.775868575
COL5A1	-0.120628118	0.776006796
MAPK15	-0.118599813	0.779701819
CD86	-0.118546932	0.779798203
LOC101111669	-0.118199674	0.780431193
WNT5A	0.117814489	0.78113344
UMAD1	0.117270512	0.782125408
MICAL3	0.116936739	0.782734185
CCBE1	-0.116160133	0.784151032
GDPD5	-0.115959629	0.784516917
IGF1R	-0.115644711	0.785091657
DLC1	0.115208649	0.785887631
LOC101106871	0.114909457	0.786433861
TTYH2	0.107631645	0.799743833
KIF13B	-0.106331948	0.8021253
NECTIN1	0.105477194	0.803692215
TCHP	0.105294687	0.804026857
ZSCAN25	-0.103165731	0.807932384
LOC105612199	-0.1023071	0.809508512
C20H6orf62	0.102046925	0.809986207
ATXN1	0.101000006	0.811908924
POU6F2	-0.100593685	0.812655374
KIRREL3	-0.099806738	0.814101419
ERC1	-0.099041536	0.815507947
ZNF71	0.096061709	0.820989282
PPM1L	-0.095913584	0.821261921
MACROD2	0.095847794	0.821383021
TRIM35	0.095582884	0.821870668
NPR2	-0.094663515	0.823563429
ASTN2	0.094416177	0.824018936
ATP2B2	0.091959874	0.828544858
LOC114113222	0.091705662	0.829013498
LOC101119640	-0.091060603	0.830202869
PBX4	-0.090623725	0.831008551
TAF3	-0.090327407	0.831555087
TRAPPC9	0.089146207	0.833734312
STAM	-0.089069473	0.833875912
BICD1	-0.088160276	0.835553988
RBFOX1	0.087573412	0.836637433
IRGQ	-0.087372035	0.837009258
HNF1B	0.085738613	0.840026206
SLC37A2	-0.085530049	0.840411548
PDE4D	-0.085499541	0.840467918
FRMD4A	-0.085120171	0.841168921
LOC114108666	-0.084793877	0.841771922
IQGAP2	-0.083209674	0.84470053
PGBD5	-0.083019836	0.845051574
LOC114114032	-0.082644346	0.84574599
MLXIP	0.082398388	0.846200903
LOC105605337	0.081346643	0.848146575
CNTRL	0.080832434	0.849098079
TEX13B	0.080329343	0.850029165
MAP4K4	-0.079940943	0.850748092
HIBCH	-0.079358053	0.851827187
SSC5D	-0.079133443	0.852243058
CLIC5	0.078370239	0.85365637
DAB1	-0.077326936	0.855588924
ATP1B4	0.077001593	0.8561917
TSHZ2	0.07639852	0.857309196
ANKRD13C	-0.075968909	0.858105394
RABGAP1	-0.075281209	0.859380124
PRKG1	0.074201217	0.861382547
RAB5A	0.072800659	0.863980296
TMLHE	-0.070401281	0.868433115
HLCS	-0.069079438	0.87088752
SMARCA2	0.068727133	0.871541835
CREB5	0.067874877	0.873124941
TBC1D19	-0.067789893	0.873282822
WHRN	-0.066667016	0.875369227
ARHGEF3	-0.065927068	0.87674446
EPHA2	0.064700923	0.879023909
KBTBD12	-0.06370379	0.880878151
MSI2	0.06288809	0.882395358
RGS12	0.062714645	0.882718008
BTNL9	0.061990444	0.884065346
CSRNP3	-0.061338431	0.885278592
DMD	-0.060695121	0.886475833
AGAP1	-0.059737798	0.88825782
GPR107	-0.058504426	0.890554252
GCN1	-0.057732517	0.891991821
SEL1L2	-0.057558552	0.892315841
RNF144A	-0.056781029	0.893764183
MAGED1	-0.054810592	0.897435782
CRTAP	0.054429152	0.898146721
FGF12	-0.054030094	0.898890561
DCBLD2	-0.053556923	0.899772629
LOC101120904	0.052001179	0.902673419
NPFFR2	-0.051215679	0.904138396
LOC106991187	-0.050811437	0.90489241
GSTA1-1	-0.0504966	0.905479704
ABCC6	0.04972454	0.906920056
NHS	-0.049117391	0.908052905
RGL1	0.048223862	0.909720344
WDR38	-0.048160891	0.909837866
GOLIM4	0.047600624	0.910883557
AP2A2	0.047583946	0.910914687
JUP	0.045916864	0.914026815
LOC101107232	0.044744861	0.916215299
MYH9	-0.04444879	0.916768224
CCDC61	0.044399386	0.916860493
ATRNL1	-0.044027683	0.917554713
SOX5	0.043000878	0.919472689
LOC101116026	-0.040616112	0.923928502
ADAMTS3	-0.039997096	0.925085388
LOC114112439	0.039924193	0.925221647
CNTFR	0.039814013	0.925427576
EPB41L5	0.039096983	0.926767826
TENM4	-0.037040133	0.930613246
PDE10A	0.034672611	0.93504094
TNS1	0.03408761	0.936135225
ZBTB16	-0.033759497	0.936749022
ELSPBP1	-0.033413546	0.937396217
ERICH6B	0.033248634	0.93770474
AVEN	0.032056239	0.939935716
KMT2C	0.031090749	0.941742402
PLXNB2	-0.030314291	0.943195517
ASPG	-0.029945728	0.943885318
FBXL17	-0.029657473	0.944424837
SLC24A3	0.029081763	0.945502431
NINL	-0.028111286	0.947319101
BFAR	-0.027783427	0.947932877
SLC52A3	-0.027327511	0.948786421
STRBP	-0.026722958	0.949918303
KAT6A	0.025988359	0.951293762
PANK1	-0.025747481	0.951744805
ABCF3	-0.025168186	0.952829576
MICU3	-0.024704333	0.953698218
CASQ2	0.024617582	0.95386068
MTSS1	0.024479226	0.954119784
BRD3OS	0.024154764	0.954727431
CRISPLD2	0.022487195	0.957850722
PPARGC1A	0.021823115	0.95909465
ZNRF3	-0.021670464	0.959380599
EXOC4	-0.021635461	0.959446169
HNRNPM	-0.02138599	0.959913493
CALD1	-0.021385033	0.959915286
SORT1	0.020220814	0.962096308
TACC1	-0.02013914	0.962249321
GTF2H5	0.020100657	0.962321418
NEBL	-0.020045712	0.962424357
DOP1B	0.018962541	0.964453757
ACYP2	-0.017972225	0.966309334
EFCAB6	0.016158645	0.969707814
AFF2	0.015907943	0.970177639
IL4R	-0.014829865	0.972198081
DDR2	-0.014484784	0.972844828
ADAM22	0.012140432	0.977238927
CFAP61	0.011479698	0.978477457
SPIRE1	0.011000893	0.979374989
RSPH1	-0.010831769	0.979692022
GSN	0.008516497	0.98403234
LOC114109385	0.007432331	0.986064892
ZDHHC14	0.006730649	0.987380415
TMPRSS3	0.005455303	0.98977151
RIPPLY3	-0.005429682	0.989819547
IFT80	0.004510083	0.99154371
PLCB4	0.003488756	0.993458635
PTPRT	0.003339876	0.993737779
ENTPD6	-0.002612049	0.995102431
XPNPEP2	-0.001597559	0.997004581
MRPS23	-0.00145567	0.997270623
