# Supplementary material for: Developmental programming: Differing impact of prenatal testosterone and prenatal bisphenol-A -treatment on hepatic methylome in female sheep
Source: Mol Cell Endocrinol. Author manuscript; Available in PMC 2025 Dec 1. (PMC12668269; doi:10.1016/j.mce.2025.112655)
Supplement: Supplementary Table S4 [file NIHMS2117496-supplement-Supplementary_Table_S4.csv]

chr	start	end	width	nCpG	stat	pval	qval	gene	meanDiff
chr3	66896093	66897777	1685	11	-11.9082354915457	5.999994000006e-06	0.404966441700225		-0.341866325232088
chr7	100199517	100200557	1041	34	11.685830890984	7.999992000008e-06	0.404966441700225	TTC7B	0.172153402459862
chr5	106083731	106086466	2736	61	11.0569567778287	1.0999989000011e-05	0.404966441700225	LOC114115076	0.163281651796769
chr17	65934048	65938555	4508	61	-10.7767431898008	1.3999986000014e-05	0.404966441700225	MYO18B	-0.129197508204153
chr17	34088292	34088804	513	5	10.7129095919181	1.4999985000015e-05	0.404966441700225		0.336056163133444
chr14	827820	828325	506	14	10.3338658127231	2.0999979000021e-05	0.404966441700225		0.236150599010845
chr24	1729089	1731164	2076	95	10.242067808261	2.2999977000023e-05	0.404966441700225	TMEM204	0.106332774798621
chr20	24746252	24749051	2800	29	10.2069657401037	2.3999976000024e-05	0.404966441700225	GSTA1-1	0.145767471203919
chr19	50477323	50478158	836	36	10.115379817144	2.6999973000027e-05	0.404966441700225	INKA1	0.159313743395185
chr1	76594471	76602772	8302	43	-10.106597347626	2.6999973000027e-05	0.404966441700225		-0.153849548844611
chr7	3959112	3960204	1093	33	9.97298465932791	2.999997000003e-05	0.404966441700225		0.173321646420955
chr7	99652513	99653272	760	20	-9.71980503670237	3.8999961000039e-05	0.404966441700225	EFCAB11	-0.234611992572291
chr4	114246954	114248066	1113	9	9.68069385765262	4.0999959000041e-05	0.404966441700225		0.382009931747114
chr2	79938048	79938720	673	59	9.61342247236946	4.5999954000046e-05	0.404966441700225		0.136069275175602
chr5	106288339	106289154	816	27	9.47663848144076	5.1999948000052e-05	0.404966441700225	MAN2A1	0.193591042250612
chr7	98933616	98934140	525	11	9.39270037388803	5.2999947000053e-05	0.404966441700225	FOXN3	0.216018347021476
chr16	32240257	32246387	6131	55	9.2432238179358	6.0999939000061e-05	0.404966441700225	GHR	0.130496480314648
chr6	10292998	10293528	531	12	-9.22605988755559	6.0999939000061e-05	0.404966441700225	LOC121819803	-0.243011067227684
chr23	960601	961069	469	20	9.20501648269037	6.3999936000064e-05	0.404966441700225	NFATC1	0.171874626104742
chr5	10156652	10161950	5299	160	9.1201723413217	7.2999927000073e-05	0.404966441700225	MIR27A	0.104619419481082
chr2	108457427	108464141	6715	49	-9.11744922684606	7.2999927000073e-05	0.404966441700225		-0.13129180515671
chr3	2225413	2226154	742	28	9.10076659969172	7.5999924000076e-05	0.404966441700225	VAV2	0.145390859440813
chr17	48515990	48517345	1356	12	-8.98197120823226	8.4999915000085e-05	0.404966441700225	TMEM132C	-0.309733715262513
chr10	31290755	31291918	1164	75	-8.95152481388097	8.5999914000086e-05	0.404966441700225		-0.153225840268982
chr3	162615058	162619676	4619	100	8.92000264714327	8.6999913000087e-05	0.404966441700225	GPR182	0.102772933738608
chr24	4331463	4332357	895	42	8.90104668923937	8.999991000009e-05	0.404966441700225	MGRN1	0.16897617527086
chr10	20626346	20626989	644	36	8.88271834798141	8.999991000009e-05	0.404966441700225	DLEU7	0.120822316888158
chr3	163772625	163773107	483	17	8.86502092772366	9.1999908000092e-05	0.404966441700225	ITGA7	0.132020445465858
chr23	56305344	56306139	796	12	8.86369892980088	9.1999908000092e-05	0.404966441700225	LOC105604543	0.206693012168618
chr17	4331789	4332403	615	16	8.85026784869027	9.2999907000093e-05	0.404966441700225	TMEM131L	0.174177575714416
chr13	15508637	15509194	558	17	8.81769695798419	9.6999903000097e-05	0.404966441700225		0.127595045978268
chr19	56130276	56131858	1583	82	8.78285347459604	9.8999901000099e-05	0.404966441700225	PLXND1	0.120577676986505
chr2	236551592	236556134	4543	101	8.73508839584224	0.000101999898000102	0.404966441700225	LOC132659350	0.105555313793942
chrX	102990139	102991348	1210	20	8.73295064647989	0.000101999898000102	0.404966441700225	LOC121818178	0.0885568835036196
chr14	1195003	1197853	2851	60	8.72691278216005	0.000101999898000102	0.404966441700225	ST3GAL2	0.159637730888179
chr24	1722062	1726066	4005	167	8.69020547129221	0.000106999893000107	0.404966441700225	TMEM204	0.0992767085560506
chr25	43457548	43458778	1231	43	8.67581414001526	0.000108999891000109	0.404966441700225	RASSF4	0.155727086150516
chr15	81506891	81508069	1179	37	8.64443590463978	0.000110999889000111	0.404966441700225		0.164489683086725
chr4	120798055	120799030	976	80	8.6011645375932	0.000116999883000117	0.404966441700225	PTPRN2	0.0980786989411105
chr2	108683059	108686085	3027	31	-8.59839219424457	0.000116999883000117	0.404966441700225	LOC132659304	-0.171321552100008
chr3	34160141	34163539	3399	67	8.53163126269139	0.000124999875000125	0.404966441700225	EMILIN1	0.107533055297853
chr11	53863435	53868042	4608	125	8.51895407931793	0.000127999872000128	0.404966441700225	SEPTIN9	0.0951469341102718
chr13	60897107	60898110	1004	14	8.51190143286007	0.00012999987000013	0.404966441700225	LOC132657568	0.172932280802703
chr1	181665280	181665872	593	12	8.50389009212172	0.000131999868000132	0.404966441700225	LSAMP	0.185298510217708
chr14	64813739	64816341	2603	133	8.49609952461417	0.000133999866000134	0.404966441700225	PEG3	0.138222668108416
chr12	20892065	20897675	5611	33	-8.44805325011917	0.00013999986000014	0.404966441700225		-0.151236131095178
chr1	194076921	194077709	789	29	8.42520289236089	0.000142999857000143	0.404966441700225		0.1676108631887
chr8	1031408	1035743	4336	29	-8.42092914431433	0.000142999857000143	0.404966441700225		-0.100920651771427
chr12	41443416	41444095	680	43	8.41576350118576	0.000143999856000144	0.404966441700225	DISP3	0.183484895602699
chr7	17552409	17552798	390	11	8.40168187931165	0.000147999852000148	0.404966441700225	UACA	0.146818317516317
chr16	57626554	57631164	4611	37	-8.39987120333229	0.000147999852000148	0.404966441700225	FBXL7	-0.0951689946966255
chr4	112830667	112831794	1128	33	8.34282087281667	0.000155999844000156	0.404966441700225	CNTNAP2	0.121577252663131
chr17	60153915	60157877	3963	43	8.341069914846	0.000156999843000157	0.404966441700225	LOC121816955	0.136015604577425
chr23	34476228	34477938	1711	32	8.33045019316977	0.000156999843000157	0.404966441700225	LOC121817716	0.0874500178310828
chr11	62104792	62105738	947	32	8.32195555075514	0.000157999842000158	0.404966441700225	PRKCA	0.141197865464846
chr23	61146270	61147238	969	30	8.29988004361801	0.000162999837000163	0.404966441700225		0.164634327604133
chr19	30587055	30587171	117	6	8.29501804364081	0.000163999836000164	0.404966441700225	FOXP1	0.211580151284192
chr9	88996237	88997053	817	34	8.27973002803425	0.000164999835000165	0.404966441700225	CNGB3	0.144713936465598
chr7	13565583	13570228	4646	93	8.27739460443543	0.000165999834000166	0.404966441700225	SMAD6	0.0996144811727995
chr5	52089654	52089805	152	8	-8.25637055863701	0.00016999983000017	0.404966441700225	NR3C1	-0.206538067616866
chr17	66466069	66467226	1158	43	8.24461090268745	0.000173999826000174	0.404966441700225	LOC121816971	0.102317619124334
chr3	133269407	133270088	682	24	8.24058313485112	0.000174999825000175	0.404966441700225	RARG	0.108238281615383
chr21	7612351	7616391	4041	32	-8.21609685344861	0.000182999817000183	0.404966441700225		-0.167127881554261
chr13	20032756	20033816	1061	25	8.19721442826581	0.000185999814000186	0.404966441700225	MALRD1	0.118402608690461
chrX	103022534	103027027	4494	78	8.17422884494148	0.000193999806000194	0.404966441700225		0.174689832214873
chr12	58587780	58596503	8724	47	-8.17013143719892	0.000194999805000195	0.404966441700225		-0.166753556028831
chrX	57177321	57178090	770	44	8.16934968685328	0.000194999805000195	0.404966441700225	ELK1	0.112596772665546
chr12	76902746	76904651	1906	64	8.15952200117928	0.000194999805000195	0.404966441700225	LOC121816076	0.110002004124548
chr7	98936021	98938816	2796	64	8.14494257696776	0.000195999804000196	0.404966441700225	FOXN3	0.17117680236478
chr12	79965421	79966218	798	27	8.13507244287621	0.000198999801000199	0.404966441700225	SHISA4	0.173888152082156
chr6	17017214	17019066	1853	29	8.11333729786763	0.000205999794000206	0.404966441700225		0.194432770585031
chr16	36044215	36051111	6897	77	8.09917989919775	0.000207999792000208	0.404966441700225	LIFR	0.0887785273357318
chr23	1185415	1185923	509	10	-8.09339134365181	0.000208999791000209	0.404966441700225	ATP9B	-0.189702747574554
chr16	16989639	16992499	2861	26	8.09159169147197	0.000210999789000211	0.404966441700225	LRRC70	0.109317201143876
chr12	48684611	48685263	653	14	8.068919379002	0.000216999783000217	0.404966441700225	CCDC27	0.198769662188716
chr12	4153674	4154486	813	25	8.04425094872602	0.000221999778000222	0.404966441700225	RASSF5	0.13473224986134
chr21	40235181	40237057	1877	24	8.0288196065805	0.000226999773000227	0.404966441700225	MAP3K11	0.109300559282964
chr21	45790303	45790635	333	26	8.0075296204411	0.000230999769000231	0.404966441700225	IGF2	0.0765331375211059
chr3	150681899	150684529	2631	20	-7.97989119879578	0.000233999766000234	0.404966441700225		-0.149258196116703
chr8	996394	999094	2701	34	-7.9653469918613	0.000236999763000237	0.404966441700225		-0.107444002382506
chr11	54929289	54931588	2300	140	7.92807408114895	0.000241999758000242	0.404966441700225	GALR2	0.0780643002241547
chr26	36470525	36473125	2601	83	7.92495349360388	0.000242999757000243	0.404966441700225	IKBKB	0.0972624247129456
chr3	222297329	222303862	6534	238	7.90043440168837	0.000252999747000253	0.404966441700225	LOC121819243	0.0831970741692871
chr18	65877468	65878076	609	26	7.8988205305091	0.000253999746000254	0.404966441700225		0.148974940041669
chr15	33794640	33795872	1233	19	7.89480678075666	0.000254999745000255	0.404966441700225	GRAMD1B	0.170439459167685
chr11	22515334	22516493	1160	35	7.87633191791246	0.000260999739000261	0.404966441700225		0.131026584299053
chr6	4167697	4168904	1208	9	-7.87461744098456	0.000262999737000263	0.404966441700225	LOC132659993	-0.289970390126138
chr3	176332749	176333999	1251	20	-7.8683751763199	0.000264999735000265	0.404966441700225	ABTB3	-0.208176205298264
chr23	60743138	60744511	1374	21	7.84755422954283	0.000266999733000267	0.404966441700225		0.200502160708945
chr22	11202378	11204015	1638	11	-7.84320084828903	0.000268999731000269	0.404966441700225	KIF20B	-0.284786456268584
chr1	273993117	273993540	424	12	-7.8213713956371	0.000274999725000275	0.404966441700225		-0.291978994361578
chr22	34379018	34380939	1922	21	7.80162286790212	0.000283999716000284	0.404966441700225	AFAP1L2	0.10952230260537
chr12	75357665	75359091	1427	53	7.78885770961038	0.000286999713000287	0.404966441700225		0.151453929552605
chr2	112116213	112117125	913	26	7.75472693084489	0.000301999698000302	0.404966441700225	PALLD	0.17075654507647
chr1	160905568	160907249	1682	9	-7.7422687085765	0.000302999697000303	0.404966441700225		-0.237305122786285
chr1	37703809	37704165	357	8	7.73965609511247	0.000304999695000305	0.404966441700225	KANK4	0.145102376322023
chr5	95218614	95220466	1853	13	-7.72929240515612	0.000307999692000308	0.404966441700225		-0.234816023156375
chr7	24970705	24971235	531	28	7.72631459168685	0.000308999691000309	0.404966441700225	KLHL33	0.0846887427211502
chr5	106650092	106650845	754	38	7.72556391710678	0.000308999691000309	0.404966441700225		0.113802995330176
chr1	274912302	274912793	492	22	-7.72547356956797	0.000308999691000309	0.404966441700225		-0.166555252614993
chr21	46400069	46400927	859	42	7.7224666075078	0.00030999969000031	0.404966441700225	MOB2	0.139469490688423
chr1	72143814	72145126	1313	9	-7.72183153975872	0.00030999969000031	0.404966441700225	LOC121819814	-0.242342189969313
chrX	64065200	64065756	557	36	7.71294678352347	0.000311999688000312	0.404966441700225	TAF1	0.0662273528527695
chr1	278061543	278065282	3740	25	-7.69224102385085	0.000317999682000318	0.404966441700225		-0.186970276896092
chr1	63942026	63942220	195	6	-7.6754626424738	0.000321999678000322	0.404966441700225		-0.181283287900049
chr3	207732000	207736677	4678	31	-7.66315646632265	0.000324999675000325	0.404966441700225		-0.106344040140923
chr5	5731657	5732668	1012	32	7.66018091586015	0.000324999675000325	0.404966441700225	MYO9B	0.111152362276571
chr5	37534304	37535560	1257	15	-7.64637194095912	0.000327999672000328	0.404966441700225	LOC101108831	-0.232541633969835
chr3	8210548	8213450	2903	54	7.64494389797878	0.000327999672000328	0.404966441700225		0.0896996318708828
chr8	88681663	88682219	557	25	-7.64447755843633	0.000327999672000328	0.404966441700225	PDE10A	-0.130722230959303
chr3	95283572	95284244	673	63	7.63894405451048	0.000328999671000329	0.404966441700225	FBXO41	0.145970149270886
chr9	68459342	68465124	5783	38	-7.62948558732473	0.000332999667000333	0.404966441700225		-0.116361571186731
chr9	35543836	35547663	3828	24	-7.61590682029095	0.000342999657000343	0.404966441700225		-0.17249689570572
chr5	106216226	106217043	818	13	7.61335701663343	0.000343999656000344	0.404966441700225		0.21298868931945
chr1	265900141	265900931	791	25	7.61152759970333	0.000345999654000346	0.404966441700225		0.125598260013024
chr17	34092296	34098470	6175	25	7.60862793007658	0.000348999651000349	0.404966441700225		0.174311124118583
chr2	61578684	61580506	1823	10	7.60807971324383	0.000348999651000349	0.404966441700225		0.327729162251974
chr1	231235767	231236687	921	24	7.60411481873744	0.00034999965000035	0.404966441700225		0.114768694813079
chr8	82751995	82752524	530	29	7.60244041811893	0.00034999965000035	0.404966441700225	TMEM181	0.0999688697847343
chr1	188921626	188923252	1627	23	7.59366119270159	0.000360999639000361	0.404966441700225	MYLK	0.111674940229426
chr7	90895018	90895702	685	20	7.5916516086379	0.000360999639000361	0.404966441700225	STON2	0.126796363874436
chr11	34753092	34755133	2042	26	7.5883599631678	0.000362999637000363	0.404966441700225	MPRIP	0.115375821561197
chr20	21151704	21156768	5065	29	-7.5828255626831	0.000362999637000363	0.404966441700225		-0.138116310929693
chr2	7377159	7378684	1526	32	7.58075679792537	0.000362999637000363	0.404966441700225	PAPPA	0.119578578820123
chrX	129271651	129272295	645	36	7.57856412514803	0.000363999636000364	0.404966441700225	MORF4L2	0.086314470833503
chr17	72273755	72276459	2705	127	7.57606875790688	0.000364999635000365	0.404966441700225	SERPIND1	0.0882184635924214
chr3	13557740	13558167	428	10	-7.57351462502179	0.000364999635000365	0.404966441700225		-0.143275551622591
chr19	14443825	14445361	1537	21	7.56844678806022	0.000365999634000366	0.404966441700225	TRAK1	0.120892097824722
chr22	14192513	14192745	233	27	-7.56059320186322	0.000368999631000369	0.404966441700225	LOC101104703	-0.0711700519860918
chr4	12832384	12833156	773	39	7.55847813717392	0.000368999631000369	0.404966441700225	SGCE	0.0940400832192083
chr17	40356614	40357530	917	27	-7.5342176437012	0.000380999619000381	0.404966441700225	FNIP2	-0.175042361186842
chr21	37770364	37771061	698	18	7.52776508576091	0.000384999615000385	0.404966441700225		0.133252475730801
chr23	5834367	5837001	2635	15	-7.52097759970463	0.000390999609000391	0.404966441700225		-0.114964577855049
chr25	4966366	4966704	339	5	-7.52088011154584	0.000390999609000391	0.404966441700225		-0.317428310312911
chr5	5162570	5164161	1592	36	7.50534787132117	0.000400999599000401	0.404966441700225	FCHO1	0.105866654074929
chr17	1022415	1028201	5787	22	-7.50194434650236	0.000404999595000405	0.404966441700225		-0.122750316295138
chr4	118799173	118801195	2023	67	7.49006156470628	0.000410999589000411	0.404966441700225		0.103004738729062
chr11	33945310	33946813	1504	42	7.49004145204724	0.000410999589000411	0.404966441700225	GRAP	0.124726472755224
chr9	57312811	57313391	581	14	7.48734196935042	0.000412999587000413	0.404966441700225	PAG1	0.126186976690931
chr4	113785943	113786784	842	31	7.46467128129305	0.000425999574000426	0.404966441700225	LOC121819522	0.221146396878971
chr3	133315573	133317235	1663	47	7.46340776574632	0.000426999573000427	0.404966441700225	CSAD	0.137773464391087
chr5	59260237	59262058	1822	32	7.46299147494318	0.000426999573000427	0.404966441700225	PDGFRB	0.0964416408565518
chr26	23064035	23064159	125	6	7.4542773233638	0.00042999957000043	0.404966441700225	DLC1	0.144180852688248
chrX	6646231	6647837	1607	30	7.44852443878452	0.000433999566000434	0.404966441700225	IL3RA	0.161057437790083
chr1	250833421	250833846	426	8	7.44338525365776	0.000438999561000439	0.404966441700225	LOC121817262	0.13256067286398
chr12	61875092	61875499	408	8	7.43501027821144	0.000441999558000442	0.404966441700225		0.170028244999031
chr19	18519438	18521479	2042	17	-7.43292665583827	0.000441999558000442	0.404966441700225		-0.113921274862796
chr11	22368272	22372760	4489	71	7.43019943770067	0.000441999558000442	0.404966441700225	DOC2B	0.0916572265743506
chr17	65344414	65345811	1398	36	7.42316395091976	0.000447999552000448	0.404966441700225	KIAA1671	0.124003272882732
chr5	93257482	93258219	738	15	7.42251270154717	0.000448999551000449	0.404966441700225		0.213067930505541
chr6	104772741	104777545	4805	47	-7.42117180356767	0.000448999551000449	0.404966441700225	STK32B	-0.120167033151195
chr11	42606297	42611830	5534	65	7.41698882240028	0.00044999955000045	0.404966441700225	AOC3	0.103488308422179
chr9	36098549	36099202	654	21	7.41672165149315	0.00044999955000045	0.404966441700225		0.120605831894639
chr4	72285065	72285772	708	47	7.41580824467825	0.00044999955000045	0.404966441700225	SPMIP4	0.148551896952226
chr3	2869846	2870823	978	35	7.41175044928307	0.000451999548000452	0.404966441700225		0.127362644281615
chr4	114271225	114275308	4084	18	7.41088879736997	0.000451999548000452	0.404966441700225		0.233469315615968
chr17	68636713	68641329	4617	93	7.41085458990372	0.000451999548000452	0.404966441700225	AP1B1	0.0986730467682132
chr4	26784996	26787834	2839	22	7.40939291961019	0.000451999548000452	0.404966441700225	AHR	0.102006191462368
chr11	60963213	60966152	2940	103	7.40549887785786	0.000452999547000453	0.404966441700225	ARSG	0.109693212237394
chr13	71993464	71993826	363	11	-7.40118872077709	0.000454999545000455	0.404966441700225		-0.220352010759153
chrX	24054387	24058839	4453	32	-7.40061197367701	0.000454999545000455	0.404966441700225		-0.129567190324673
chrX	56127267	56128748	1482	145	7.39377763759863	0.000455999544000456	0.404966441700225	OTUD5	0.0870486186762592
chr20	15648770	15650010	1241	112	7.3874292701229	0.000460999539000461	0.404966441700225	MED20	0.119689194094816
chr2	109343425	109345047	1623	19	-7.37935533423238	0.000464999535000465	0.404966441700225		-0.187454604060027
chr12	18432709	18434310	1602	10	-7.37763831710956	0.000467999532000468	0.404966441700225	LOC105610018	-0.185126761443779
chr10	22453350	22454100	751	16	7.37476653557753	0.00046999953000047	0.404966441700225		0.13218506224445
chr12	24028455	24028981	527	8	-7.37265546726512	0.000470999529000471	0.404966441700225		-0.192200258007956
chr20	44170216	44171095	880	29	7.36908203273424	0.000471999528000472	0.404966441700225	NEDD9	0.125719738349965
chr19	4178610	4183142	4533	36	-7.36836785783755	0.000471999528000472	0.404966441700225	RBMS3	-0.0898336154395925
chr19	53024475	53026622	2148	25	7.36604671821937	0.000473999526000474	0.404966441700225	CCR5	0.1327242439119
chr5	100776299	100783190	6892	44	-7.35896042622318	0.000477999522000478	0.404966441700225		-0.195191744955938
chr1	88005955	88006661	707	10	7.34446951038107	0.000486999513000487	0.404966441700225		0.190046789079228
chr20	7955858	7956991	1134	39	7.33793520207821	0.000491999508000492	0.404966441700225	ITPR3	0.111821757194479
chr2	199568505	199568851	347	10	-7.33749140902976	0.000491999508000492	0.404966441700225	ANKRD44	-0.339351153431042
chr2	61382606	61383775	1170	7	7.33442425557292	0.000496999503000497	0.404966441700225		0.317625514104491
chr21	919476	920353	878	14	7.33326182150591	0.000497999502000498	0.404966441700225	SMCO4	0.132765006264544
chr4	117400548	117401449	902	7	-7.33071168399709	0.0004999995000005	0.404966441700225		-0.285792278252907
chr16	67047668	67049600	1933	27	-7.31833897174814	0.000508999491000509	0.404966441700225		-0.113136515904972
chr1	19489304	19491561	2258	32	7.31819494979401	0.00050999949000051	0.404966441700225	BTBD19	0.104774264808923
chr24	41322783	41324347	1565	45	7.30741458840183	0.000522999477000523	0.404966441700225	SNX8	0.120245194572769
chr6	19427802	19429554	1753	9	-7.30670462819225	0.000522999477000523	0.404966441700225	TBCK	-0.201803631749169
chrX	42564815	42567508	2694	25	-7.30514213769796	0.000522999477000523	0.404966441700225		-0.201854986983161
chr2	195243666	195244842	1177	8	-7.3011377998245	0.000523999476000524	0.404966441700225		-0.143335025350185
chr11	19296341	19299011	2671	43	-7.30057102068894	0.000523999476000524	0.404966441700225	LGALS9	-0.110875406904218
chr1	106002327	106004412	2086	19	7.29331392681352	0.00052999947000053	0.404966441700225	ARHGEF2	0.153252540646669
chr8	86959487	86960411	925	30	-7.29224091243053	0.00052999947000053	0.404966441700225		-0.164613145307424
chrX	132547797	132548346	550	41	7.28876783093892	0.000532999467000533	0.404966441700225	CSTF2	0.0862369414070247
chr14	1947310	1948230	921	54	7.28797552479756	0.000533999466000534	0.404966441700225	LDHD	0.156319629572236
chr12	58338416	58339212	797	7	-7.27879998927468	0.000538999461000539	0.404966441700225		-0.220111124367427
chr12	20988894	20989295	402	16	7.2787752109173	0.000538999461000539	0.404966441700225	RRP15	0.17843594722374
chr2	109937105	109943214	6110	33	-7.27230225982325	0.000541999458000542	0.404966441700225		-0.0867544289679895
chr14	5947304	5949247	1944	29	7.26863616914475	0.000546999453000547	0.404966441700225		0.125153284909437
chr16	27610095	27610439	345	5	-7.26805963698423	0.000546999453000547	0.404966441700225		-0.14526599604852
chr12	24346154	24349743	3590	18	-7.26608933464391	0.000548999451000549	0.404966441700225		-0.205631677567448
chr14	36040116	36040715	600	21	7.26471323707668	0.000548999451000549	0.404966441700225	COG8	0.174173437254888
chr10	64409312	64417170	7859	32	-7.26270057378943	0.000548999451000549	0.404966441700225	LOC114116752	-0.15856403991401
chr3	103435804	103436617	814	21	7.26235864368206	0.000548999451000549	0.404966441700225	LOC101112639	0.163820072764991
chr2	2264598	2265252	655	32	7.26219389048787	0.00054999945000055	0.404966441700225	GSN	0.118345755416105
chr9	94455300	94459338	4039	58	7.26050224070392	0.00054999945000055	0.404966441700225	COL14A1	0.111854480065469
chr1	228519861	228520263	403	7	-7.25728351444027	0.00054999945000055	0.404966441700225		-0.292498284356023
chr23	46847001	46847554	554	22	7.2471907965077	0.000555999444000556	0.404966441700225	ST8SIA5	0.101786949898394
chr6	115771682	115772055	374	25	7.24594657921667	0.000555999444000556	0.404966441700225		0.12415714217489
chr17	42390596	42390901	306	5	-7.23804098802656	0.000562999437000563	0.404966441700225		-0.364109117088382
chr5	55519738	55520467	730	8	7.23109648351245	0.000564999435000565	0.404966441700225	PPP2R2B	0.206596493127517
chr10	84436144	84437114	971	23	7.23059534980281	0.000565999434000566	0.404966441700225	COL4A2	0.112254668655123
chr19	50232176	50233052	877	21	7.22710601689635	0.000567999432000568	0.404966441700225	SEMA3F	0.156312387158216
chrX	97389747	97391325	1579	11	-7.2191216369072	0.000571999428000572	0.404966441700225		-0.261453928645877
chr12	64951859	64952605	747	8	7.2170261427299	0.000574999425000575	0.404966441700225	C12H1orf21	0.149675060189583
chr19	6740627	6742053	1427	11	7.20962626410276	0.00057999942000058	0.404966441700225	CMTM8	0.226087046076426
chr23	4236267	4237105	839	66	7.20856938876307	0.000581999418000582	0.404966441700225	DIPK1C	0.164654720358961
chr24	22157672	22158581	910	13	-7.20829081440024	0.000582999417000583	0.404966441700225	PRKCB	-0.154025214326402
chr14	34394438	34395123	686	23	7.20721505198925	0.000582999417000583	0.404966441700225	EXOC3L1	0.119539013312433
chr20	41404841	41405825	985	18	7.20468659838826	0.000584999415000585	0.404966441700225		0.117084637740624
chr2	13209315	13210563	1249	32	7.20074364315821	0.000588999411000589	0.404966441700225	PALM2AKAP2	0.14064902011066
chr11	34547706	34548670	965	22	7.1998657171737	0.000588999411000589	0.404966441700225	PEMT	0.127588664740625
chr25	4817521	4820748	3228	33	7.19627946698873	0.000591999408000592	0.404966441700225	SIPA1L2	0.0993615859718596
chr25	37358879	37361852	2974	15	-7.19606292420686	0.000591999408000592	0.404966441700225		-0.211031676534686
chr23	57882981	57885563	2583	56	7.18878779586207	0.000595999404000596	0.404966441700225	LOC121817719	0.108338060070802
chr13	80859141	80861657	2517	39	7.1860078383455	0.000595999404000596	0.404966441700225	LOC105608654	0.23213303354162
chr5	58578196	58579803	1608	21	7.18378166860791	0.000595999404000596	0.404966441700225	LOC114114896	0.109202038892567
chr17	60179308	60179885	578	35	7.17975836640462	0.000597999402000598	0.404966441700225		0.0697132962628533
chr23	37622568	37623000	433	17	7.17803841406329	0.000597999402000598	0.404966441700225	EMILIN2	0.118953015141432
chr6	20124472	20126755	2284	14	7.17383435512653	0.000601999398000602	0.404966441700225	PPA2	0.247481719771949
chr26	37979059	37979990	932	21	7.17227292439025	0.000602999397000603	0.404966441700225	PSD3	0.141077048089283
chr3	1995303	1996674	1372	35	7.17222832343334	0.000602999397000603	0.404966441700225		0.105686363390797
chr1	188527960	188528517	558	34	7.1696069154865	0.000604999395000605	0.404966441700225	ADCY5	0.174724702102819
chr3	8374449	8375161	713	26	7.16824318568253	0.000604999395000605	0.404966441700225	ENG	0.171274222976645
chr3	63524842	63525633	792	21	7.16751251045851	0.000605999394000606	0.404966441700225	BCL11A	0.100847993425814
chrX	103039589	103041418	1830	38	7.16732105774396	0.000605999394000606	0.404966441700225	LOC132658776	0.127232215915992
chr14	17258127	17260676	2550	16	-7.16349322220441	0.000608999391000609	0.404966441700225		-0.135942277729453
chr5	40979299	40980399	1101	27	7.16277706059912	0.000608999391000609	0.404966441700225	PALM	0.0884473528666254
chr26	27439756	27443750	3995	37	-7.15974532537129	0.00060999939000061	0.404966441700225		-0.098225439488287
chr1	65241979	65242959	981	8	7.15149285640288	0.000616999383000617	0.404966441700225		0.188315586639821
chr7	100659931	100660590	660	26	7.15071931733436	0.000617999382000618	0.404966441700225	RPS6KA5	0.123865044513818
chr12	11911694	11912125	432	16	7.14560097913921	0.000621999378000622	0.404966441700225		0.130161103036699
chr2	183116432	183117020	589	7	-7.14193409119086	0.000623999376000624	0.404966441700225	CCDC93	-0.362555178400461
chr14	13525392	13528368	2977	59	7.14101206710901	0.000624999375000625	0.404966441700225	PIEZO1	0.0996431941060382
chr5	106293519	106295597	2079	37	7.13966964972213	0.000626999373000627	0.404966441700225	MAN2A1	0.124351402787392
chr6	17321280	17324528	3249	22	-7.13827965955795	0.000626999373000627	0.404966441700225		-0.148528162954627
chr17	72758692	72759205	514	33	7.13695896387458	0.000627999372000628	0.404966441700225	CDC45	0.132442222444175
chr1	92795489	92799558	4070	26	-7.13091739714254	0.000630999369000631	0.404966441700225		-0.131821260627891
chr2	117214702	117217274	2573	81	7.13055123580609	0.000630999369000631	0.404966441700225	HS6ST1	0.0801456068463111
chr22	23917595	23918297	703	38	7.12926897253226	0.000630999369000631	0.404966441700225	SH3PXD2A	0.11428051470232
chr12	1011494	1016992	5499	43	-7.12818231979999	0.000632999367000633	0.404966441700225		-0.122109148945591
chr18	50783391	50786987	3597	17	-7.1226503572888	0.000638999361000639	0.404966441700225		-0.191856938790223
chr18	65908476	65909557	1082	31	7.1168576089153	0.00063999936000064	0.404966441700225		0.109638307045268
chr21	27113881	27114627	747	30	7.10974236777219	0.000646999353000647	0.404966441700225	DCPS	0.132106492895599
chr1	99610438	99611431	994	53	-7.10556840864892	0.000647999352000648	0.404966441700225	TRNAV-CAC	-0.0782793811806317
chr12	65095144	65096749	1606	51	7.10287775126403	0.000652999347000653	0.404966441700225	C12H1orf21	0.127105665159305
chr1	106751063	106751656	594	16	7.09839924285747	0.000655999344000656	0.404966441700225		0.147659031241547
chr18	62924578	62927469	2892	107	7.09542436989405	0.000657999342000658	0.404966441700225	WDR25	0.115423241263048
chr1	122050410	122050792	383	15	-7.09228703272788	0.00065999934000066	0.404966441700225	MRPS6	-0.121590501686967
chr2	94820804	94823526	2723	22	-7.09133124355696	0.000662999337000663	0.404966441700225		-0.139446924544674
chr6	91432577	91432961	385	24	7.0884494258649	0.00066999933000067	0.404966441700225	LOC132659970	0.118427745112557
chr11	13338531	13338608	78	5	7.08469661091464	0.000672999327000673	0.404966441700225	ACACA	0.15254692436646
chr3	97281142	97282142	1001	85	7.08190705403942	0.000680999319000681	0.404966441700225	GPR45	0.163730474724449
chr3	2052191	2052689	499	34	7.07917919696668	0.000686999313000687	0.404966441700225		0.150543640410195
chr24	37409491	37410359	869	38	7.07830961639796	0.000688999311000689	0.404966441700225	CPSF4	0.151747285754579
chr19	56099007	56099723	717	29	7.07760870666892	0.00068999931000069	0.404966441700225	PLXND1	0.131680497155337
chr3	149609864	149614471	4608	34	-7.07718877423453	0.00068999931000069	0.404966441700225		-0.119287847565341
chr12	48101346	48103678	2333	19	-7.07593731573311	0.00068999931000069	0.404966441700225		-0.138353614877725
chr17	4202025	4202644	620	16	-7.06771692199208	0.000692999307000693	0.404966441700225	TLR2	-0.166662872806216
chr5	19061229	19061906	678	48	7.06713284031435	0.000692999307000693	0.404966441700225	LOC121819623	0.124759681136186
chr5	86227103	86227591	489	10	-7.06515246131478	0.000698999301000699	0.404966441700225	LOC105607442	-0.110230083931741
chr21	30494462	30494957	496	10	7.0631318010018	0.000700999299000701	0.404966441700225		0.219268876520652
chr12	76161509	76163868	2360	35	7.06102720528909	0.000700999299000701	0.404966441700225	DENND1B	0.0975449415263653
chr1	45260813	45262104	1292	10	-7.05869660848765	0.000701999298000702	0.404966441700225		-0.277868422363363
chr18	28250969	28251659	691	16	7.05716312414987	0.000701999298000702	0.404966441700225	TBC1D2B	0.125954912334688
chr6	45040344	45040852	509	16	7.05679196839187	0.000701999298000702	0.404966441700225	CCDC149	0.192541961760021
chr24	39146401	39147562	1162	34	7.05474820351232	0.000702999297000703	0.404966441700225	LOC132658538	0.106125383415436
chr3	217476855	217478895	2041	34	7.0511988164923	0.000703999296000704	0.404966441700225	TNRC6B	0.0821304417999395
chr24	38649876	38651728	1853	60	7.04442060841244	0.000708999291000709	0.404966441700225		0.127202088983278
chr14	4899191	4900434	1244	26	7.03156704578293	0.000717999282000718	0.404966441700225	WWOX	0.106297872735635
chr7	97605743	97607743	2001	30	-7.03007602481366	0.00071999928000072	0.404966441700225		-0.105488973092756
chr12	20709491	20710724	1234	11	-7.02998141205372	0.00071999928000072	0.404966441700225		-0.274073642494141
chr19	6761250	6761923	674	10	7.02766043989266	0.000722999277000723	0.404966441700225	CMTM8	0.22256023390544
chr2	223216001	223217286	1286	13	-7.0274132628664	0.000722999277000723	0.404966441700225		-0.25342330815055
chr6	113972545	113973288	744	12	7.01838076563168	0.000731999268000732	0.404966441700225		0.173287344564681
chr3	66405576	66406948	1373	10	-7.01571268628191	0.000733999266000734	0.404966441700225		-0.193293175508253
chr8	84051076	84052614	1539	48	7.01256687669355	0.000736999263000737	0.404966441700225	SLC22A1	0.109421093825932
chr4	120322154	120322743	590	29	7.01207422312824	0.000736999263000737	0.404966441700225	PTPRN2	0.114522259160775
chr26	32992015	32992923	909	24	7.0075345055435	0.00073999926000074	0.404966441700225	TACC1	0.11892691155123
chr18	62796334	62797156	823	19	7.00362142859897	0.000742999257000743	0.404966441700225		0.156542218545385
chrX	80050462	80051747	1286	71	7.00205372866961	0.000742999257000743	0.404966441700225	LOC105605698	0.0808509880819103
chrX	80316803	80319156	2354	162	7.00160954962615	0.000742999257000743	0.404966441700225	HCFC1	0.0596371729652231
chr17	48392210	48392989	780	22	6.98490423564171	0.000764999235000765	0.404966441700225	SLC15A4	0.0892656135681935
chr1	87835835	87836452	618	15	6.98419825934923	0.000765999234000766	0.404966441700225		0.159472004279293
chr22	50604760	50605801	1042	46	6.98252007689192	0.000765999234000766	0.404966441700225	INPP5A	0.11580127730242
chr22	43280448	43281339	892	17	6.98178396192084	0.000766999233000767	0.404966441700225	CHST15	0.12302387204597
chr20	19674676	19675277	602	10	6.98174251667034	0.000766999233000767	0.404966441700225	RCAN2	0.164751838835363
chr7	73527747	73532965	5219	30	-6.98139326758517	0.000766999233000767	0.404966441700225		-0.187920877485815
chr12	60285679	60288287	2609	31	6.97403906853563	0.000768999231000769	0.404966441700225		0.123373128735221
chr24	35028382	35029633	1252	47	6.97062271299923	0.000771999228000772	0.404966441700225	ALKBH4	0.141420458158498
chr20	9086877	9089183	2307	30	6.96860541913133	0.000773999226000774	0.404966441700225	ANKS1A	0.0919640734780047
chr1	78589577	78593174	3598	74	6.96684619872866	0.000773999226000774	0.404966441700225	S1PR1	0.1074567344033
chr23	48586487	48587010	524	11	6.96254340926139	0.000773999226000774	0.404966441700225	CTIF	0.105669567218213
chr9	32723040	32724675	1636	42	6.96249744985033	0.000773999226000774	0.404966441700225		0.09988472726086
chr9	50655322	50657483	2162	12	-6.9591912738984	0.000776999223000777	0.404966441700225		-0.142824717826388
chrX	66087574	66089434	1861	16	6.95573136860902	0.00077999922000078	0.404966441700225	LOC101112291	0.116924017286522
chr3	66411195	66414065	2871	21	-6.95497566722277	0.00077999922000078	0.404966441700225		-0.138542234804109
chr5	83046467	83047616	1150	8	6.95186009564055	0.000783999216000784	0.404966441700225		0.301887873736069
chr2	108348383	108353153	4771	48	-6.95041895537275	0.000784999215000785	0.404966441700225		-0.110544279860628
chr3	98748296	98748913	618	7	-6.94963649311396	0.000784999215000785	0.404966441700225		-0.206694232630338
chr21	46448500	46449193	694	32	6.94955929458369	0.000784999215000785	0.404966441700225	BRSK2	0.164213226989273
chr17	66407984	66410283	2300	62	6.94853806665915	0.000785999214000786	0.404966441700225	TPST2	0.103381563332713
chr3	42975925	42976416	492	11	6.94466432007306	0.000788999211000789	0.404966441700225	SPRED2	0.11577391491244
chr23	60425786	60426476	691	16	-6.94348513429375	0.000788999211000789	0.404966441700225		-0.142823043551243
chr15	53240312	53243512	3201	69	6.93817213795953	0.000788999211000789	0.404966441700225	ARRB1	0.102398869771616
chr9	10820414	10822889	2476	12	-6.93527341415908	0.00078999921000079	0.404966441700225		-0.197372685377312
chr6	6291703	6292356	654	22	6.93424335123648	0.000790999209000791	0.404966441700225	LOC132659918	0.166674472261188
chr5	103422837	103423500	664	12	6.92978499831888	0.000795999204000796	0.404966441700225		0.176310270562124
chrX	773859	776745	2887	72	6.92840627841305	0.000802999197000803	0.404966441700225	LOC132658838	0.0918975814337003
chr5	92097647	92100003	2357	19	-6.92736961380131	0.000805999194000806	0.404966441700225	MCTP1	-0.164376912222398
chr20	9164712	9165266	555	18	6.92450521751745	0.000808999191000809	0.404966441700225	ANKS1A	0.136981207995901
chr1	246212653	246213242	590	21	6.924319270581	0.000808999191000809	0.404966441700225	SLC9A9	0.124017125539187
chr6	20972136	20973939	1804	9	-6.92376133554855	0.000808999191000809	0.404966441700225	LOC132660002	-0.286173135105595
chr14	53774367	53775022	656	21	6.92087301769369	0.000810999189000811	0.404966441700225	ARHGAP35	0.0992119799626542
chr1	160901889	160903007	1119	10	-6.92048102659905	0.000812999187000813	0.404966441700225		-0.185804782104565
chr2	223383627	223387192	3566	22	-6.91807255861107	0.000814999185000815	0.404966441700225		-0.103127957937569
chr20	47849132	47849873	742	19	-6.91791285053528	0.000814999185000815	0.404966441700225		-0.15813457538774
chr26	35613021	35615115	2095	70	-6.91731626470303	0.000814999185000815	0.404966441700225		-0.131029466914286
chr3	75861318	75862061	744	8	-6.91512414626717	0.000815999184000816	0.404966441700225	GTF2A1L	-0.212527015763701
chr2	112119711	112120688	978	35	6.91460926111572	0.000816999183000817	0.404966441700225	LOC121818682	0.116691154246387
chr13	1338693	1339696	1004	11	6.90816529572522	0.000821999178000822	0.404966441700225	PLCB1	0.120375064278637
chr1	111798159	111799656	1498	11	-6.90796782453926	0.000822999177000823	0.404966441700225	LOC114117625	-0.107406983399238
chr13	19243597	19243881	285	7	-6.90673714499041	0.000822999177000823	0.404966441700225	LOC132657613	-0.164512242459488
chr17	33645665	33649880	4216	27	-6.90611162566974	0.000822999177000823	0.404966441700225		-0.0946020803248895
chr5	43714573	43714824	252	12	6.9039004949851	0.00082999917000083	0.404966441700225	JADE2	0.135418124912522
chr11	44493760	44494605	846	13	6.9017056732116	0.000830999169000831	0.404966441700225	NMT1	0.109926751919844
chr7	48758148	48759479	1332	26	-6.90129323985904	0.000830999169000831	0.404966441700225	BNIP2	-0.165939470028516
chr6	21289040	21291016	1977	12	-6.90055876689859	0.000830999169000831	0.404966441700225		-0.243490278245864
chr3	222849542	222850240	699	14	6.89516884016766	0.000836999163000837	0.404966441700225		0.216955039432261
chr24	42360011	42360661	651	18	6.89449409838901	0.000837999162000838	0.404966441700225		0.12783919033651
chr1	76577279	76581826	4548	23	-6.89361393652888	0.000837999162000838	0.404966441700225		-0.151712505110239
chr16	58969616	58972056	2441	71	6.889089592394	0.000840999159000841	0.404966441700225	TRIO	0.0986034354030605
chr2	99325074	99329060	3987	16	-6.88873951486267	0.000840999159000841	0.404966441700225		-0.167481870974126
chr2	1973874	1975432	1559	45	6.88525570587195	0.000842999157000843	0.404966441700225	COLEC11	0.12874342516596
chr21	21076238	21079737	3500	18	-6.88519936331107	0.000842999157000843	0.404966441700225	NELL1	-0.140374276825451
chr10	69597430	69597925	496	23	6.88462039840508	0.000843999156000844	0.404966441700225	DCT	0.189044631592462
chr22	45918905	45919554	650	18	6.88394668319897	0.000844999155000845	0.404966441700225	DOCK1	0.100177067964001
chr6	114846967	114847587	621	32	6.88112687560035	0.000844999155000845	0.404966441700225		0.131122195110499
chr3	78243791	78245808	2018	26	6.87583189204714	0.00084999915000085	0.404966441700225	PRKCE	0.0930368634626793
chr14	63922038	63923318	1281	15	-6.87017108032739	0.000852999147000853	0.404966441700225	LOC101106542	-0.179629382920124
chr6	14997101	14998915	1815	13	-6.86839762345587	0.000853999146000854	0.404966441700225		-0.223187730362273
chr24	11350371	11350868	498	17	6.86461992347175	0.000855999144000856	0.404966441700225	SNX29	0.132297119333324
chr2	108284539	108289326	4788	32	-6.86326749644662	0.000857999142000858	0.404966441700225		-0.115094056538532
chr1	274480067	274480546	480	20	6.85748495627817	0.000861999138000862	0.404966441700225	RFTN1	0.154510253244353
chr9	23471194	23472023	830	13	6.8553096402445	0.000862999137000863	0.404966441700225	ASAP1	0.0975516353362949
chr3	2862141	2862935	795	21	6.85438605284703	0.000864999135000865	0.404966441700225	EGFL7	0.145424530512887
chr6	31749567	31754702	5136	31	-6.85065981728892	0.000870999129000871	0.404966441700225	GRID2	-0.128719999278626
chr6	114135700	114136379	680	29	6.84672879204162	0.000871999128000872	0.404966441700225	TBC1D14	0.126022095541797
chr6	68631597	68631664	68	5	-6.84589853365854	0.000871999128000872	0.404966441700225		-0.154252125138934
chr15	70279832	70284346	4515	27	-6.84276783747382	0.000872999127000873	0.404966441700225	LRRC4C	-0.143006003800322
chr8	86555800	86556113	314	10	-6.84024573073399	0.000874999125000875	0.404966441700225	LOC132660216	-0.147413864994655
chr21	46973829	46974358	530	16	6.8349676268006	0.00087999912000088	0.404966441700225	TALDO1	0.129013337457004
chr15	76638798	76639116	319	15	6.83202349500521	0.000883999116000884	0.404966441700225	LOC121816723	0.102192628808689
chr25	30376146	30377491	1346	18	6.83131502954203	0.000884999115000885	0.404966441700225	LOC132658649	0.0951376745626663
chr7	10018262	10019405	1144	20	6.82297953675036	0.000894999105000895	0.404966441700225	ARSB	0.189801842366558
chr1	123828955	123829962	1008	34	6.82260888766304	0.000896999103000897	0.404966441700225	URB1	0.0988488559532162
chr2	231627793	231629455	1663	11	6.82188699961942	0.000896999103000897	0.404966441700225	DNER	0.152351036022421
chr2	223432217	223438484	6268	38	-6.81975482293574	0.000898999101000899	0.404966441700225		-0.108458136211907
chr3	222720305	222720959	655	27	6.81576940083055	0.000902999097000903	0.404966441700225		0.115004417487022
chr12	57988517	57990497	1981	14	6.8129271048751	0.000904999095000905	0.404966441700225		0.22465932609533
chr22	50563023	50563832	810	32	6.81208309216653	0.000905999094000906	0.404966441700225		0.141163655044773
chr18	11131825	11133459	1635	16	6.80973677735664	0.000906999093000907	0.404966441700225	LOC105603050	0.0942643166417686
chr21	39945177	39946329	1153	27	6.80705722467172	0.000907999092000908	0.404966441700225	POLA2	0.129102969441601
chr13	78307183	78308049	867	39	6.80320744281862	0.000911999088000912	0.404966441700225	LOC132657582	0.0997381497769879
chr10	30139543	30140548	1006	24	-6.8029818790645	0.000911999088000912	0.404966441700225	LOC105616258	-0.121345553314314
chr11	14066895	14068163	1269	26	6.79851690487355	0.000916999083000917	0.404966441700225	LOC101114285	0.0940632926248424
chrX	103037326	103038561	1236	6	6.7971236381584	0.000918999081000919	0.404966441700225		0.219110343742466
chr14	54798476	54799259	784	43	6.79344177070964	0.000922999077000923	0.404966441700225	EMP3	0.0624160243155515
chr12	1029473	1030201	729	17	6.79320075666138	0.000922999077000923	0.404966441700225		0.151882623537826
chr9	1544803	1545795	993	11	-6.79231952660224	0.000924999075000925	0.404966441700225	RIMS1	-0.199016851489798
chr15	39628007	39628532	526	9	6.79014347465175	0.000927999072000928	0.404966441700225	TEAD1	0.0732755390522934
chr4	108766627	108768205	1579	16	-6.78607583953283	0.000931999068000932	0.404966441700225	LOC132659777	-0.185888815416931
chr9	93928203	93929169	967	39	6.78397886365654	0.000934999065000935	0.404966441700225	ENPP2	0.106096502011879
chr14	24740981	24741396	416	18	6.78383544689814	0.000934999065000935	0.404966441700225	CPNE2	0.0760132926685758
chr12	49259991	49260683	693	15	6.78304800126919	0.000934999065000935	0.404966441700225	PRDM16	0.160963438665548
chr3	133369811	133371683	1873	33	6.77926318735477	0.000940999059000941	0.404966441700225	SPRYD3	0.110844117322309
chr12	58416332	58417603	1272	13	-6.77660546288799	0.000943999056000944	0.404966441700225		-0.254148280714914
chr9	94178413	94178807	395	12	6.77286848319582	0.000945999054000946	0.404966441700225	TAF2	0.164528522181021
chr3	43488999	43489777	779	9	6.77214305152611	0.000946999053000947	0.404966441700225		0.146005486213107
chr24	2100548	2102361	1814	58	-6.76900675176625	0.000951999048000952	0.404966441700225	NHERF2	-0.127817001251849
chr21	41604443	41605178	736	29	6.76898770634303	0.000951999048000952	0.404966441700225	GRK2	0.0979141390639719
chr18	24650573	24652208	1636	21	6.76656804179601	0.000953999046000954	0.404966441700225	TLNRD1	0.115514047275812
chr10	27536905	27541733	4829	25	-6.76540140606054	0.000957999042000958	0.404966441700225		-0.131372708906284
chr22	32267490	32267910	421	6	-6.76309686313176	0.000962999037000963	0.404966441700225	GPAM	-0.104477319058295
chr1	16255733	16256672	940	23	6.76030811046663	0.000963999036000964	0.404966441700225	LOC132657670	0.112371254113717
chr12	4273155	4274558	1404	17	6.75116145224996	0.000977999022000978	0.404966441700225		0.112775999685292
chr17	71628317	71630881	2565	105	6.7508050764646	0.000978999021000979	0.404966441700225		0.0854564098089305
chr20	16887221	16889148	1928	53	6.74911883337396	0.00097999902000098	0.404966441700225	SLC22A7	0.0930360415628936
chr14	5479290	5479734	445	16	6.74798047940264	0.000981999018000982	0.404966441700225	WWOX	0.0985177348454065
chr3	2853880	2857310	3431	99	6.74796534579378	0.000981999018000982	0.404966441700225	EGFL7	0.0708033837875213
chr24	36144853	36145558	706	34	6.74619164484773	0.000981999018000982	0.404966441700225		0.163893378676796
chr14	51586771	51587113	343	12	-6.7459074921556	0.000981999018000982	0.404966441700225		-0.112287712945489
chr3	7318639	7321221	2583	54	6.74211657217349	0.000985999014000986	0.404966441700225	PTPA	0.129703235733136
chr26	25821449	25821878	430	17	6.74092612797995	0.000986999013000987	0.404966441700225	RBPMS	0.108842089997996
chr2	112016305	112017475	1171	70	-6.73997323873683	0.000986999013000987	0.404966441700225	PALLD	-0.190873437981541
chr6	99953286	99955259	1974	9	-6.739886597428	0.000986999013000987	0.404966441700225		-0.278332299737665
chr2	1969110	1969649	540	29	6.73583804293352	0.000991999008000992	0.404966441700225	RPS7	0.114583182130974
chr20	35726239	35726931	693	26	-6.73582791306355	0.000991999008000992	0.404966441700225		-0.090890087256647
chr25	38242739	38243539	801	12	-6.73556506856063	0.000991999008000992	0.404966441700225	LRIT1	-0.168818162125867
chr2	250093104	250093245	142	16	6.73438323263145	0.000994999005000995	0.404966441700225		0.0792509900555017
chr22	49069739	49070777	1039	33	-6.72863602385642	0.001004998995001	0.404966441700225		-0.105156376483906
chr8	81904681	81906782	2102	22	6.72715239617213	0.00100699899300101	0.404966441700225	ZDHHC14	0.160000659086449
chrX	103089376	103090280	905	6	-6.72713206182533	0.00100699899300101	0.404966441700225		-0.322959568411711
chr14	5858202	5859179	978	36	6.72667825719696	0.00100999899000101	0.404966441700225		0.100318599516219
chrX	99785335	99786222	888	21	6.72586410503432	0.00101099898900101	0.404966441700225		0.107440577642663
chr4	114250971	114252286	1316	10	6.72489235783234	0.00101199898800101	0.404966441700225		0.237099103098379
chr9	1585943	1587117	1175	14	-6.72418562195339	0.00101399898600101	0.404966441700225	RIMS1	-0.104759073904873
chr4	114242499	114244370	1872	5	6.72145204552405	0.00101799898200102	0.404966441700225		0.385919075408074
chr23	61038826	61041299	2474	71	6.71770106670632	0.00102499897500103	0.404966441700225	TNFRSF11A	0.0916886847810072
chr20	30125839	30126187	349	14	6.71762562754811	0.00102499897500103	0.404966441700225	TRNAS-AGA	0.0934067775381144
chr12	51784275	51785855	1581	35	6.71005738576902	0.00102999897000103	0.404966441700225	KAZN	0.0822268467750122
chr2	193529059	193529499	441	9	6.70991526398033	0.00102999897000103	0.404966441700225	MYO1B	0.232603592976365
chr20	41707252	41707358	107	5	6.70443836209038	0.00103399896600103	0.404966441700225		0.145311468097486
chr14	59680525	59681297	773	24	-6.70327292062139	0.00103699896300104	0.404966441700225		-0.196846286293954
chr26	6644488	6645000	513	11	-6.69738334781321	0.00104399895600104	0.404966441700225	GPM6A	-0.126246601801781
chr3	167039979	167044002	4024	41	-6.69702367388293	0.00104399895600104	0.404966441700225		-0.0870282084428963
chr3	44293914	44294228	315	6	6.69194897109958	0.00104499895500104	0.404966441700225	VPS54	0.276155924328393
chr3	2031337	2032333	997	28	6.69189963451168	0.00104499895500104	0.404966441700225	LOC121819256	0.127266345292405
chr13	42178400	42179330	931	8	-6.6899299041678	0.00104599895400105	0.404966441700225	APMAP	-0.18489341913711
chr17	71989722	71989985	264	11	6.68991251728677	0.00104599895400105	0.404966441700225		0.157069394859
chrX	51325760	51326439	680	38	6.68938548131282	0.00104799895200105	0.404966441700225	LOC121818185	0.0936164594015122
chr17	37373734	37374522	789	6	-6.68904525490955	0.00104899895100105	0.404966441700225	FSTL5	-0.220938902177482
chr9	21382384	21383409	1026	33	6.68704746183599	0.00105299894700105	0.404966441700225	SLA	0.129259973342047
chr18	58367882	58368336	455	13	6.68215489829258	0.00105799894200106	0.404966441700225		0.117972512673443
chr12	2234399	2234698	300	12	6.68084913799244	0.00105999894000106	0.404966441700225	LRRN2	0.178629088018992
chr3	5106938	5107895	958	28	6.67871709221092	0.00106099893900106	0.404966441700225	RAPGEF1	0.119293609633673
chr6	21913075	21913956	882	17	6.67753609533622	0.00106199893800106	0.404966441700225		0.156724046638595
chr5	106223055	106223594	540	8	-6.67725259854957	0.00106199893800106	0.404966441700225		-0.186465279806108
chr26	37511152	37512770	1619	26	6.67692040387884	0.00106299893700106	0.404966441700225	CSGALNACT1	0.127243940446968
chr5	100748665	100751374	2710	20	-6.67650278410205	0.00106299893700106	0.404966441700225		-0.176563663187553
chr5	58583501	58585004	1504	33	6.67027889609861	0.00107099892900107	0.404966441700225	LOC114114896	0.103271517665676
chr11	31575986	31577344	1359	27	6.66951255150494	0.00107199892800107	0.404966441700225	HS3ST3A1	0.108096179260245
chr3	132339726	132340399	674	10	6.66881517017805	0.00107299892700107	0.404966441700225	SMUG1	0.170158241911293
chr23	2428810	2429099	290	13	6.66667051106968	0.00107599892400108	0.404966441700225	MBP	0.078809671512888
chr1	142139307	142140050	744	15	-6.66258729086504	0.00108199891800108	0.404966441700225	USP25	-0.0952518249061469
chr5	77317411	77318181	771	7	-6.66061731625404	0.00108499891500109	0.404966441700225	TENM2	-0.122894886931752
chr21	44903435	44904255	821	38	-6.65954002391319	0.00108499891500109	0.404966441700225		-0.21802904753282
chr1	119828547	119830466	1920	20	6.65811229340215	0.00108599891400109	0.404966441700225	RCSD1	0.104717147331255
chrX	80039269	80039891	623	52	6.65726681107817	0.00108899891100109	0.404966441700225	LOC121818299	0.105623614690653
chr4	100465679	100467165	1487	63	6.65559668580553	0.00109099890900109	0.404966441700225	TMEM140	0.0977100537755848
chr11	15448548	15451097	2550	12	-6.655249653672	0.00109099890900109	0.404966441700225		-0.209514083908603
chr13	73557748	73558429	682	37	6.65186991061546	0.00109199890800109	0.404966441700225	LOC101111217	0.110375666006694
chr1	112895927	112896824	898	121	6.64907045201785	0.0010969989030011	0.404966441700225	TRNAG-UCC	0.238955645940282
chr3	20504044	20504740	697	23	-6.64889242715895	0.0010969989030011	0.404966441700225	GREB1	-0.167207984364251
chr20	44324142	44324977	836	18	6.64853616918073	0.0010979989020011	0.404966441700225	NEDD9	0.125784738738093
chr2	223147038	223150272	3235	29	-6.64822701161796	0.0010979989020011	0.404966441700225		-0.106227229721255
chr17	37719120	37720006	887	6	-6.64626482508723	0.0010989989010011	0.404966441700225		-0.301220878963528
chr2	108524869	108527313	2445	8	-6.63759966701569	0.00111099888900111	0.408310536379729	LOC132659304	-0.177014355986966
chr18	16000043	16001203	1161	28	6.63588513832029	0.00111299888700111	0.408310536379729	KLHL25	0.0997660120738869
chr6	117788864	117789570	707	19	6.63438951718914	0.00111699888300112	0.408355797813033	MAEA	0.139944130190308
chr4	114743230	114746487	3258	36	-6.63168896685426	0.00112599887400113	0.408355797813033	LOC101123290	-0.105616201187556
chr17	2562181	2563781	1601	8	-6.62888463047651	0.00112899887100113	0.408355797813033		-0.324837977326938
chr14	57636737	57637723	987	17	6.62446263618187	0.00113699886300114	0.408355797813033	LOC105601981	0.132251949041468
chr4	51854997	51855890	894	12	-6.62207083305923	0.00113999886000114	0.408355797813033		-0.152421925988246
chr2	2423172	2423742	571	13	6.62045441404368	0.00114099885900114	0.408355797813033	CNTRL	0.154439873384161
chr9	68419626	68426222	6597	26	-6.61587844522253	0.00114999885000115	0.408355797813033		-0.150034947163255
chr1	104725956	104728208	2253	18	6.61401306598884	0.00115199884800115	0.408355797813033	SHE	0.112727096449099
chrX	36017362	36018632	1271	8	6.61191508131001	0.00115799884200116	0.408355797813033		0.262354043482563
chr5	8752920	8754117	1198	5	-6.61176193426632	0.00115799884200116	0.408355797813033	LOC132659866	-0.180833844069845
chr17	39915427	39916654	1228	6	-6.60503891720318	0.00116799883200117	0.408355797813033	RAPGEF2	-0.362997979116472
chr6	21547594	21549771	2178	13	6.60393891799581	0.00117099882900117	0.408355797813033		0.262354138372746
chr14	9814999	9817108	2110	71	6.60341474010026	0.00117199882800117	0.408355797813033		0.0974816198238435
chr12	64721981	64724061	2081	29	6.60241193477384	0.00117399882600117	0.408355797813033		0.132121827992881
chr7	97984990	97986627	1638	25	-6.59994986132424	0.00117499882500118	0.408355797813033	KCNK10	-0.12464218931656
chr5	54890982	54891939	958	24	6.59671788626812	0.00117899882100118	0.408355797813033	SH3RF2	0.122494145083123
chr4	114754871	114756697	1827	13	-6.59581405630692	0.00117999882000118	0.408355797813033		-0.216966809116791
chr19	58886026	58886592	567	17	6.59088930927653	0.00118799881200119	0.408355797813033	EFCC1	0.143309817462232
chr12	28962134	28963135	1002	13	6.59078741985711	0.00118799881200119	0.408355797813033	ITPKB	0.131053706319422
chr13	73555876	73556587	712	26	6.58912473988373	0.00118899881100119	0.408355797813033	RBPJL	0.101438167865727
chr9	93611564	93612002	439	18	-6.587858500611	0.00119199880800119	0.408355797813033		-0.206928805093819
chr14	31228996	31230065	1070	10	-6.58600521526473	0.00119499880500119	0.408355797813033		-0.178135257544288
chr1	99657621	99658579	959	12	-6.58493268685664	0.0012009987990012	0.408355797813033	TRNAG-CCC	-0.109069038316575
chr11	42743437	42743957	521	8	6.58339839881975	0.0012019987980012	0.408355797813033	LOC121820622	0.162791209461261
chr15	43412174	43414083	1910	30	6.58215092807484	0.0012049987950012	0.408355797813033	DENND2B	0.104560675658213
chr7	27896294	27897452	1159	12	-6.58141292599667	0.0012049987950012	0.408355797813033	FMN1	-0.19862372331011
chr9	14214731	14215130	400	30	6.57922070581573	0.00120599879400121	0.408355797813033		0.116954957385396
chr3	61658159	61662136	3978	30	-6.57807533397695	0.00120799879200121	0.408355797813033		-0.128124130563651
chr14	17040384	17045011	4628	29	-6.57364267361432	0.00121299878700121	0.408355797813033		-0.108110645269089
chr24	42056603	42057179	577	32	6.57235819694285	0.00121399878600121	0.408355797813033	C24H7orf50	0.0933757122774526
chr12	22079307	22081469	2163	19	-6.57199008221463	0.00121399878600121	0.408355797813033		-0.162568012883038
chr11	48314318	48319155	4838	80	6.57036716541154	0.00121499878500121	0.408355797813033	MILR1	0.0943348143996108
chr13	41441485	41444647	3163	101	6.57010663627869	0.00121599878400122	0.408355797813033	CD93	0.0869887669622159
chrX	4912459	4913943	1485	14	-6.56523027273257	0.00122299877700122	0.408355797813033		-0.132549358568506
chr21	27575568	27577564	1997	21	-6.56444138852487	0.00122699877300123	0.408355797813033	KIRREL3	-0.109269423493816
chr11	16230272	16230723	452	15	-6.56332535144742	0.00122799877200123	0.408355797813033		-0.133376784914156
chr2	142165124	142167548	2425	19	6.56283745173475	0.00122799877200123	0.408355797813033	B3GALT1	0.125872717805284
chr24	42286662	42287438	777	29	6.55844162914687	0.00123399876600123	0.408355797813033	PRKAR1B	0.121384418373068
chr21	11027484	11030411	2928	24	-6.55793411457253	0.00123499876500124	0.408355797813033	DLG2	-0.147518717199882
chr6	4203408	4206318	2911	19	-6.55637933739025	0.00123799876200124	0.408355797813033	LOC132659993	-0.136511807456686
chr16	57208255	57214621	6367	41	-6.55516413477544	0.00123899876100124	0.408355797813033	MARCHF11	-0.0908840258163376
chr26	23095669	23096855	1187	12	6.55440569938331	0.00123899876100124	0.408355797813033		0.139812665596046
chr1	6161969	6162567	599	14	6.55280680850621	0.00123999876000124	0.408355797813033		0.161118027133521
chr3	220661968	220662669	702	25	6.55272412382487	0.00124099875900124	0.408355797813033	PARVB	0.250547630126809
chr19	59360756	59361754	999	30	6.54914189060331	0.00124999875000125	0.408355797813033	EEFSEC	0.165195342887686
chr5	106335320	106335536	217	16	6.54664881920262	0.00125599874400126	0.408355797813033	MAN2A1	0.122363024085432
chr19	35250299	35250415	117	5	-6.54650364654478	0.00125599874400126	0.408355797813033	SLC25A26	-0.188036931409541
chr7	34666734	34668263	1530	30	6.54553049525463	0.00125899874100126	0.408355797813033	DLL4	0.0768973100316162
chr2	7363030	7364379	1350	22	6.54437820182782	0.00125999874000126	0.408355797813033	PAPPA	0.224593317021113
chr11	57181216	57182414	1199	44	6.54100963021004	0.00126599873400127	0.408355797813033	SDK2	0.144894825075792
chr21	31585972	31589178	3207	32	-6.54089227960146	0.00126599873400127	0.408355797813033	OPCML	-0.0912120578980075
chr2	61688051	61689273	1223	6	6.53877762738608	0.00126999873000127	0.408355797813033	OSTF1	0.224499518147514
chr19	55568924	55570102	1179	32	6.53728521052957	0.00127199872800127	0.408355797813033	VGLL4	0.0858818455990842
chr10	84686480	84687853	1374	73	6.53693862652312	0.00127299872700127	0.408355797813033	LOC121820487	0.13468084715422
chr1	193787641	193788422	782	10	6.53601604632108	0.00127399872600127	0.408355797813033	TMEM44	0.115322872288146
chr15	70286790	70288536	1747	8	-6.5359848547663	0.00127499872500128	0.408355797813033	LRRC4C	-0.296581909280228
chr17	47409742	47411339	1598	9	-6.53535139407178	0.00127499872500128	0.408355797813033	TMEM132D	-0.231977414106097
chr11	61733183	61733867	685	12	6.5317466349495	0.00127999872000128	0.408355797813033	CEP112	0.161369085632649
chr7	88765979	88766906	928	9	6.53173452781846	0.00127999872000128	0.408355797813033	NRXN3	0.357037249363683
chr23	50371022	50371437	416	15	6.52776162240514	0.00128699871300129	0.408355797813033		0.185785570206946
chr4	114652483	114655265	2783	22	-6.52741764790032	0.00128799871200129	0.408355797813033	LOC114114627	-0.140589043519763
chr4	114620959	114623108	2150	64	6.52711725260307	0.00128899871100129	0.408355797813033	LOC105614569	0.118037587450507
chr3	11757472	11757613	142	17	6.52647620952249	0.00128899871100129	0.408355797813033	LHX2	0.0816712470601468
chr20	30527491	30528467	977	39	6.52519119446211	0.00128999871000129	0.408355797813033	LOC121817403	0.15476075678379
chr22	27131193	27134159	2967	24	-6.52489338514455	0.00129099870900129	0.408355797813033	SORCS1	-0.117683554813034
chr19	29432580	29433272	693	17	6.52334370485359	0.00129299870700129	0.408355797813033	LOC132658176	0.12583382691136
chr23	41169831	41173108	3278	29	-6.52058593040454	0.0012969987030013	0.408355797813033	PTPRM	-0.115508266983118
chr6	109406350	109407433	1084	36	6.51729585851538	0.0013019986980013	0.408355797813033		0.0768858837465461
chr13	45251809	45252838	1030	18	-6.51647290232516	0.0013029986970013	0.408355797813033		-0.13604576474325
chr5	18116522	18117317	796	24	6.51540703326497	0.00130599869400131	0.408355797813033	CACTIN	0.0940002754257183
chrX	50503530	50504183	654	29	6.50872523570296	0.00131499868500131	0.408355797813033		0.0891235351282457
chr4	113175849	113176065	217	5	6.50866616171716	0.00131499868500131	0.408355797813033	EZH2	0.112647726577709
chr20	47830059	47830801	743	16	-6.50734478462317	0.00131699868300132	0.408355797813033	LOC106991797	-0.210585865083848
chr25	40596899	40599802	2904	51	6.50472589198735	0.00131999868000132	0.408355797813033	MMRN2	0.0857233798503337
chr2	91342414	91346108	3695	22	-6.50436984742287	0.00131999868000132	0.408355797813033		-0.143443435600268
chrX	51567805	51568679	875	27	6.5038697448512	0.00132099867900132	0.408355797813033	HUWE1	0.0936497246865582
chr5	5205457	5207386	1930	30	6.50231272229802	0.00132299867700132	0.408355797813033	MAP1S	0.132747092367916
chr1	275700092	275701442	1351	11	6.49924115170971	0.00132999867000133	0.408355797813033	TBC1D5	0.181462513719066
chr5	106301763	106302277	515	22	6.49726934191595	0.00133299866700133	0.408355797813033	MAN2A1	0.202295527502769
chr16	34731539	34732230	692	5	-6.49699712764904	0.00133299866700133	0.408355797813033		-0.351544820229628
chr1	17979755	17983064	3310	44	6.4964609344517	0.00133499866500134	0.408355797813033	TIE1	0.141044072526085
chr17	39963784	39965711	1928	30	6.49614614661996	0.00133499866500134	0.408355797813033	RAPGEF2	0.10516425320222
chr25	39037528	39040003	2476	18	-6.49559521647461	0.00133599866400134	0.408355797813033		-0.109657720613614
chr3	104221666	104224086	2421	53	6.49518518295762	0.00133599866400134	0.408355797813033		0.0846429239978788
chr14	29101145	29101819	675	26	-6.49270130552275	0.00133799866200134	0.408355797813033	CDH8	-0.0929654513949162
chr2	247488580	247488694	115	13	6.49025323804607	0.00133999866000134	0.408355797813033	TAS1R2	0.122510305997137
chr17	60171295	60175434	4140	123	6.48985191702258	0.00134199865800134	0.408355797813033	TBX3	0.0796432347990551
chr2	7380510	7382062	1553	32	6.48752470829078	0.00134399865600134	0.408355797813033	PAPPA	0.146916330673932
chr12	8321428	8322217	790	5	-6.48276321030747	0.00134999865000135	0.408355797813033		-0.385431611677153
chr21	45936953	45938792	1840	34	6.48138519963887	0.00135399864600135	0.408355797813033	LOC105605956	0.0899070452014514
chr9	54069925	54070983	1059	11	-6.48095041044172	0.00135399864600135	0.408355797813033		-0.181601021459023
chr2	236557718	236561821	4104	66	6.48010367950792	0.00135499864500135	0.408355797813033	LOC132659350	0.0915471284100163
chrX	107508252	107508751	500	8	-6.47925802430515	0.00135899864100136	0.408355797813033	GRIA3	-0.0881576602858377
chr11	9175477	9176289	813	23	6.4791773804724	0.00135899864100136	0.408355797813033	SEPTIN4	0.139078435183063
chr10	65625862	65626100	239	5	-6.47485114292197	0.00136699863300137	0.408355797813033		-0.406672116878249
chr3	215822829	215823971	1143	30	6.47378181599297	0.00137099862900137	0.408355797813033	LOC132659502	0.0849511205522656
chr25	24690314	24692092	1779	13	6.4732531642226	0.00137199862800137	0.408355797813033	SRGN	0.144720454115088
chr1	108782742	108784905	2164	23	-6.47309458733373	0.00137299862700137	0.408355797813033	LOC443442	-0.0921244987944274
chr8	86135360	86136819	1460	20	-6.47120709448483	0.00137699862300138	0.408355797813033	PACRG	-0.200877076400739
chr7	97987022	97987116	95	5	6.46997849832463	0.00138099861900138	0.408355797813033	KCNK10	0.210874244988161
chr19	52609411	52610136	726	16	6.46690125887864	0.00138399861600138	0.408355797813033	PTH1R	0.133522877642764
chr1	257217048	257221176	4129	29	-6.46474712534446	0.00138899861100139	0.408355797813033		-0.105853989418273
chr17	68492577	68494309	1733	31	6.46291265197616	0.00139299860700139	0.408355797813033		0.0824126201120547
chr15	53388192	53389119	928	17	6.46182913252105	0.00139299860700139	0.408355797813033	GDPD5	0.140533482707276
chr10	63366850	63369199	2350	9	6.46140875760503	0.0013949986050014	0.408355797813033		0.353937541184364
chr17	20689863	20692517	2655	15	-6.46098134786828	0.0013989986010014	0.408355797813033		-0.173281314632828
chr7	92181637	92182152	516	6	-6.460259230201	0.0013989986010014	0.408355797813033		-0.211723096432374
chr2	196614489	196618013	3525	26	-6.46002339739628	0.0014009985990014	0.408355797813033		-0.116257734398886
chr3	82357973	82361794	3822	13	-6.45850619419497	0.0014039985960014	0.408355797813033		-0.134439342446257
chr14	53903638	53904790	1153	33	6.45753364947297	0.00140499859500141	0.408355797813033	ZC3H4	0.0785997388104833
chr6	4163496	4164129	634	9	-6.45689982254829	0.00140499859500141	0.408355797813033	LOC132659993	-0.277418494020521
chr3	167735736	167736421	686	5	6.45638796215043	0.00140499859500141	0.408355797813033		0.244718279086206
chr13	78626561	78626946	386	28	-6.44966925508276	0.00142199857800142	0.408355797813033	RIPOR3	-0.0942252947934401
chr3	155943200	155943959	760	21	6.44846754502084	0.00142599857400143	0.408355797813033	SRGAP1	0.134217736934434
chr16	70465732	70467420	1689	30	-6.44707964014667	0.00142899857100143	0.408355797813033		-0.112709566840187
chr20	29527272	29527738	467	14	6.44495594149574	0.00143299856700143	0.408355797813033		0.174041465261497
chr3	225357357	225357721	365	23	6.44434950462665	0.00143499856500144	0.408355797813033	TTLL8	0.148560640103046
chr7	13534717	13535709	993	28	6.44382541782906	0.00143599856400144	0.408355797813033	SMAD6	0.12333056918583
chr3	209862676	209864371	1696	27	6.44085402778906	0.00144099855900144	0.408355797813033	TNFRSF1A	0.124479660019556
chr1	1904664	1904839	176	15	-6.44065948678664	0.00144199855800144	0.408355797813033	LOC121818748	-0.0941743090978127
chr11	53141454	53142357	904	40	6.43978395819904	0.00144399855600144	0.408355797813033	PGS1	0.132237376300069
chrX	25577931	25579915	1985	16	-6.437885470316	0.00144499855500145	0.408355797813033		-0.198229338922246
chr3	5459100	5460029	930	31	6.43701612029724	0.00144599855400145	0.408355797813033	FAM78A	0.115384852063628
chr14	27720761	27726127	5367	20	-6.43597916170625	0.00144799855200145	0.408355797813033		-0.126776075813445
chr14	1913636	1914512	877	22	6.43581260381977	0.00144799855200145	0.408355797813033	ZNRF1	0.0883623492626006
chr26	4825236	4828807	3572	20	-6.43474403612121	0.00144899855100145	0.408355797813033		-0.100594424626039
chr1	100238526	100239667	1142	11	6.43437070287246	0.00145099854900145	0.408355797813033	PLEKHO1	0.12420627363203
chr3	12917058	12919961	2904	22	-6.43372649216182	0.00145299854700145	0.408355797813033		-0.147940533921385
chr19	60550957	60551573	617	21	6.43343832700508	0.00145299854700145	0.408355797813033	LOC121817288	0.0929929785148457
chr3	5768299	5769177	879	27	6.43196677251651	0.00145299854700145	0.408355797813033	FIBCD1	0.104982017461004
chr12	26336927	26337595	669	18	6.43112929052184	0.00145299854700145	0.408355797813033	CAPN2	0.119554854101683
chr18	66100342	66101186	845	26	6.42943014819945	0.00145899854100146	0.408355797813033	PPP1R13B	0.119384663135427
chr1	99620909	99623110	2202	27	6.42887188986989	0.00146199853800146	0.408355797813033		0.0731262126929299
chr4	104783504	104784237	734	20	6.42603270299759	0.00146499853500146	0.408355797813033	TBXAS1	0.156825425631443
chr12	18979398	18981521	2124	9	-6.42595493733068	0.00146499853500146	0.408355797813033	TRNAS-GGA	-0.160821623079405
chr4	114749901	114752384	2484	13	-6.42560938115446	0.00146599853400147	0.408355797813033		-0.150206496844068
chr3	175143882	175145012	1131	24	6.42491095013262	0.00146699853300147	0.408355797813033	NUAK1	0.0869054521498585
chr11	44811143	44813256	2114	142	-6.42465254523943	0.00146699853300147	0.408355797813033	ARHGAP27	-0.0690863243740907
chr15	70878409	70883482	5074	36	-6.42373318073938	0.00146899853100147	0.408355797813033		-0.100001600901146
chr2	247418846	247421095	2250	66	6.42260744272848	0.00146999853000147	0.408355797813033	IFFO2	0.070484193689644
chr20	33851408	33852336	929	13	-6.42231040413665	0.00146999853000147	0.408355797813033		-0.100794674392312
chr17	51371211	51372070	860	37	6.42110641913275	0.00147199852800147	0.408355797813033	NCOR2	0.0966755404783393
chr17	62725668	62726491	824	23	6.41997217389312	0.00147299852700147	0.408355797813033	PXN	0.0921735340028075
chr2	46912974	46918642	5669	25	-6.41965826873137	0.00147399852600147	0.408355797813033	LOC101123612	-0.151585335915553
chr9	12927818	12929024	1207	22	6.41817525899288	0.00147899852100148	0.408355797813033		0.156125018421793
chr21	29211105	29212424	1320	12	-6.41747571921105	0.00147999852000148	0.408355797813033		-0.113988617286317
chr1	257248665	257250544	1880	10	-6.41706383843789	0.00148099851900148	0.408355797813033		-0.181647138379955
chr25	44662243	44662998	756	20	6.41654132552482	0.00148199851800148	0.408355797813033	AGT	0.0790732436913522
chr4	114758950	114762404	3455	29	-6.4156817177242	0.00148299851700148	0.408355797813033		-0.126764637775564
chr16	33302844	33304970	2127	12	-6.41516474900643	0.00148599851400149	0.408355797813033	PLCXD3	-0.238882043354463
chr3	100154166	100155286	1121	19	6.4150880413835	0.00148599851400149	0.408355797813033	RFX8	0.115627475465422
chr20	24862012	24863366	1355	14	6.41252109131173	0.00148999851000149	0.408355797813033	LOC101106976	0.147152360534749
chr2	94918796	94920059	1264	16	-6.41017172588189	0.00149199850800149	0.408355797813033	TRNAR-CCG	-0.164609997781707
chr9	79206845	79207413	569	13	6.40796633521642	0.0014979985020015	0.408355797813033	MATN2	0.124581222359473
chr1	277236382	277236960	579	5	-6.40705378002855	0.0015009984990015	0.408355797813033		-0.282013687288011
chr2	191983074	191987499	4426	23	-6.40637371024521	0.0015009984990015	0.408355797813033		-0.151965189884959
chr11	53148200	53148737	538	21	6.40635039593665	0.0015009984990015	0.408355797813033	PGS1	0.144483083835671
chr1	161361630	161363016	1387	12	-6.40457282659411	0.0015029984970015	0.408355797813033		-0.116075360171542
chr22	50689356	50689964	609	34	6.40297150638911	0.00150699849300151	0.408355797813033	INPP5A	0.107848904388439
chr21	46049487	46050171	685	21	6.40220394490599	0.00150799849200151	0.408355797813033		0.127003587054221
chr19	56078773	56079289	517	21	6.39991800079941	0.00151299848700151	0.408355797813033	LOC121817270	0.101294390246523
chr2	9254786	9255011	226	7	6.39956390792737	0.00151399848600151	0.408355797813033	WHRN	0.142892221870186
chr2	108170134	108174408	4275	25	-6.39843483178873	0.00151699848300152	0.408355797813033		-0.100562214765303
chr25	15616031	15618529	2499	28	6.39813032692662	0.00151699848300152	0.408355797813033	ANK3	0.13061060955561
chr1	149114985	149117379	2395	10	-6.39684321032307	0.00151999848000152	0.408500207383099		-0.157292348032878
chr6	8696176	8698031	1856	15	-6.39407951773986	0.00152299847700152	0.408644149608278		-0.238555702084459
chr11	54080373	54081103	731	12	6.39107322939479	0.00152799847200153	0.408842917557082	SEC14L1	0.0892365982328146
chr18	36931610	36932482	873	6	-6.39021430975879	0.00153099846900153	0.408842917557082		-0.126791193203749
chr4	114858514	114858611	98	5	-6.38944084907247	0.00153499846500153	0.408842917557082		-0.266589079593438
chr1	132760489	132762902	2414	15	-6.38942039996317	0.00153499846500153	0.408842917557082		-0.115310405688418
chr12	45365421	45366973	1553	34	6.38880990170469	0.00153699846300154	0.408842917557082		0.0724844959708723
chr24	40980254	40981869	1616	43	6.38692771214233	0.00154099845900154	0.408842917557082	GNA12	0.106196586886284
chr19	3871710	3872341	632	16	6.38667423049133	0.00154099845900154	0.408842917557082	LOC132658164	0.121859315543065
chr7	97386631	97388521	1891	28	-6.38265377529476	0.00155099844900155	0.409142815022527		-0.120400186674332
chr16	57792785	57794388	1604	19	-6.38263953829393	0.00155099844900155	0.409142815022527	FBXL7	-0.100175550399037
chr3	61159718	61160416	699	11	-6.38211477749539	0.00155099844900155	0.409142815022527	ST6GAL2	-0.124937642559023
chr18	62641239	62641980	742	18	6.38156095569832	0.00155199844800155	0.409142815022527	EVL	0.133044401458153
chr3	95801181	95801798	618	34	6.37420515023179	0.00157599842400158	0.411250992418732	LOC132659417	0.0632219182523111
chr16	2687821	2688408	588	9	-6.37384724845832	0.00157599842400158	0.411250992418732	KCNIP1	-0.154627894441368
chr9	74884457	74885924	1468	16	-6.37295894779551	0.00157899842100158	0.411250992418732		-0.155005309132063
chr1	131421784	131422920	1137	13	-6.37276089131091	0.00158099841900158	0.411250992418732		-0.159575595068905
chr14	1190122	1191656	1535	28	6.372545813541	0.00158299841700158	0.411250992418732	ST3GAL2	0.133333030808711
chr17	54894472	54894957	486	15	6.37241944972766	0.00158299841700158	0.411250992418732	CUX2	0.159848112734534
chr10	73770164	73770721	558	7	6.37098488084985	0.00158599841400159	0.411250992418732	MBNL2	0.237892986166654
chr13	77764654	77766852	2199	32	6.36924071948303	0.00158699841300159	0.411250992418732	B4GALT5	0.0961900354740571
chr6	4925952	4928104	2153	27	6.36916369998668	0.00158699841300159	0.411250992418732	PRDM5	0.158310750417248
chr1	11200078	11201138	1061	23	6.36721385513285	0.00159299840700159	0.411250992418732	STK40	0.101913438585162
chr2	46127076	46134362	7287	43	-6.36593672219389	0.0015979984020016	0.411250992418732		-0.0816703127755389
chr3	81873013	81876889	3877	20	-6.36584745477998	0.0015979984020016	0.411250992418732	EML4	-0.119080059414728
chr17	68495944	68496673	730	11	6.36295306955232	0.00160599839400161	0.411250992418732		0.117962428264599
chr2	200262138	200262827	690	6	-6.36082875766939	0.00160599839400161	0.411250992418732	PLCL1	-0.0963777496648817
chr9	1659450	1664109	4660	28	-6.35978099408457	0.00160799839200161	0.411250992418732	RIMS1	-0.097721218978937
chr6	26496639	26499694	3056	32	6.35947725497401	0.00160799839200161	0.411250992418732		0.0956875654097728
chr14	24598664	24599298	635	9	6.35889367603733	0.00160899839100161	0.411250992418732	NLRC5	0.129465523957722
chr21	29347650	29349143	1494	13	-6.35860417037622	0.00161099838900161	0.411250992418732	ETS1	-0.0881195847323171
chr11	62500598	62501263	666	76	6.35822652276905	0.00161099838900161	0.411250992418732	LOC105610541	0.0955301852112903
chr21	34663033	34663412	380	9	-6.35649653115989	0.00161499838500162	0.411250992418732	SLC15A3	-0.154902450064747
chr19	16919116	16920262	1147	18	6.3558067438075	0.00161699838300162	0.411250992418732	CAMK1	0.123594938730895
chr11	7903976	7904566	591	23	6.35536331822347	0.00161899838100162	0.411250992418732	MSI2	0.146511892104973
chr14	51383119	51383337	219	5	-6.35416014819073	0.00161899838100162	0.411250992418732		-0.151167651659316
chr17	73074134	73074414	281	23	-6.35382028494743	0.00161999838000162	0.411250992418732		-0.14117708122761
chr21	29486963	29487995	1033	17	-6.35173162703834	0.00162199837800162	0.411250992418732	FLI1	-0.132207612183369
chr23	61588278	61588737	460	10	6.34749394270458	0.00163299836700163	0.4124954696006	PHLPP1	0.151940104626825
chr26	41026006	41026151	146	8	6.3458329067074	0.00163799836200164	0.4124954696006		0.103930721462321
chr5	105255969	105258452	2484	27	-6.34471666972097	0.00163899836100164	0.4124954696006		-0.0890004409411592
chr21	45946549	45948428	1880	52	6.3441365131091	0.00163999836000164	0.4124954696006		0.0995668878140283
chr16	32321429	32322540	1112	13	6.34359750723229	0.00164099835900164	0.4124954696006	GHR	0.108959554874579
chr8	85790433	85791269	837	10	-6.3404826752504	0.00164699835300165	0.4124954696006	PRKN	-0.180791152237137
chr8	54177346	54178203	858	11	-6.33757771308484	0.00165499834500166	0.4124954696006		-0.209680383186872
chr22	51442906	51445045	2140	43	6.33744593245406	0.00165499834500166	0.4124954696006	CYP2E1	0.0833349955474342
chr19	48449547	48452146	2600	59	6.33721992900916	0.00165499834500166	0.4124954696006	STAB1	0.111693273784267
chr11	37089764	37091169	1406	29	6.3361482625956	0.00166099833900166	0.4124954696006	GNGT2	0.0880045315370473
chr5	63725649	63726639	991	12	6.33553333967353	0.00166199833800166	0.4124954696006	LOC121819663	0.118050201418047
chr12	20088614	20091140	2527	22	-6.33463211968643	0.00166599833400167	0.4124954696006		-0.0992114923353924
chr3	221554806	221555265	460	7	-6.33060136801335	0.00167099832900167	0.4124954696006		-0.191266132360301
chrX	5774352	5774891	540	25	6.33024067484382	0.00167099832900167	0.4124954696006		0.117024154193548
chr6	115234256	115235256	1001	22	6.32673622203819	0.00167899832100168	0.4124954696006	SH3TC1	0.101990678569176
chr1	109933799	109936932	3134	21	-6.32649312344556	0.00167899832100168	0.4124954696006		-0.187211458190602
chr11	50834885	50836121	1237	30	6.32579180719372	0.00168199831800168	0.4124954696006	BAHCC1	0.0879247710296195
chr3	54432596	54436580	3985	13	-6.32554499636066	0.00168199831800168	0.4124954696006		-0.176318501780539
chr19	23403286	23407585	4300	22	-6.32316015034316	0.00168699831300169	0.4124954696006	LOC114108678	-0.145457272760661
chr3	166095931	166096194	264	6	6.32258188693558	0.00168699831300169	0.4124954696006	ELK3	0.121241542668475
chr17	5439641	5439808	168	11	6.32132797351941	0.00168999831000169	0.4124954696006	FBXW7	0.104900130187128
chr18	19045178	19046039	862	20	6.32127859285883	0.00168999831000169	0.4124954696006	LOC101117021	0.0981794736185621
chr5	37593050	37594002	953	5	-6.32071756546621	0.00169099830900169	0.4124954696006	LOC101109615	-0.147935090460837
chr3	97850357	97851840	1484	6	-6.31968902690598	0.0016959983040017	0.4124954696006		-0.143469538796981
chr4	114232417	114233165	749	15	6.31724173040421	0.0016989983010017	0.4124954696006		0.221665999738031
chr6	5334007	5334788	782	32	-6.31720508975429	0.0016989983010017	0.4124954696006		-0.113151777347977
chr18	17052193	17053777	1585	12	-6.31692452592308	0.0016989983010017	0.4124954696006	AGBL1	-0.152597549913753
chr11	22618892	22619869	978	25	6.31605277793969	0.0017009982990017	0.4124954696006	SLC43A2	0.0991745039930296
chr21	20852267	20858205	5939	28	-6.31581025554232	0.0017009982990017	0.4124954696006	NELL1	-0.0923688601518515
chr11	36735423	36736384	962	17	-6.31536978442013	0.0017029982970017	0.4124954696006	SPOP	-0.165695621665731
chr11	22641009	22642227	1219	29	6.31486337176426	0.00170499829500171	0.4124954696006	SCARF1	0.108348893870809
chr3	35721550	35722265	716	7	6.31394290576612	0.00170799829200171	0.4124954696006	PPP1CB	0.103576394748619
chr22	51076242	51077536	1295	53	-6.31381227016862	0.00170899829100171	0.4124954696006	LOC132658437	-0.134062352038276
chr3	139176896	139177467	572	12	6.31024606667879	0.00171699828300172	0.412635629151114	LOC121819118	0.203708467346518
chr15	79273851	79274747	897	26	6.30975828434254	0.00171899828100172	0.412635629151114	APLNR	0.131056928076965
chr7	100331037	100333568	2532	27	6.3092037181219	0.00171999828000172	0.412635629151114	TTC7B	0.115119492019694
chr12	80136823	80137398	576	28	-6.30860630582514	0.00172199827800172	0.412635629151114	NAV1	-0.102134213643723
chr26	2543532	2543788	257	6	-6.30782106783175	0.00172299827700172	0.412635629151114	CSMD1	-0.159317444323976
chr4	118240444	118241184	741	13	-6.30702112360435	0.00172499827500172	0.412635629151114	DPP6	-0.134672369363062
chr5	83932340	83934071	1732	17	6.30683090921337	0.00172699827300173	0.412635629151114		0.140812802009167
chr13	19124516	19125416	901	13	6.30432915130814	0.00173699826300174	0.413479582228572		0.104851221096188
chr3	8446659	8449341	2683	54	6.30403106163915	0.00173699826300174	0.413479582228572	SH2D3C	0.078021532150272
chr11	22622634	22623568	935	12	6.30190186602974	0.00174099825900174	0.413479582228572	SLC43A2	0.130552703273484
chr9	6983168	6983589	422	6	-6.30106632199092	0.00174199825800174	0.413479582228572		-0.169803605295593
chr14	57144836	57148024	3189	23	-6.29965332017909	0.00174299825700174	0.413479582228572		-0.104357390092641
chr6	15953472	15955513	2042	10	-6.29876138690567	0.00174599825400175	0.413488667362396	GAR1	-0.284912493803497
chr14	50281772	50283784	2013	71	6.29739531612554	0.00175099824900175	0.413488667362396	LOC101104051	0.110392792830979
chr5	106297496	106297884	389	13	6.29623222544929	0.00175499824500176	0.413488667362396	MAN2A1	0.231142809593096
chrX	6068770	6069494	725	18	-6.29522853328893	0.00175699824300176	0.413488667362396		-0.120167167766917
chr10	72112821	72114945	2125	19	-6.29521141143576	0.00175699824300176	0.413488667362396	LOC101109890	-0.104880392272667
chr1	110010109	110011940	1832	6	-6.29394851028504	0.00175799824200176	0.413488667362396		-0.411617258704524
chr19	18571137	18575080	3944	28	-6.28994433778422	0.00176799823200177	0.41525169806275	GRM7	-0.0869439459152366
chr21	239099	240339	1241	27	6.28393495459192	0.00178899821100179	0.419082102657028	PANX1	0.0886308641888233
chr3	105343565	105343738	174	9	6.28373867754031	0.00179099820900179	0.419082102657028	BCL2L11	0.155905140900544
chr16	7374895	7376191	1297	27	6.2832635603158	0.00179299820700179	0.419082102657028		0.0923335694341188
chr1	160931656	160934751	3096	11	-6.28255183855037	0.00179499820500179	0.419082102657028		-0.20756870617064
chr7	21821365	21821889	525	14	6.28093026980647	0.0017989982010018	0.419082102657028	SLC7A7	0.100257515383357
chr23	249073	252812	3740	33	-6.27964470848908	0.0018009981990018	0.419082102657028		-0.078824849080715
chr20	5461302	5462918	1617	16	-6.27870210013151	0.0018019981980018	0.419082102657028		-0.130398900842117
chr14	18196205	18197637	1433	30	6.27705673306275	0.00180799819200181	0.41976516065442	ADCY7	0.0881587053710485
chr16	35089757	35090758	1002	8	-6.27676030994059	0.00180999819000181	0.41976516065442	LOC132657918	-0.331860449041704
chr6	67150032	67152503	2472	23	-6.27445465430052	0.00181699818300182	0.419936770934598	CORIN	-0.168068675733607
chr18	29912898	29914968	2071	47	6.27435192580669	0.00181799818200182	0.419936770934598	PSTPIP1	0.0785791454308838
chr6	117098909	117100591	1683	72	6.2713251018129	0.00182199817800182	0.419936770934598	MXD4	0.0730610913283593
chr19	60462609	60463488	880	28	6.27064289105027	0.00182399817600182	0.419936770934598	LOC105603609	0.105390488662792
chr8	11628924	11632488	3565	19	-6.27023372070128	0.00182499817500183	0.419936770934598		-0.0795692941418961
chrX	113988285	113988850	566	53	6.26900245796586	0.00182699817300183	0.419936770934598	LOC121818227	0.0839223901861997
chr14	34757071	34757550	480	31	-6.26777028743043	0.00183099816900183	0.419936770934598	CARMIL2	-0.0839395736101567
chr6	116429475	116430275	801	28	6.26746812700137	0.00183099816900183	0.419936770934598	HTT	0.105912313330401
chr3	90505792	90506365	574	15	6.26654923414083	0.00183599816400184	0.420222763669854	RASGRP3	0.11059690391598
chr11	2592571	2598099	5529	19	6.26494373231251	0.00184199815800184	0.420222763669854		0.132542619472233
chr1	191971596	191972016	421	13	6.26430763704099	0.00184399815600184	0.420222763669854	NRROS	0.164361355385554
chr2	94911137	94915114	3978	17	-6.26166665827826	0.00184899815100185	0.420222763669854		-0.125497256694634
chr12	21942995	21948510	5516	31	-6.26162244231734	0.00184999815000185	0.420222763669854		-0.0713723702820527
chrX	25239358	25240267	910	9	-6.26011289964389	0.00185199814800185	0.420222763669854	LOC114111559	-0.209649158208063
chr12	32026530	32027710	1181	15	6.25981450114239	0.00185299814700185	0.420222763669854		0.110115074566806
chr6	102976957	102977496	540	14	6.25849984861294	0.00185599814400186	0.420222763669854	HSD17B11	0.138954534421875
chr5	18124585	18127116	2532	37	6.25788306266336	0.00185999814000186	0.420222763669854	TBXA2R	0.0942675889962907
chr10	30734258	30735461	1204	18	6.25552568408515	0.00186799813200187	0.420222763669854		0.110861160366641
chr5	105856202	105856310	109	8	6.25546439356969	0.00186799813200187	0.420222763669854	LOC121819713	0.230400129894615
chr8	4948240	4951070	2831	16	-6.25422270063823	0.00187099812900187	0.420222763669854		-0.176888045507639
chr15	70669714	70674597	4884	32	-6.25336839309434	0.00187399812600187	0.420222763669854	LRRC4C	-0.0662081119246289
chr26	37799877	37800582	706	23	6.25316371739821	0.00187499812500188	0.420222763669854	PSD3	0.107723303647437
chr8	5222213	5224720	2508	16	-6.25289995999485	0.00187599812400188	0.420222763669854		-0.120133418115888
chr19	56217101	56218626	1526	54	6.25242553920571	0.00187599812400188	0.420222763669854	IFT122	0.114662537835252
chr3	13591905	13592204	300	7	6.25141848504533	0.00188199811800188	0.420222763669854	MRRF	0.140476324018292
chr17	68064967	68066185	1219	11	6.25128832426322	0.00188199811800188	0.420222763669854	TTC28	0.0934588086190965
chr3	96286717	96287141	425	25	6.25002610800712	0.00188699811300189	0.420222763669854	C3H2orf81	0.103273261456573
chr3	88049712	88050311	600	5	-6.2495202510659	0.00188699811300189	0.420222763669854		-0.151985432817763
chr10	72133938	72135167	1230	9	-6.24930035220743	0.00188699811300189	0.420222763669854	LOC101109890	-0.118332656174557
chr7	9730248	9732090	1843	23	6.24901162929949	0.00188799811200189	0.420222763669854	LHFPL2	0.0947032939185259
chr13	6714637	6714978	342	24	6.24586483170837	0.0018989981010019	0.422104512211842	ISM1	0.107335599375493
chr2	12507366	12507532	167	5	-6.24051856537826	0.00191299808700191	0.424243456177043	LPAR1	-0.081935692075474
chr15	23678165	23679080	916	29	-6.23962887060356	0.00191699808300192	0.424243456177043	DRD2	-0.138145808696342
chr17	48928648	48931917	3270	21	-6.23864372277399	0.00192099807900192	0.424243456177043		-0.154703942107484
chr17	52696138	52696850	713	22	6.23653103446992	0.00192999807000193	0.424243456177043	VPS37B	0.0899046058324599
chr12	59399618	59402893	3276	24	6.23592743695402	0.00193099806900193	0.424243456177043		0.170002444605902
chr1	208619415	208620540	1126	8	6.23467054081824	0.00193499806500194	0.424243456177043	LOC132657184	0.112049327103994
chrX	105423533	105425381	1849	7	6.23314991587737	0.00193799806200194	0.424243456177043		0.230744389845634
chr1	267131565	267132045	481	11	6.23286935874391	0.00193899806100194	0.424243456177043		0.189141374324151
chr6	106147100	106147610	511	21	6.23258716353855	0.00193899806100194	0.424243456177043	ZNF518B	0.0857695229548169
chr2	5194190	5197632	3443	23	-6.23221284107636	0.00193999806000194	0.424243456177043		-0.130977904964906
chr2	2201005	2201809	805	24	6.23178088938359	0.00193999806000194	0.424243456177043	STOM	0.12748998030734
chr16	34711509	34711975	467	5	-6.23171317340937	0.00194099805900194	0.424243456177043		-0.184523842896904
chr21	46078879	46079056	178	10	-6.23107152202347	0.00194199805800194	0.424243456177043		-0.138781896155449
chr7	27231663	27233124	1462	9	-6.22832062442395	0.00194699805300195	0.424243456177043	RYR3	-0.109258126673308
chr20	38724711	38725164	454	33	6.22794065145409	0.00194699805300195	0.424243456177043	NHLRC1	0.0758686758901918
chr1	184961790	184962374	585	13	6.22559063568802	0.00195199804800195	0.424409512845389	ARHGAP31	0.114137841422456
chr2	13215272	13216090	819	15	6.22469641928156	0.00195499804500196	0.424409512845389	PALM2AKAP2	0.125229904445548
chr24	29189601	29190378	778	11	6.22423545005236	0.00195699804300196	0.424409512845389	CALN1	0.127992930236414
chr25	12245566	12246040	475	12	-6.2241216128733	0.00195799804200196	0.424409512845389		-0.13976126565122
chr2	110023726	110027477	3752	29	-6.22295880491033	0.00196299803700196	0.424573842006132		-0.0892390471391339
chr25	12101048	12102902	1855	11	-6.22037475338247	0.00196499803500196	0.424573842006132	LOC100527962	-0.250506649704899
chr5	102307003	102309275	2273	15	-6.21954040917469	0.00196699803300197	0.424573842006132		-0.190681657861738
chr9	22102174	22105529	3356	35	-6.21854953650746	0.00196899803100197	0.424573842006132	KCNQ3	-0.09293268330026
chr3	219268997	219269549	553	20	-6.21778484832683	0.00197199802800197	0.424668494812025	NFAM1	-0.105646061377228
chr13	25703847	25706754	2908	29	-6.2162509753994	0.00198199801800198	0.425473132666402		-0.136539626149903
chr8	86640058	86640790	733	21	6.214811624697	0.00198399801600198	0.425473132666402	QKI	0.0958740135064714
chr1	163986390	163987742	1353	19	6.21405872741187	0.00198499801500198	0.425473132666402	ST3GAL6	0.130036389644404
chr2	14886334	14886981	648	9	6.21355459176266	0.00198599801400199	0.425473132666402		0.20165306186272
chr5	37550464	37551569	1106	7	-6.21011962589689	0.00199099800900199	0.425993934006066	LOC101109093	-0.298958198483437
chr16	31643048	31643367	320	8	6.20730725472665	0.001999998000002	0.426818106000427	NIM1K	0.131255421062616
chrX	130987909	130988748	840	5	-6.2070091347738	0.001999998000002	0.426818106000427	IL1RAPL2	-0.184295588231554
chr15	53221021	53222785	1765	28	6.20579450573792	0.002002997997002	0.426908900854595	ARRB1	0.0934491368630582
chr17	71507732	71508054	323	8	6.20229905388965	0.00201199798800201	0.427940145136778	LOC105603000	0.129599414609377
chr1	117489173	117490706	1534	10	-6.2021629955138	0.00201299798700201	0.427940145136778		-0.144419690076249
chr7	100237778	100238538	761	31	6.20066343373412	0.00201899798100202	0.428418265068325	TTC7B	0.115905520659144
chr12	47641220	47644750	3531	28	-6.19923370935522	0.00202199797800202	0.428418265068325		-0.103782076886925
chr16	17490879	17494351	3473	30	-6.19877542770561	0.00202299797700202	0.428418265068325		-0.0667768979670987
chr24	4220555	4221479	925	28	6.19717148052613	0.00202599797400203	0.428506324044696	HMOX2	0.0747117747489125
chr12	28278050	28278907	858	13	6.19436667419945	0.00203599796400204	0.428943270676501		0.0996220008214189
chr17	69541693	69542796	1104	26	6.19337012388362	0.00203999796000204	0.428943270676501	TCN2	0.103091564823116
chr14	28640821	28645421	4601	27	-6.19240889649167	0.00204099795900204	0.428943270676501		-0.0880639630293752
chr19	11380260	11380678	419	19	6.19191367054974	0.00204099795900204	0.428943270676501	CTDSPL	0.0955743360591013
chr6	18727411	18729265	1855	10	-6.19191076879846	0.00204099795900204	0.428943270676501		-0.146806601846507
chr9	11448467	11452029	3563	21	-6.19018495972865	0.00204599795400205	0.429449790803374		-0.16768684749318
chr10	51008266	51008843	578	54	-6.18488665415195	0.00206399793600206	0.430324623779854	TBC1D4	-0.163310040657274
chr21	46051855	46052326	472	18	6.18457167310883	0.00206399793600206	0.430324623779854		0.132346637770604
chr2	165591239	165592222	984	10	6.18205300476316	0.00207299792700207	0.430324623779854	ZEB2	0.115073013695284
chr17	24380689	24386878	6190	28	-6.17935626920869	0.00208199791800208	0.430324623779854		-0.133548312040231
chrX	48511637	48512618	982	6	-6.17630681325901	0.00209199790800209	0.430324623779854	HEPH	-0.144417234324428
chrX	136669941	136670664	724	12	6.17528945708201	0.0020979979020021	0.430324623779854		0.229301431432043
chr12	34944622	34945227	606	7	-6.17340374554438	0.0021029978970021	0.430324623779854	RGS7	-0.264947029154192
chr17	46916183	46917856	1674	25	-6.17321038946109	0.0021029978970021	0.430324623779854		-0.125013116647859
chr23	53993291	53994526	1236	13	-6.17298638366695	0.0021049978950021	0.430324623779854		-0.113919801370769
chr2	208076534	208080281	3748	43	-6.17130796042293	0.00211499788500211	0.430324623779854		-0.103112889777515
chr7	95793277	95796727	3451	12	-6.17111826543376	0.00211799788200212	0.430324623779854		-0.184974785084398
chr17	47192705	47195497	2793	23	-6.17067460676751	0.00211999788000212	0.430324623779854		-0.150428538262992
chr1	270351342	270351825	484	29	6.17009473059832	0.00212099787900212	0.430324623779854		0.109060193055367
chr3	202079477	202080222	746	6	-6.16946596728236	0.00212099787900212	0.430324623779854		-0.137012067636886
chr23	950455	951185	731	27	6.16902373158199	0.00212199787800212	0.430324623779854	NFATC1	0.120593812418061
chr24	7389019	7390017	999	13	-6.16856445236443	0.00212199787800212	0.430324623779854		-0.132951593925652
chr9	95008775	95009090	316	10	6.16786977915848	0.00212399787600212	0.430324623779854	SNTB1	0.109408162925482
chr22	51437034	51439191	2158	65	6.16744274976091	0.00212499787500213	0.430324623779854	CYP2E1	0.0962402407680241
chr21	46462423	46463530	1108	59	6.16727770498232	0.00212599787400213	0.430324623779854	BRSK2	0.154050042517916
chr22	3492529	3493011	483	5	-6.1671282851082	0.00212699787300213	0.430324623779854		-0.132188015684464
chr9	78241597	78242184	588	33	6.16617425642889	0.00212699787300213	0.430324623779854	OSR2	0.094301371921234
chr18	67003868	67004958	1091	16	-6.16486371495713	0.00212899787100213	0.430324623779854		-0.122554206504221
chr3	95949284	95949681	398	7	6.16429733257636	0.00212999787000213	0.430324623779854		0.173795279421426
chr3	3833499	3834890	1392	20	6.16351421046333	0.00213699786300214	0.430324623779854	RALGDS	0.129070178477418
chr5	86193065	86193789	725	10	-6.16343851966477	0.00213799786200214	0.430324623779854	LOC105607442	-0.174242112972714
chr16	66547717	66548512	796	26	6.16163569648653	0.00214199785800214	0.430324623779854	TENT4A	0.102939893589874
chr12	50540014	50540583	570	16	6.16074681091104	0.00214399785600214	0.430324623779854	ACAP3	0.14094113439481
chr2	249911933	249913726	1794	25	-6.16036234461836	0.00214499785500215	0.430324623779854		-0.0770270209628446
chr13	69789480	69790328	849	25	6.15997181026162	0.00214599785400215	0.430324623779854	PLCG1	0.102232303408763
chr12	79512793	79514377	1585	26	-6.15872234251555	0.00215099784900215	0.430324623779854	SYT2	-0.105452512318256
chr22	30192690	30193502	813	10	6.15833092128342	0.00215199784800215	0.430324623779854	ADD3	0.112701041735284
chr4	104739876	104740530	655	22	6.15805414132873	0.00215299784700215	0.430324623779854	TBXAS1	0.14858356175196
chr2	109282760	109285600	2841	17	-6.15734241181994	0.00215399784600215	0.430324623779854		-0.135766519580355
chrX	99664844	99666304	1461	19	-6.15720052670852	0.00215499784500216	0.430324623779854	LOC105605573	-0.167298188297672
chr2	104637705	104638251	547	14	6.15712669680656	0.00215699784300216	0.430324623779854		0.130258186749844
chr1	196296418	196297423	1006	8	-6.15603612298244	0.00216099783900216	0.430324623779854		-0.214321025235459
chr11	33055307	33055717	411	17	6.15557197666733	0.00216199783800216	0.430324623779854	NCOR1	0.106353830614379
chr6	14666513	14667482	970	8	6.15408204970522	0.00216999783000217	0.430324623779854		0.132159268378033
chr17	18506598	18507651	1054	17	-6.15353699605502	0.00217199782800217	0.430324623779854		-0.100366739674939
chr18	27233324	27235806	2483	24	-6.15279016845834	0.00217199782800217	0.430324623779854		-0.133175242560017
chr12	36646594	36646832	239	6	6.15261434598041	0.00217199782800217	0.430324623779854		0.140843649132051
chr1	98579113	98579788	676	14	-6.15079723073185	0.00217599782400218	0.430324623779854		-0.180724119768676
chr21	43264770	43265207	438	16	6.14942552724295	0.00217999782000218	0.430324623779854		0.0919920744470239
chr3	78002293	78002906	614	18	6.14843658167384	0.00217999782000218	0.430324623779854	EPAS1	0.105154203138622
chr13	43473676	43474289	614	45	6.14784406310088	0.00218199781800218	0.430324623779854	LOC121816268	0.128082372419902
chr6	101172540	101177469	4930	21	-6.14769698578522	0.00218499781500218	0.430324623779854	ARHGAP24	-0.125510227901671
chrX	53216788	53217457	670	16	-6.14616111777802	0.00218699781300219	0.430324623779854		-0.116156681342598
chr8	52151961	52154477	2517	12	-6.14468863716772	0.00219199780800219	0.430324623779854		-0.192966424477352
chr1	275097034	275097604	571	21	-6.14393475561561	0.00219399780600219	0.430324623779854	PLCL2	-0.110049916139424
chrX	6054487	6055119	633	11	6.14263427343112	0.0021979978020022	0.430324623779854	LOC121818229	0.151205453438599
chr17	53543268	53545426	2159	36	6.14233939113874	0.0021999978000022	0.430324623779854	RHOF	0.0749070108700312
chr17	3356868	3361959	5092	29	-6.14214810509758	0.0022019977980022	0.430324623779854	DCHS2	-0.0912365041517986
chr1	93062773	93063380	608	14	-6.14120860646461	0.0022039977960022	0.430324623779854	CASQ2	-0.163216642848292
chr22	45206736	45208509	1774	39	-6.14090483920545	0.00220599779400221	0.430324623779854	ADAM12	-0.0739359314250991
chr11	57245481	57246634	1154	27	6.14075981453391	0.00220599779400221	0.430324623779854	CDC42EP4	0.0988267904522027
chr7	99307073	99307840	768	22	6.13953802000302	0.00220799779200221	0.430324623779854	FOXN3	0.130109285107694
chr20	41712085	41713192	1108	24	-6.137484000057	0.00221299778700221	0.430324623779854		-0.0988863670007437
chr23	37680370	37681025	656	33	6.13680784800053	0.00221399778600221	0.430324623779854	LPIN2	0.0963432507732663
chr18	50845823	50847851	2029	21	-6.13655567900891	0.00221499778500221	0.430324623779854		-0.143028698026327
chr12	32576521	32579939	3419	18	-6.13580204326986	0.00221499778500221	0.430324623779854		-0.138714921457569
chr23	31203019	31205454	2436	12	-6.1353023872012	0.00221599778400222	0.430324623779854		-0.0953963465288847
chr12	2061274	2062441	1168	38	6.13398111588276	0.00221899778100222	0.430324623779854	PIK3C2B	0.121006203589332
chr6	22937892	22938093	202	8	-6.13242989205638	0.00222799777200223	0.430324623779854		-0.288812346640617
chr1	109113212	109123035	9824	40	-6.13197421671096	0.00222799777200223	0.430324623779854		-0.113916980154618
chr9	28620537	28620859	323	6	6.13168283430607	0.00222899777100223	0.430324623779854	TATDN1	0.140195055429149
chr16	4269873	4270774	902	11	-6.13097685708164	0.00223599776400224	0.430324623779854	SH3PXD2B	-0.275353862918117
chr2	108434330	108436943	2614	17	-6.13001406502363	0.00224199775800224	0.430324623779854		-0.120811860616077
chr24	37453095	37453961	867	21	6.12873625020848	0.00224699775300225	0.430324623779854	ARPC1B	0.14005077765085
chr4	13384072	13384866	795	5	6.12690023497353	0.00225199774800225	0.430324623779854	PON3	0.416056045036807
chr21	10687751	10690164	2414	13	-6.12622072218768	0.00225599774400226	0.430324623779854	DLG2	-0.129616974816284
chr12	58617550	58618648	1099	14	-6.12437429814294	0.00226599773400227	0.430324623779854		-0.251943216057964
chr13	82293306	82295151	1846	22	-6.12410450598017	0.00226599773400227	0.430324623779854		-0.0867088338328307
chr21	10797543	10802387	4845	22	-6.12404786613387	0.00226599773400227	0.430324623779854	DLG2	-0.17324261545209
chr12	74557272	74558702	1431	36	6.12217330098603	0.00227099772900227	0.430324623779854	PLXNA2	0.0834891053879428
chrX	97403373	97406031	2659	24	-6.1220670832866	0.00227099772900227	0.430324623779854		-0.113132220295272
chr5	5197079	5197869	791	17	6.12180608661531	0.00227499772500228	0.430324623779854	MAP1S	0.104033736645839
chr13	28323538	28324391	854	14	6.12172713999637	0.00227499772500228	0.430324623779854	FRMD4A	0.182022384410907
chr19	497860	498831	972	16	6.12139027818044	0.00227599772400228	0.430324623779854	VOPP1	0.102652181182697
chr15	82244460	82244975	516	27	6.1204193198439	0.00227799772200228	0.430324623779854	LOC101116255	0.137728014066624
chr2	240501431	240502632	1202	16	6.12001283845103	0.00227799772200228	0.430324623779854	CRYBG2	0.101664475534629
chr13	25112270	25112505	236	5	6.11953138642894	0.00227799772200228	0.430324623779854	THNSL1	0.149774158606169
chr13	432759	433299	541	13	6.11843762224057	0.00228199771800228	0.430324623779854	LOC114117542	0.141466570708307
chr6	4944791	4946142	1352	14	6.11817787728334	0.00228199771800228	0.430324623779854	PRDM5	0.264944828122325
chr3	219797236	219797781	546	22	6.11741946481714	0.00228399771600228	0.430324623779854	TTLL1	0.153326666393262
chr20	17722936	17723063	128	5	6.11720099621287	0.00228499771500228	0.430324623779854	SLC29A1	0.140670939472246
chrX	24361523	24363325	1803	9	-6.11708121202968	0.00228499771500228	0.430324623779854		-0.134624306444532
chr17	1735281	1736631	1351	10	-6.11287507778827	0.0023009976990023	0.430324623779854	TLL1	-0.13479644813071
chr5	58571772	58574257	2486	29	6.11278494237043	0.0023009976990023	0.430324623779854	LOC114114896	0.0930062062112977
chr13	21297310	21301273	3964	24	-6.1110482927683	0.0023049976950023	0.430324623779854		-0.200411269613608
chr12	23492810	23493527	718	64	6.11048068260303	0.00230799769200231	0.430324623779854	MTARC1	0.0839444698846256
chr2	223241614	223242997	1384	9	-6.10898357382465	0.00231599768400232	0.430324623779854		-0.229245697499279
chr8	37923718	37924789	1072	7	-6.10747963501138	0.00231799768200232	0.430324623779854		-0.174894731788529
chr14	5472587	5473331	745	24	6.10675233505448	0.00231999768000232	0.430324623779854	WWOX	0.137137225580843
chr3	75723467	75724203	737	24	6.10661802610722	0.00231999768000232	0.430324623779854		0.126389901604461
chr14	5952310	5953043	734	20	6.10661342976243	0.00231999768000232	0.430324623779854		0.0965416986674724
chr1	263951502	263952491	990	20	-6.10552691312639	0.00232299767700232	0.430324623779854	U2AF1	-0.110841607922495
chr5	106400109	106400942	834	21	6.10549561626462	0.00232299767700232	0.430324623779854	MAN2A1	0.177802398064872
chr5	35071264	35072592	1329	9	6.10273200865565	0.00233099766900233	0.430324623779854	SEMA6A	0.119676653991989
chr24	25349803	25350385	583	17	6.10187834462571	0.00233199766800233	0.430324623779854	NSMCE1	0.0945590173066843
chr3	2550776	2551256	481	29	6.10170355239845	0.00233299766700233	0.430324623779854	MYMK	0.0993625536920761
chr17	60159873	60160481	609	38	6.10104914848915	0.00233599766400234	0.430324623779854	LOC121816955	0.0856578994582218
chr20	43971589	43972326	738	45	6.10052774181881	0.00233799766200234	0.430324623779854		0.183468846235666
chr9	41937631	41941983	4353	26	-6.10038170405327	0.00233899766100234	0.430324623779854	LOC132657175	-0.0789849900303916
chr2	102011947	102013694	1748	21	6.10027646009381	0.00234099765900234	0.430324623779854		0.0937110871096815
chr25	27115363	27116354	992	16	6.10024241695666	0.00234099765900234	0.430324623779854	LOC101107570	0.117754703419944
chr26	29544765	29547244	2480	14	-6.09980288302964	0.00234399765600234	0.430324623779854		-0.187588482664497
chr1	100339923	100340778	856	11	6.09914671029063	0.00234699765300235	0.430324623779854	CA14	0.122519300576131
chr5	44648871	44649574	704	5	-6.09814292192387	0.00234999765000235	0.430324623779854		-0.269630251090439
chr11	8999967	9000692	726	12	6.09688430000951	0.00235499764500236	0.430324623779854		0.123644657660832
chr7	93899095	93900638	1544	16	-6.09460619762478	0.00235699764300236	0.430324623779854		-0.139964251390934
chr21	45205520	45206125	606	22	6.09350514604477	0.00236199763800236	0.430324623779854	KCNQ1	0.109483071914816
chr21	8099635	8100563	929	14	6.0928905780545	0.00236499763500237	0.430324623779854		0.192585845701248
chr9	20335346	20336089	744	32	6.0916497173113	0.00236999763000237	0.430324623779854	ZFAT	0.0913736316397609
chr13	32120723	32123588	2866	18	-6.091619020619	0.00237099762900237	0.430324623779854	CACNB2	-0.0818502901756041
chr12	19962380	19965432	3053	17	-6.09053733776604	0.00237599762400238	0.430324623779854		-0.0898229283869296
chr16	4135456	4137678	2223	49	6.08965139596392	0.00238099761900238	0.430324623779854	STK10	0.0850181054191644
chr25	34356940	34357635	696	26	6.08934708265956	0.00238099761900238	0.430324623779854	PLAC9	0.14627659091982
chr22	43814903	43815762	860	31	6.08839916222068	0.00238199761800238	0.430324623779854	FAM53B	0.171153834596256
chr9	958749	960045	1297	11	-6.08449732613465	0.00239299760700239	0.430324623779854	KCNQ5	-0.118861277646432
chr10	6012862	6015822	2961	17	-6.08267659862335	0.0023989976010024	0.430324623779854		-0.110899527917489
chr21	34806255	34806897	643	13	6.08068768781517	0.00240799759200241	0.430324623779854	CD5	0.124330688613532
chr21	27715226	27718431	3206	30	-6.08063139555743	0.00240799759200241	0.430324623779854	KIRREL3	-0.120109072236919
chr21	34028875	34029531	657	21	6.07931246689496	0.00241299758700241	0.430324623779854		0.124634737645328
chr12	72693794	72694779	986	11	-6.0790048927492	0.00241599758400242	0.430324623779854	SYT14	-0.106292256675422
chr9	1338219	1341577	3359	40	-6.07555586739887	0.00242899757100243	0.430324623779854		-0.0733006498922659
chr24	7575247	7577526	2280	31	-6.07495726556729	0.00243399756600243	0.430324623779854		-0.0701606826912885
chr2	108298442	108301465	3024	19	-6.07495209098741	0.00243399756600243	0.430324623779854		-0.140850654206457
chr1	113652813	113653475	663	23	-6.07305967018963	0.00243999756000244	0.430324623779854	C1H1orf226	-0.112284766687514
chr2	112192240	112192943	704	21	6.07304320070972	0.00243999756000244	0.430324623779854	PALLD	0.159433493755039
chr3	10113281	10113967	687	19	6.07219671059654	0.00244299755700244	0.430324623779854		0.113569747263263
chr11	60258429	60259048	620	31	6.07202926150704	0.00244299755700244	0.430324623779854		0.174189268718756
chr13	57965650	57965812	163	9	-6.07190029208835	0.00244399755600244	0.430324623779854		-0.142385611215871
chr14	28482158	28484077	1920	18	-6.07000289779747	0.00244899755100245	0.430324623779854		-0.148897476844113
chr8	46289011	46293254	4244	25	-6.069971670025	0.00244899755100245	0.430324623779854		-0.116135904535271
chr6	103320641	103322009	1369	22	-6.06950797689285	0.00245299754700245	0.430324623779854	LOC101112483	-0.149340200260813
chr25	4784879	4786413	1535	28	-6.06852030357927	0.00245599754400246	0.430324623779854	SIPA1L2	-0.103843909890955
chr13	32038998	32040802	1805	19	-6.06799378337096	0.00245799754200246	0.430324623779854	CACNB2	-0.0816415168682775
chr10	21830401	21830578	178	5	-6.06774493959143	0.00245799754200246	0.430324623779854	NEK3	-0.263046312971203
chr12	65314083	65316720	2638	26	6.0675261067649	0.00245899754100246	0.430324623779854	NIBAN1	0.134248091643571
chr9	1383001	1390399	7399	33	-6.0606093329075	0.00248399751600248	0.430324623779854		-0.101677307390463
chr1	100243709	100245132	1424	44	6.0603257772682	0.00248399751600248	0.430324623779854	PLEKHO1	0.100576012191849
chr14	58323114	58326402	3289	25	-6.05953480179829	0.00248599751400249	0.430324623779854		-0.08543190231273
chr1	251495393	251496786	1394	8	6.05901597312652	0.00248699751300249	0.430324623779854	ARMC8	0.141767328795237
chr12	74283770	74290467	6698	36	-6.05807365959133	0.00249099750900249	0.430324623779854		-0.0839099978693454
chr26	18607930	18609499	1570	9	6.05779518942811	0.00249399750600249	0.430324623779854	MTUS1	0.176309852756442
chr22	1710740	1712803	2064	21	-6.05724697528456	0.0024959975040025	0.430324623779854		-0.138383961405423
chr19	14926411	14928311	1901	35	6.05699358986965	0.0024959975040025	0.430324623779854	LOC101119853	0.10167954793661
chr8	4687962	4690555	2594	18	-6.05679876083148	0.0024959975040025	0.430324623779854	MEI4	-0.138660344129466
chr2	223256245	223257288	1044	6	-6.05676108866736	0.0024959975040025	0.430324623779854		-0.0991555955943711
chr12	2464492	2465558	1067	11	-6.05658887161212	0.0024969975030025	0.430324623779854	NFASC	-0.156000582040816
chr26	891413	892107	695	24	-6.05514811405513	0.0024989975010025	0.430324623779854		-0.14420042420375
chr2	88751362	88751751	390	6	-6.0548413238145	0.0024999975000025	0.430324623779854		-0.0965837757066304
chr2	43074914	43075228	315	12	6.05478053069119	0.0024999975000025	0.430324623779854	SORBS3	0.0851836904183595
chr23	10072923	10074599	1677	9	-6.05424381906209	0.0024999975000025	0.430324623779854		-0.118734323443694
chr10	72177010	72179467	2458	9	-6.05414889688547	0.0025009974990025	0.430324623779854	LOC101109890	-0.212983929746211
chrX	103712546	103715066	2521	20	-6.05330599046958	0.0025049974950025	0.430324623779854		-0.0917754438297179
chr7	2676025	2677049	1025	9	-6.05093107002159	0.00251199748800251	0.430324623779854		-0.157330090521979
chr25	43483790	43484526	737	25	6.0506713928044	0.00251399748600251	0.430324623779854	RASSF4	0.119845606642991
chr20	17718137	17718533	397	9	6.05052740875516	0.00251399748600251	0.430324623779854	SLC29A1	0.0977340739204998
chr1	222459303	222460195	893	8	6.0497645578217	0.00251699748300252	0.430324623779854		0.248356089107034
chr5	4610623	4612121	1499	27	6.04952652542585	0.00251799748200252	0.430324623779854		0.0851931919915887
chr1	29229109	29229613	505	27	6.0484860968006	0.00252099747900252	0.430324623779854	TTC22	0.115855556530671
chr2	185666640	185667168	529	20	6.04830350199312	0.00252099747900252	0.430324623779854	INHBB	0.115931250193469
chr3	16827130	16827903	774	23	6.04772172294169	0.00252199747800252	0.430324623779854	RNF144A	0.113789602929097
chr25	36389565	36394593	5029	28	-6.04667501004693	0.00252499747500252	0.430324623779854	NRG3	-0.133263028193612
chr17	41010160	41010955	796	11	6.04581524202735	0.00252699747300253	0.430324623779854	GASK1B	0.113052133971047
chr3	220699510	220699720	211	12	-6.0442805942354	0.00253099746900253	0.430324623779854	PARVB	-0.0908971336939435
chr4	24771092	24771590	499	18	6.0439724873866	0.00253199746800253	0.430324623779854	AGMO	0.134847405217882
chr16	57598157	57599933	1777	18	-6.0438308874405	0.00253199746800253	0.430324623779854	FBXL7	-0.100884664115982
chr9	46595019	46595860	842	20	-6.04378970742529	0.00253199746800253	0.430324623779854	SLCO5A1	-0.10222647471083
chr3	61684665	61687968	3304	21	-6.04243687369893	0.00253999746000254	0.430324623779854		-0.0894439066223347
chr1	65723955	65727238	3284	26	-6.04217791917219	0.00254099745900254	0.430324623779854		-0.110706839766095
chr6	32579929	32580485	557	5	6.04197440529972	0.00254099745900254	0.430324623779854	GRID2	0.308140462110976
chr26	23067266	23068493	1228	15	6.04146480802417	0.00254299745700254	0.430324623779854	DLC1	0.106089929784522
chr21	42053409	42055628	2220	48	6.03970358769466	0.00254599745400255	0.430324623779854		0.0908944091658126
chr1	212525817	212529403	3587	16	6.03940669889095	0.00254799745200255	0.430324623779854	NAALADL2	0.213049751156254
chr3	133372749	133373393	645	13	6.0390288799505	0.00254899745100255	0.430324623779854	SPRYD3	0.125092941020594
chr15	67243142	67244541	1400	5	-6.03892941004251	0.00254899745100255	0.430324623779854		-0.100266720772714
chr2	240323866	240325219	1354	30	6.03565818523212	0.00255799744200256	0.430324623779854	RPS6KA1	0.0951887778892194
chr8	90633780	90635032	1253	31	6.03419089657699	0.00256399743600256	0.430324623779854		0.173567820886326
chr3	212547815	212548502	688	19	6.03263566035134	0.00256799743200257	0.430324623779854	TSPAN9	0.135482146655697
chr2	196540440	196543468	3029	14	-6.03251877594249	0.00256799743200257	0.430324623779854		-0.167675865647942
chr12	60310227	60310983	757	13	-6.03212978709565	0.00256899743100257	0.430324623779854		-0.23507100151226
chr6	103746219	103747089	871	17	-6.03206807898251	0.00256899743100257	0.430324623779854	LOC101113239	-0.1708471907938
chr18	21525043	21525420	378	13	6.03161998660592	0.00257199742800257	0.430324623779854		0.109699335882211
chr14	12549035	12550387	1353	35	6.03025292124836	0.00257599742400258	0.430324623779854	ZCCHC14	0.09142691319194
chr16	42039224	42039612	389	8	6.03016606247409	0.00257599742400258	0.430324623779854		0.12861329303848
chr23	33793539	33794335	797	10	6.02819721896152	0.00258399741600258	0.430324623779854	CABLES1	0.119272299693967
chr21	27316050	27317187	1138	12	-6.02782689421223	0.00258399741600258	0.430324623779854	KIRREL3	-0.105994451386317
chr12	78490147	78490972	826	30	6.02741929078479	0.00258799741200259	0.430324623779854		0.0885751185399483
chr15	46323174	46323591	418	8	6.02684017910887	0.00258899741100259	0.430324623779854	TRIM3	0.183980823425577
chr13	36061626	36063247	1622	9	-6.02665827994379	0.00258899741100259	0.430324623779854	ODAD2	-0.122393972732298
chr10	32827338	32827938	601	15	6.02653565228536	0.00259099740900259	0.430324623779854		0.088464750742271
chr2	45987334	45987936	603	42	6.02628118911358	0.00259099740900259	0.430324623779854		0.109169178540198
chr17	55983122	55983728	607	11	6.02470184884902	0.0025949974050026	0.430324623779854	CCDC60	0.170811189289091
chr1	275502030	275502984	955	34	6.0246258610853	0.0025949974050026	0.430324623779854	TBC1D5	0.13907692859412
chr20	49913884	49914821	938	21	6.02461645733354	0.0025949974050026	0.430324623779854		0.139933084176374
chr14	4418202	4418868	667	10	-6.02406535171777	0.0025969974030026	0.430324623779854		-0.173323221525613
chr15	70895560	70899277	3718	30	-6.02324495445837	0.0026009973990026	0.430324623779854		-0.100407065134193
chrX	57238441	57240545	2105	13	-6.02272257972902	0.0026009973990026	0.430324623779854	SYN1	-0.116711777234691
chr7	100225551	100226271	721	31	6.02265773302123	0.0026009973990026	0.430324623779854	TTC7B	0.150498179841403
chr13	35741525	35743023	1499	13	-6.02198668351252	0.0026019973980026	0.430324623779854	MPP7	-0.236880413638263
chrX	5989644	5989844	201	12	-6.02037511529721	0.0026049973950026	0.430324623779854	LOC101115765	-0.0716734894168814
chr18	11109071	11109902	832	11	-6.01995154711131	0.00260599739400261	0.430324623779854	LOC105603050	-0.107705244788678
chr3	97805747	97806947	1201	5	-6.01972516665974	0.00260699739300261	0.430324623779854	LOC121819074	-0.160834636008437
chr3	67262017	67263073	1057	6	-6.01882797900107	0.00261099738900261	0.430324623779854		-0.261312376886932
chrX	4147833	4150125	2293	27	-6.01627344950088	0.00261999738000262	0.430324623779854		-0.102998103592306
chr2	224406044	224406656	613	21	-6.01581305442685	0.00262099737900262	0.430324623779854	PAX3	-0.0735634011911758
chr13	2056335	2057073	739	11	6.0155609856047	0.00262199737800262	0.430324623779854	PLCB4	0.108701151273076
chr5	44660964	44661615	652	10	6.0142055995669	0.00262599737400263	0.430324623779854		0.212567216435248
chr6	40937778	40940895	3118	15	-6.01389841214997	0.00262599737400263	0.430324623779854	KCNIP4	-0.114075215875133
chr19	26709177	26710167	991	6	-6.01353951283379	0.00262799737200263	0.430324623779854		-0.138794328839362
chr17	42286923	42289529	2607	16	-6.01307184587444	0.00262799737200263	0.430324623779854	GLRB	-0.157558422430834
chr15	55323417	55324235	819	19	6.01304067814336	0.00262799737200263	0.430324623779854	MYO7A	0.145209451468479
chr24	40677588	40680032	2445	40	6.01262118214733	0.00262999737000263	0.430324623779854		0.126323390559414
chr24	10988929	10991216	2288	55	6.01142391710938	0.00263299736700263	0.430324623779854	ZC3H7A	0.0745752582126576
chr4	65235629	65236683	1055	16	-6.0113969701791	0.00263299736700263	0.430324623779854	BBS9	-0.154745603648115
chr3	64432275	64432883	609	7	-6.01081155323055	0.00263699736300264	0.430324623779854		-0.243229616159607
chr1	17343477	17344787	1311	13	-6.00968920913957	0.00263999736000264	0.430324623779854		-0.0914880145037789
chr1	77775568	77776652	1085	7	6.00929571363203	0.00264099735900264	0.430324623779854	CDC14A	0.22166276277729
chr3	42641980	42642947	968	11	-6.00732909519962	0.00264599735400265	0.430324623779854		-0.282750228131006
chr2	194158544	194159033	490	32	6.00531109707877	0.00265799734200266	0.430324623779854	CAVIN2	0.120667027822132
chr19	10799636	10800303	668	5	6.00491783162538	0.00266099733900266	0.430324623779854		0.236298016370919
chr24	25185577	25186535	959	24	-6.00464514608442	0.00266099733900266	0.430324623779854		-0.0988435877729473
chr2	123113873	123115358	1486	11	-6.00395485517971	0.00266199733800266	0.430324623779854		-0.132323343689576
chr17	36493375	36494615	1241	7	6.00390068314471	0.00266299733700266	0.430324623779854	FSTL5	0.153225619626174
chr15	75274291	75275666	1376	43	6.00358819501689	0.00266499733500267	0.430324623779854	DGKZ	0.0993125252131873
chr5	40778471	40779353	883	50	6.0035261090698	0.00266599733400267	0.430324623779854	C2CD4C	0.125998421660861
chr12	19807486	19808975	1490	13	-6.00328053453994	0.00266599733400267	0.430324623779854	ESRRG	-0.100039371672441
chr6	112564160	112564347	188	10	6.00306537494909	0.00266699733300267	0.430324623779854	LDB2	0.166115120737876
chr19	49379307	49379905	599	16	6.00277343527119	0.00266799733200267	0.430324623779854	DCAF1	0.139988991549173
chr13	31518690	31519866	1177	10	-6.00250145606039	0.00266899733100267	0.430324623779854	STAM	-0.25148974801303
chr12	66003103	66003362	260	10	-6.00214792106948	0.00267099732900267	0.430324623779854		-0.102317448319387
chrX	6945088	6945978	891	14	-6.00157750054667	0.00267399732600267	0.430324623779854		-0.080263271776682
chr1	218364081	218364959	879	6	-6.00132696622337	0.00267399732600267	0.430324623779854	LOC121816976	-0.103911827261872
chr7	83475091	83475502	412	14	6.00123811246099	0.00267399732600267	0.430324623779854	BBOF1	0.13399255183847
chr8	10746575	10747647	1073	6	6.00062006176343	0.00267499732500268	0.430324623779854		0.158181361984072
chr12	34617075	34618378	1304	6	-6.00017047524423	0.00268099731900268	0.430324623779854		-0.309739170955294
chrX	55882216	55882678	463	37	5.99909637503035	0.00268499731500269	0.430324623779854	FOXP3	0.085519232942636
chr10	86279985	86280699	715	15	5.99852400888857	0.00268799731200269	0.430324623779854	RASA3	0.138981439980101
chr2	222608475	222612852	4378	33	-5.9975172798624	0.00269099730900269	0.430324623779854		-0.0835245029880996
chr3	27391771	27393953	2183	9	-5.99692561220903	0.00269399730600269	0.430324623779854		-0.164641150928867
chr21	38677202	38677813	612	28	5.99685137061513	0.00269399730600269	0.430324623779854	MARK2	0.0886485456581616
chr18	62639878	62640508	631	18	5.99664591036723	0.00269399730600269	0.430324623779854	EVL	0.11858913001259
chr21	46179230	46180620	1391	34	5.99558354878846	0.0026979973020027	0.430324623779854		0.0923196618130564
chr9	1105277	1107180	1904	25	-5.99394487927308	0.0027029972970027	0.430324623779854	LOC132657206	-0.0756711140588736
chr24	24542132	24544335	2204	32	-5.99298418831515	0.00270499729500271	0.430324623779854		-0.0937314076162188
chr2	95844885	95845467	583	8	5.9927734412332	0.00270499729500271	0.430324623779854	TEK	0.115870930152416
chr19	56069244	56070176	933	21	5.99237212988989	0.00270499729500271	0.430324623779854	LOC121817270	0.105410813780651
chr6	21456114	21456676	563	8	-5.98935854838746	0.00271899728100272	0.430324623779854	TRNAW-CCA	-0.181473347814703
chr1	191889734	191890702	969	10	5.98892186451075	0.00271999728000272	0.430324623779854	LOC121816644	0.0987877338020869
chr6	11531922	11532025	104	5	-5.98890782403171	0.00271999728000272	0.430324623779854		-0.166896142978326
chr11	53440765	53442300	1536	25	5.9888057763662	0.00271999728000272	0.430324623779854	TNRC6C	0.0882362787622264
chr3	220944465	220945363	899	18	5.98879966068347	0.00271999728000272	0.430324623779854		0.13879978813292
chr15	56677013	56678661	1649	31	5.98876874923852	0.00271999728000272	0.430324623779854		0.138746207791063
chr14	29225766	29226788	1023	8	-5.98821535547634	0.00271999728000272	0.430324623779854	CDH8	-0.120615805359054
chr20	24934883	24935342	460	14	5.98820853144678	0.00271999728000272	0.430324623779854	LOC132658305	0.130122271876063
chrX	50811897	50812424	528	37	5.98726582318818	0.00272399727600272	0.430324623779854	LOC132658786	0.0637325037023328
chr26	24468271	24469973	1703	23	5.98588194997522	0.00273099726900273	0.430324623779854		0.0996735843950003
chr17	1613016	1617001	3986	14	-5.98456962829414	0.00273799726200274	0.430324623779854		-0.163243937427393
chr24	41326807	41328179	1373	60	5.98339615389694	0.00274199725800274	0.430324623779854	SNX8	0.0875517034079813
chr17	33633644	33634176	533	5	5.98187874961126	0.00274699725300275	0.430324623779854		0.221895818402698
chr26	9847955	9848758	804	5	-5.98169265151715	0.00274899725100275	0.430324623779854		-0.173056319004166
chr7	12223197	12223990	794	13	5.9812284242111	0.00275099724900275	0.430324623779854		0.117411518792784
chr5	45646324	45647988	1665	7	-5.98081954743391	0.00275399724600275	0.430324623779854		-0.256412599351842
chr12	40775023	40776231	1209	14	5.98024021994917	0.00275899724100276	0.430324623779854	TNFRSF1B	0.114555928782314
chr2	159405701	159406058	358	10	5.97993240249859	0.00275999724000276	0.430324623779854		0.104192811218283
chr9	1410451	1412357	1907	13	-5.97908916953036	0.00276199723800276	0.430324623779854		-0.131586369790206
chr18	27596471	27597174	704	37	5.97865509815918	0.00276299723700276	0.430324623779854	LOC101113627	0.165776678627584
chrX	100217329	100218623	1295	7	-5.97854020754289	0.00276299723700276	0.430324623779854	LOC105605577	-0.266227622004306
chr2	241548567	241548922	356	14	-5.97838201224098	0.00276299723700276	0.430324623779854		-0.130796645861474
chr12	22868384	22869201	818	17	5.97802690286849	0.00276399723600276	0.430324623779854	RAB3GAP2	0.21972229822876
chr19	42944799	42945417	619	11	5.97742811070173	0.00276499723500277	0.430324623779854	ACOX2	0.114962084332554
chrX	29206051	29206941	891	6	-5.97700988508892	0.00276499723500277	0.430324623779854		-0.145272557371394
chr21	27538411	27540849	2439	32	-5.97664398961031	0.00276799723200277	0.430324623779854	KIRREL3	-0.0892521770943741
chr1	76646113	76649820	3708	18	-5.97628416065767	0.00277099722900277	0.430324623779854		-0.123091891743265
chr1	161836720	161838100	1381	7	-5.97604100019668	0.00277099722900277	0.430324623779854		-0.252039969031698
chr20	26813000	26813917	918	20	5.97415924101123	0.00277899722100278	0.430324623779854		0.156784006828669
chr2	5278810	5279546	737	8	-5.97394093909886	0.00277999722000278	0.430324623779854		-0.125286769506317
chr2	196647223	196649454	2232	11	-5.97389280477903	0.00277999722000278	0.430324623779854		-0.153218821122372
chr15	81537293	81537923	631	24	5.97338567272345	0.00278099721900278	0.430324623779854	STX3	0.147110495250641
chr1	102111863	102113744	1882	70	-5.97308278709552	0.00278199721800278	0.430324623779854	LOC101120969	-0.0911949112100727
chr12	20712592	20713650	1059	6	-5.97153750333648	0.00278599721400279	0.43044963658947		-0.329348338841704
chr1	113649662	113650564	903	9	-5.97135130159182	0.00278799721200279	0.43044963658947	C1H1orf226	-0.18626902517883
chr3	32730753	32731199	447	12	5.96687349499025	0.00281099718900281	0.43359697012396	DNMT3A	0.0933160483929179
chr24	35035409	35037373	1965	36	5.96605468293763	0.00281499718500281	0.433810425855002	ORAI2	0.081189142828597
chr7	74652874	74653916	1043	8	5.96367095862413	0.00282599717400283	0.434607045613746	MTHFD1	0.120795418301087
chr6	2241757	2245033	3277	20	-5.96358448306996	0.00282699717300283	0.434607045613746	MARCHF1	-0.0904817040971038
chrX	113876833	113877433	601	30	5.96265497164538	0.00283199716800283	0.434607045613746	BCORL1	0.112376294493046
chr20	11734754	11735814	1061	32	-5.96263480795409	0.00283199716800283	0.434607045613746		-0.100282206131097
chr12	28237404	28237796	393	11	-5.96227528378461	0.00283399716600283	0.434607045613746	PYCR2	-0.144550676352173
chr8	75393960	75394724	765	14	5.96075779898144	0.00283899716100284	0.434607045613746		0.135907175064549
chr2	196357010	196358028	1019	12	-5.96027578647949	0.00284099715900284	0.434607045613746		-0.174831617770733
chr12	77252077	77252820	744	12	5.95962253994287	0.00284699715300285	0.434607045613746	LOC121816067	0.120048424490018
chr12	58426457	58427217	761	9	-5.95955177244792	0.00284799715200285	0.434607045613746		-0.238398258948743
chr18	60031399	60034405	3007	23	-5.95951006495759	0.00284899715100285	0.434607045613746		-0.08878770225463
chr3	8533158	8534547	1390	35	5.95922355525947	0.00284899715100285	0.434607045613746	STXBP1	0.0881224932770681
chr3	209631641	209632405	765	11	5.95665249994113	0.00285799714200286	0.435483806940435	LPAR5	0.124712175610967
chr3	136597869	136598897	1029	21	5.95585584139022	0.00285999714000286	0.435483806940435	LOC121819115	0.105658953570989
chr12	76560986	76563189	2204	35	5.9554983609316	0.00286399713600286	0.435692789995283	NEK7	0.0802039400033486
chrX	1793230	1795940	2711	36	-5.95428333832131	0.00287199712800287	0.43650934167581	LOC105605336	-0.0920156886684964
chr12	72828524	72831498	2975	22	-5.95294326747629	0.00287899712100288	0.437172549091187		-0.134561240375317
chr11	33455312	33455761	450	10	5.95184909176367	0.00288199711800288	0.437227703668911	SPECC1	0.143584353762877
chr16	71149418	71149965	548	18	-5.94777698410415	0.00290499709500291	0.437716097107635		-0.111247920201613
chr9	78736731	78738381	1651	24	-5.94654916985299	0.00290799709200291	0.437716097107635		-0.117511080126559
chr14	38556334	38557412	1079	18	5.94554941640268	0.00291199708800291	0.437716097107635	TXNL4B	0.118265837519002
chr11	53185555	53185978	424	14	5.94425946059932	0.00291999708000292	0.437716097107635	LOC114116952	0.103862277857322
chr26	39654946	39655523	578	27	5.94408541219754	0.00292099707900292	0.437716097107635	RARB	0.0877264960876115
chrX	9253792	9254244	453	44	5.94305369158476	0.00292299707700292	0.437716097107635	LOC101118248	0.0894302883124437
chr1	110718665	110720215	1551	10	5.9429893520653	0.00292299707700292	0.437716097107635	CRP	0.127786111732394
chr26	17600018	17601282	1265	11	-5.93835636313632	0.00293899706100294	0.437716097107635	LOC132658698	-0.173283471163013
chr13	53682223	53682863	641	9	5.93809340907876	0.00294199705800294	0.437716097107635	ZBTB46	0.112809995524415
chr20	46621029	46621795	767	10	5.93763489107708	0.00294299705700294	0.437716097107635		0.116180686407924
chr22	50631032	50631694	663	21	5.93758413356222	0.00294299705700294	0.437716097107635	INPP5A	0.132749895601736
chr22	44541769	44543086	1318	11	-5.93716786687926	0.00294599705400295	0.437716097107635		-0.168395852042998
chr12	49265465	49266761	1297	25	5.93682271523012	0.00294699705300295	0.437716097107635	PRDM16	0.0950116359200041
chr18	67961215	67961379	165	6	-5.93589224155321	0.00294899705100295	0.437716097107635		-0.108462128551417
chr1	272892555	272895420	2866	14	-5.93556049258682	0.00295299704700295	0.437716097107635	COL6A5	-0.17623969431637
chr9	41477790	41479464	1675	30	-5.93464305920698	0.00295499704500295	0.437716097107635	LOC132657174	-0.080664115924844
chr14	61773954	61774468	515	15	-5.93429310436867	0.00295499704500295	0.437716097107635	LOC101120904	-0.23789546038574
chr6	19808729	19810028	1300	7	-5.93204117478537	0.00296399703600296	0.437716097107635	GSTCD	-0.368937418579677
chr21	42535466	42536361	896	17	5.93175692491988	0.00296499703500296	0.437716097107635	TESMIN	0.109723561394654
chr11	23081426	23083355	1930	44	5.93093847043082	0.00297099702900297	0.437716097107635	SMG6	0.0996883196511242
chr12	74563499	74564242	744	26	5.93067725092411	0.00297399702600297	0.437716097107635	PLXNA2	0.142628754947356
chr5	6356332	6356913	582	19	-5.93036510804206	0.00297699702300298	0.437716097107635	EPS15L1	-0.133196596661149
chr5	6648563	6649415	853	18	5.92985577105534	0.00297799702200298	0.437716097107635	HSH2D	0.111366756306264
chr18	28300929	28301120	192	12	5.92885361261019	0.00298299701700298	0.437716097107635	SH2D7	0.0803887981512823
chr11	31113975	31114382	408	7	5.92879640405873	0.00298399701600298	0.437716097107635	ELAC2	0.107249593660856
chr26	14068042	14068595	554	14	5.92872840300654	0.00298399701600298	0.437716097107635	IRF2	0.0934841643701132
chr21	34410769	34411499	731	6	-5.92830986283055	0.00298799701200299	0.437716097107635		-0.13706231841386
chr21	27428305	27429671	1367	11	-5.92745501144394	0.002994997005003	0.437716097107635	KIRREL3	-0.122440296466103
chr19	48880441	48881143	703	16	5.92733172803883	0.002995997004003	0.437716097107635		0.0946914273097232
chr1	96345603	96346683	1081	7	-5.92697572192914	0.002997997002003	0.437716097107635		-0.202452729394024
chr15	75592771	75595910	3140	112	5.92648483629916	0.002997997002003	0.437716097107635	F2	0.0976999546861477
chr14	36112702	36113903	1202	19	-5.92646584881299	0.002997997002003	0.437716097107635	LOC101121621	-0.139938775663304
chr14	33696915	33697355	441	18	5.92610799221165	0.003000996999003	0.437716097107635		0.121345712682935
chr2	108006465	108010033	3569	29	-5.92564406971612	0.003002996997003	0.437716097107635		-0.0973851460763706
chr1	264457084	264457714	631	13	-5.92513334478479	0.00300599699400301	0.437716097107635	LOC114110470	-0.152307545923281
chr11	14175368	14175988	621	19	5.92505838800935	0.00300599699400301	0.437716097107635	LOC132657328	0.100812512378777
chr1	228291617	228292876	1260	13	5.9249396609388	0.00300599699400301	0.437716097107635	SCHIP1	0.244303448438201
chr3	82982857	82983913	1057	7	-5.92490260531057	0.00300699699300301	0.437716097107635		-0.102490271471637
chr2	223086550	223087772	1223	7	-5.92363609978738	0.00300899699100301	0.437716097107635		-0.255681499492807
chr16	57447906	57449181	1276	13	-5.92337063385814	0.00301199698800301	0.437716097107635	FBXL7	-0.113536377789982
chr8	31977030	31977759	730	11	5.92294064881198	0.00301399698600301	0.437716097107635	PREP	0.153660548879011
chr12	48455236	48455697	462	8	-5.92259929832463	0.00301599698400302	0.437716097107635		-0.270103213144726
chrX	24020093	24021982	1890	13	-5.92246527135963	0.00301599698400302	0.437716097107635	LOC114111800	-0.228165215750242
chr5	14260073	14260154	82	5	5.92205649802494	0.00301899698100302	0.437716097107635		0.150263106387164
chr22	45168568	45169517	950	11	-5.92183352481285	0.00301899698100302	0.437716097107635	ADAM12	-0.163550899114601
chr4	17418882	17419913	1032	6	-5.92121282080104	0.00302199697800302	0.437716097107635	NXPH1	-0.0941026694638017
chr1	276232513	276232803	291	6	-5.92044675023368	0.00302299697700302	0.437716097107635		-0.141885852230167
chr3	104218061	104218566	506	8	5.92009304280761	0.00302399697600302	0.437716097107635		0.124018752896952
chr1	188924224	188925445	1222	21	5.91968883614744	0.00302499697500303	0.437716097107635	MYLK	0.0928790841399505
chr12	20216396	20217526	1131	21	5.91963415750696	0.00302499697500303	0.437716097107635	GPATCH2	0.156643250916628
chr5	57620303	57620538	236	8	5.91934948851605	0.00302599697400303	0.437716097107635	FBXO38	0.0813792591197641
chr17	55759701	55760546	846	12	5.91921495698792	0.00302799697200303	0.437716097107635	PRKAB1	0.136715786497339
chr4	5992956	5993312	357	7	5.91697051202914	0.00303799696200304	0.437716097107635	GRB10	0.145956811079484
chr8	1260270	1261814	1545	5	-5.91685220474175	0.00303899696100304	0.437716097107635		-0.156759697797258
chr14	2561485	2561990	506	32	5.91483323767961	0.00304699695300305	0.437716097107635		0.14050629709412
chr1	254488691	254494913	6223	26	-5.91474819848729	0.00304699695300305	0.437716097107635		-0.113072625302247
chr5	18096598	18097288	691	17	5.91448464311278	0.00304899695100305	0.437716097107635	PIP5K1C	0.119055662570492
chr21	25811686	25811991	306	21	5.91410662515385	0.00304899695100305	0.437716097107635	ROBO4	0.124005625664356
chr12	48478151	48478702	552	29	5.91399289402601	0.00304999695000305	0.437716097107635		0.156173546110188
chr20	44291883	44292603	721	17	5.91358533646572	0.00305099694900305	0.437716097107635	NEDD9	0.133745576690674
chr3	80243830	80244476	647	13	-5.91354719388959	0.00305099694900305	0.437716097107635		-0.181883688114108
chr2	135469669	135469777	109	7	-5.91289692849226	0.00305499694500305	0.437716097107635	WIPF1	-0.204386847860226
chr16	61986850	61987584	735	17	5.91195296090229	0.00306099693900306	0.437716097107635	CTNND2	0.135923800252068
chr6	112709123	112711169	2047	13	-5.91157400030793	0.00306199693800306	0.437716097107635	LDB2	-0.126422410563135
chr4	67131251	67131638	388	15	5.91111124618968	0.00306499693500306	0.437716097107635		0.0909403627003554
chr2	110917618	110918674	1057	10	-5.91110591619586	0.00306499693500306	0.437716097107635		-0.132618164811214
chr5	83104279	83105925	1647	6	5.91108666873601	0.00306499693500306	0.437716097107635		0.327072984852067
chr1	49725686	49726557	872	7	-5.91107481093995	0.00306499693500306	0.437716097107635		-0.224829679108059
chrX	1798413	1798980	568	11	-5.90987910372197	0.00306999693000307	0.437716097107635	LOC105605336	-0.229556981606982
chr16	71032238	71032728	491	17	5.90974578205035	0.00306999693000307	0.437716097107635	LOC121816830	0.138918216170815
chr3	218696325	218696431	107	6	5.90849630149086	0.00307799692200308	0.438479700695557	SREBF2	0.110838238455498
chr3	8368321	8369237	917	21	5.90623424180759	0.00309099690900309	0.439441187590463	ENG	0.117011102942149
chr6	112953568	112955078	1511	32	5.90542308323995	0.0030959969040031	0.439441187590463	LDB2	0.086581685077475
chr9	3878602	3880686	2085	20	-5.90536062777362	0.0030959969040031	0.439441187590463	COL19A1	-0.128799867917959
chr13	18895661	18896237	577	11	5.90503073701454	0.0030979969020031	0.439441187590463		0.132531851333955
chr8	78183780	78186755	2976	17	5.90494547920265	0.0030979969020031	0.439441187590463		0.154323901330596
chr26	2590107	2590839	733	15	-5.90221863757993	0.00311299688700311	0.439462139485229	CSMD1	-0.19155053084393
chrX	103014909	103016896	1988	16	5.90194197155444	0.00311499688500312	0.439462139485229		0.100372387174718
chr3	2871841	2872768	928	25	5.90190627980119	0.00311499688500312	0.439462139485229		0.149364217788289
chr21	45984777	45985287	511	5	-5.90167538393135	0.00311699688300312	0.439462139485229	LSP1	-0.101779713497542
chr5	75850508	75851007	500	9	5.90101925808612	0.00312099687900312	0.439462139485229		0.139829434750385
chr10	79885489	79886949	1461	7	-5.90096265925803	0.00312099687900312	0.439462139485229		-0.158615932082267
chr14	2527991	2529013	1023	13	-5.90093222101676	0.00312099687900312	0.439462139485229		-0.143195534039497
chr2	2213687	2214315	629	13	5.90070530165085	0.00312099687900312	0.439462139485229	STOM	0.0928765828008921
chr10	71073522	71076096	2575	14	-5.90052501616401	0.00312199687800312	0.439462139485229	LOC106991387	-0.12646358889819
chr15	69029728	69034895	5168	30	-5.89942489646241	0.00312799687200313	0.439560435015836		-0.0951526953479428
chr7	51546395	51547001	607	12	5.89908409233922	0.00312799687200313	0.439560435015836		0.120944306615054
chr21	8342925	8343302	378	20	5.89655873356533	0.00313799686200314	0.440592296071548	LOC121817470	0.104647277552213
chr20	15410569	15410990	422	8	5.89569855233291	0.00314599685400315	0.44129657643991	FOXP4	0.112419559416061
chr15	53274450	53276873	2424	48	5.89457689160309	0.00315099684900315	0.44129657643991	LOC121816702	0.113667772470124
chr9	92574071	92574627	557	6	-5.8945389775252	0.00315099684900315	0.44129657643991		-0.153000124425425
chr1	263510519	263510707	189	9	5.89081165516418	0.00317699682300318	0.442777399371361	SLC37A1	0.153371303845498
chr6	118382257	118382742	486	14	-5.88771965525837	0.0031979968020032	0.442777399371361	TMEM271	-0.127102057943134
chr18	62866254	62867823	1570	52	5.88748842917572	0.0031979968020032	0.442777399371361		0.0779627181522406
chr12	74576377	74577177	801	21	5.88744176137268	0.0031979968020032	0.442777399371361	PLXNA2	0.104184795643523
chr26	37267572	37268183	612	25	5.88718978021773	0.0031979968020032	0.442777399371361	CSGALNACT1	0.085327906015246
chr4	58353706	58354758	1053	10	5.88675772534572	0.0031999968000032	0.442777399371361	IMMP2L	0.129983267279129
chr24	16742954	16743855	902	19	-5.88649390240569	0.0032019967980032	0.442777399371361		-0.0807092696692712
chr17	52810617	52811229	613	5	-5.88595481850088	0.0032019967980032	0.442777399371361		-0.128483276709268
chr2	223314513	223316017	1505	11	-5.8859000285132	0.0032029967970032	0.442777399371361		-0.115319524106425
chr10	7629504	7631629	2126	11	-5.88527928882879	0.00320599679400321	0.442777399371361		-0.125935671892273
chr25	40896002	40896557	556	15	5.88461772599859	0.00321199678800321	0.442777399371361		0.161030906992772
chr15	36606019	36606612	594	30	5.88443068624622	0.00321199678800321	0.442777399371361		0.09591926039612
chr1	111908949	111915132	6184	34	-5.88434166049328	0.00321299678700321	0.442777399371361	LOC121820685	-0.077823389941322
chr17	33114300	33120362	6063	23	5.88421601903847	0.00321399678600321	0.442777399371361		0.142346781986515
chr3	81089944	81090811	868	17	5.88332537707119	0.00321699678300322	0.442777399371361		0.113086965517548
chr9	36683293	36685010	1718	12	-5.88327017125547	0.00321799678200322	0.442777399371361		-0.224604490234895
chr2	245124456	245125637	1182	31	5.88322940382447	0.00321799678200322	0.442777399371361	ECE1	0.161129828549994
chrX	110041964	110045794	3831	17	-5.88200406604308	0.00322099677900322	0.442777399371361		-0.118328100325414
chr21	20907202	20912120	4919	25	-5.88172718388174	0.00322199677800322	0.442777399371361	NELL1	-0.0870409932268152
chr1	124827265	124828463	1199	10	-5.88149928294695	0.00322199677800322	0.442777399371361	TIAM1	-0.141705684322908
chr18	62656073	62656670	598	30	5.88142304913082	0.00322199677800322	0.442777399371361	EVL	0.0957743891343374
chr6	118190118	118190486	369	19	-5.88085069968561	0.00322299677700322	0.442777399371361	CPLX1	-0.0758369401025111
chr23	61045487	61045760	274	16	5.88046231777566	0.00322399677600322	0.442777399371361	TNFRSF11A	0.118982815622486
chr2	108109348	108110262	915	11	-5.87929461358366	0.00322999677000323	0.442777399371361		-0.148265871454615
chr3	57060333	57061302	970	7	5.87926919736807	0.00322999677000323	0.442777399371361	TCF7L1	0.106937117510277
chr3	98855691	98857549	1859	18	-5.87916876656107	0.00323099676900323	0.442777399371361		-0.105622715915701
chr2	197484253	197485657	1405	11	-5.87614199459237	0.00324399675600324	0.443336000930238		-0.117546930690767
chr3	1905618	1905895	278	18	5.87604689182809	0.00324499675500324	0.443336000930238	RXRA	0.132595966860346
chr3	134254639	134255180	542	11	5.87458420446657	0.00325299674700325	0.443336000930238	SMIM41	0.118656287319518
chr15	65302046	65302557	512	9	-5.87355069714483	0.00325699674300326	0.443336000930238	LDLRAD3	-0.105415348198212
chr22	5293171	5296007	2837	17	-5.87268871651255	0.00325999674000326	0.443336000930238	PCDH15	-0.211848061651779
chr2	206570814	206571950	1137	14	-5.87239524156572	0.00326099673900326	0.443336000930238		-0.217285384764078
chr16	11961867	11962075	209	6	5.87239033738545	0.00326099673900326	0.443336000930238		0.242011050592121
chr5	105229798	105230358	561	17	-5.8712629465741	0.00326599673400327	0.443336000930238		-0.120717041810443
chr7	41657337	41657888	552	9	5.87121441598444	0.00326599673400327	0.443336000930238	MAP4K5	0.111824284950083
chr7	39654893	39655751	859	5	-5.86880996791187	0.00327899672100328	0.443336000930238		-0.115408009617002
chr2	10228795	10230538	1744	21	5.86605372339335	0.00328999671000329	0.443336000930238	RGS3	0.133629997314488
chr5	15039366	15043254	3889	31	-5.86572739832315	0.00329199670800329	0.443336000930238	LOC101106076	-0.0765535370375911
chr6	118332508	118333500	993	40	5.86533281924329	0.00329199670800329	0.443336000930238	LOC121819861	0.146948874961113
chr13	28315937	28317213	1277	7	-5.86532959718056	0.00329199670800329	0.443336000930238	FRMD4A	-0.13900560193425
chr6	66698638	66698933	296	7	-5.86480156611389	0.0032959967040033	0.443336000930238	LOC114115494	-0.143714030260373
chr14	66393238	66394246	1009	87	5.86426520034424	0.0033009966990033	0.443336000930238	ZBTB45	0.0988125009722263
chr17	1680162	1682950	2789	16	-5.86331544538927	0.00330499669500331	0.443336000930238	TLL1	-0.142541915713554
chr21	42120816	42121316	501	12	5.86331510774842	0.00330499669500331	0.443336000930238		0.141832768659249
chr3	213314077	213314480	404	13	5.86308453097708	0.00330599669400331	0.443336000930238	LOC121819225	0.11817351531991
chr3	69392985	69393932	948	28	5.86298513616088	0.00330699669300331	0.443336000930238	SPTBN1	0.130949452230603
chr8	86776482	86776990	509	13	-5.86297541724973	0.00330699669300331	0.443336000930238		-0.143112768550836
chr25	2282737	2283552	816	47	5.862546645804	0.00330699669300331	0.443336000930238		0.0782792393765829
chr5	105846832	105847120	289	12	5.86193293914418	0.00330899669100331	0.443336000930238	LOC121819713	0.331816426566852
chr17	1163477	1166790	3314	23	-5.8599668789551	0.00331799668200332	0.443336000930238		-0.133554556315289
chr3	175011712	175012496	785	5	-5.85971229094054	0.00331899668100332	0.443336000930238		-0.256448966202005
chr7	62170973	62171706	734	11	-5.85890132397258	0.00332399667600332	0.443336000930238		-0.138772794745933
chr15	31100884	31103189	2306	13	-5.85878466053299	0.00332499667500333	0.443336000930238	GRIK4	-0.220925056514134
chr5	58298944	58299233	290	5	5.85856615065299	0.00332599667400333	0.443336000930238	ABLIM3	0.0824960373277682
chr19	29741920	29742749	830	11	5.85840861907357	0.00332799667200333	0.443336000930238		0.156416817144853
chr6	105812649	105813978	1330	19	-5.85804523833266	0.00332999667000333	0.443336000930238	SLC2A9	-0.179984339482428
chr17	3014805	3016221	1417	9	5.85799067725733	0.00332999667000333	0.443336000930238		0.109253161880006
chr18	55482871	55483531	661	19	5.85777463823688	0.00332999667000333	0.443336000930238	ITPK1	0.0981173783369492
chr2	108183113	108184173	1061	9	-5.85750272558829	0.00333199666800333	0.443336000930238		-0.200904224686524
chrX	57717381	57717501	121	5	5.85735980948477	0.00333199666800333	0.443336000930238	RGN	0.162086753031024
chr19	6961249	6962137	889	12	5.85723494748573	0.00333299666700333	0.443336000930238	CMTM6	0.101188504513367
chr3	142350203	142350611	409	7	5.85718586377239	0.00333299666700333	0.443336000930238	TMEM117	0.101128546443881
chr9	94314051	94315335	1285	30	5.85700213356447	0.00333399666600333	0.443336000930238	DEPTOR	0.126853495601027
chrX	5310288	5312495	2208	28	-5.8561668555512	0.00333999666000334	0.443376499069544	LOC132658770	-0.110459236293641
chr2	105720539	105727021	6483	50	5.85587582128357	0.00334299665700334	0.443376499069544	DEFB134	0.134566322744931
chr19	18093945	18094512	568	7	-5.85566594885665	0.00334499665500334	0.443376499069544		-0.133775442335366
chr20	26669759	26670381	623	34	5.8556639611027	0.00334499665500334	0.443376499069544	MPIG6B	0.0725800689866184
chr18	55163293	55163972	680	12	5.85391018675886	0.00334999665000335	0.443684580277081	RIN3	0.0924201385994155
chrX	5917359	5918449	1091	9	-5.85290339018525	0.00335799664200336	0.444034804769023	ARSH	-0.240108467862987
chr3	100326243	100326386	144	7	5.85251298092219	0.00335799664200336	0.444034804769023		0.167806008083967
chr2	213839703	213840246	544	5	-5.85149622909816	0.00336299663700336	0.444115257235021	ERBB4	-0.129500820586634
chr2	117858767	117860078	1312	31	5.85115297381923	0.00336399663600336	0.444115257235021	LIMS2	0.110191379808812
chr3	179712195	179713737	1543	14	5.84916765221934	0.00336999663000337	0.444115257235021	RBFOX2	0.0906568458458289
chr14	56197754	56198287	534	13	5.84860034602758	0.00337199662800337	0.444115257235021	MYH14	0.139155011679823
chr3	57105942	57107471	1530	23	5.84854198618988	0.00337199662800337	0.444115257235021	TCF7L1	0.0971801092996471
chr18	67182623	67183539	917	44	5.84694964283655	0.00338499661500338	0.445251841821909	GPR132	0.102084106517279
chr6	69970556	69976062	5507	25	-5.84686342331834	0.00338599661400339	0.445251841821909		-0.146761338247401
chr3	2864029	2864632	604	21	5.84410330916354	0.0034009965990034	0.446605393394607	EGFL7	0.147615283652734
chr18	16206906	16207571	666	7	-5.84225802655982	0.00340999659000341	0.446605393394607		-0.131076037039401
chr3	42481109	42485111	4003	22	5.84221812490359	0.00340999659000341	0.446605393394607		0.146540271646568
chr10	52617351	52618058	708	10	5.8420784629503	0.00340999659000341	0.446605393394607	KCTD12	0.126603038650092
chr3	542101	543133	1033	33	5.8418868316527	0.00341099658900341	0.446605393394607		0.103125853411695
chr26	25628092	25628408	317	10	5.84103768128744	0.00341499658500342	0.446605393394607		0.126211822688509
chr12	35973029	35973662	634	11	-5.84044268336307	0.00341799658200342	0.446605393394607		-0.196550512996118
chr2	112104063	112105412	1350	24	5.83848520996052	0.00342299657700342	0.446605393394607	PALLD	0.0902250993342358
chr18	32341176	32341940	765	15	5.83846226626304	0.00342299657700342	0.446605393394607	LOXL1	0.0995561484772815
chr17	8177818	8178251	434	7	5.83799688122064	0.00342599657400343	0.446605393394607		0.311754304667233
chr9	4605498	4606094	597	10	5.83790113103851	0.00342699657300343	0.446605393394607	LMBRD1	0.14359439553909
chr12	1125791	1127384	1594	8	-5.83694692047809	0.00342899657100343	0.446605393394607		-0.185135728928621
chr8	36633422	36634404	983	5	5.83653208521664	0.00343299656700343	0.446605393394607	ASCC3	0.268799261059133
chr2	96362879	96363472	594	9	-5.83604141656535	0.00343399656600343	0.446605393394607		-0.151981906848096
chr17	1579075	1580349	1275	7	-5.83373499705975	0.00344699655300345	0.447723837319232		-0.120748369004624
chr12	73997569	74000732	3164	21	-5.83367075349057	0.00344799655200345	0.447723837319232		-0.140997894042971
chr7	28760199	28760726	528	7	5.83224498822764	0.00345799654200346	0.44797933305382		0.094554718131891
chr1	273515740	273516031	292	10	-5.83122706731022	0.00346099653900346	0.44797933305382	COLQ	-0.152196881858924
chr17	40724509	40725812	1304	12	-5.83061775858642	0.00346599653400347	0.44797933305382		-0.19523082539443
chr23	47039977	47040621	645	22	5.82944828256771	0.00346899653100347	0.44797933305382	KATNAL2	0.085021599131308
chr1	21134367	21135340	974	13	5.82887998455075	0.00346999653000347	0.44797933305382	MKNK1	0.0814696876703141
chr5	82451888	82456162	4275	20	-5.82873935599075	0.00346999653000347	0.44797933305382		-0.115260516831432
chr1	86412069	86412982	914	9	-5.82801177621683	0.00347699652300348	0.44797933305382	ELAPOR1	-0.0984514667803234
chr19	58980437	58981057	621	12	5.82785322572103	0.00347699652300348	0.44797933305382	CNBP	0.108487500169901
chrX	107220956	107221265	310	28	-5.82628858504699	0.00348699651300349	0.44797933305382	GRIA3	-0.094651622225307
chrX	115455381	115455576	196	5	5.82620912984321	0.00348699651300349	0.44797933305382	LONRF3	0.107064052822036
chr9	94534671	94535075	405	22	5.82611875137969	0.00348699651300349	0.44797933305382	COL14A1	0.153073697677802
chr6	43230393	43235523	5131	30	-5.82488996336596	0.00349199650800349	0.44797933305382		-0.113088340644982
chr2	225478439	225479306	868	5	-5.82429481971442	0.00349299650700349	0.44797933305382		-0.14891585237011
chr6	20403915	20404600	686	21	5.82383021483987	0.0034959965040035	0.44797933305382	TET2	0.162217623856584
chr1	114020922	114021313	392	6	5.82219555703162	0.0035009964990035	0.44797933305382	UHMK1	0.147731583087495
chr2	192128787	192132469	3683	12	-5.82206885186352	0.0035009964990035	0.44797933305382		-0.125895193626517
chr1	7896733	7897483	751	35	5.82148307233806	0.0035019964980035	0.44797933305382	LOC114114006	0.134049274405074
chr1	277543091	277544729	1639	25	-5.82124896715306	0.0035039964960035	0.44797933305382	KCNH8	-0.0829935319773305
chr12	68948131	68951015	2885	19	-5.82123195146788	0.0035039964960035	0.44797933305382		-0.100961102742459
chr1	130326979	130332072	5094	24	-5.82122494894579	0.0035039964960035	0.44797933305382		-0.108692971275669
chr21	32452187	32452544	358	6	-5.82100109685987	0.00350699649300351	0.448012798572937	NTM	-0.144932164257091
chr21	33081159	33085184	4026	38	-5.81999351709334	0.00351699648300352	0.448012798572937		-0.0706139766636169
chr23	58889538	58890152	615	16	5.81957114449168	0.00351799648200352	0.448012798572937	CCBE1	0.0833230689491258
chr11	19299762	19300629	868	13	5.8180996499086	0.00352799647200353	0.448012798572937	LGALS9	0.0922509395376189
chr5	106530502	106530926	425	11	5.81750928702129	0.00352899647100353	0.448012798572937		0.199196054682903
chr17	72792958	72793256	299	18	-5.81739750654702	0.00352899647100353	0.448012798572937		-0.0858678897768116
chr4	96926132	96926528	397	10	5.81710796361776	0.00353099646900353	0.448012798572937	LOC132659708	0.148820861441573
chr7	100402089	100402757	669	11	5.81660236471366	0.00353399646600353	0.448012798572937	TTC7B	0.16170577101993
chr3	98706924	98709097	2174	18	-5.81639562264281	0.00353599646400354	0.448012798572937		-0.0955040416149951
chr4	9116828	9118597	1770	20	-5.81571655222871	0.00353899646100354	0.448012798572937	CDK14	-0.0794961236076255
chr5	78599175	78599521	347	9	5.81560419024601	0.00353899646100354	0.448012798572937	RASGRF2	0.0835813743644312
chr3	175148947	175150241	1295	15	5.81527457620802	0.00353999646000354	0.448012798572937	NUAK1	0.0789503667464183
chr16	32221092	32223704	2613	21	5.81476456104477	0.00354199645800354	0.448012798572937	GHR	0.112827343953732
chr2	108552003	108555120	3118	17	-5.81474085936764	0.00354299645700354	0.448012798572937	LOC132659304	-0.134219838325979
chr19	2700118	2700681	564	23	5.81458046003155	0.00354499645500355	0.448012798572937	CMC1	0.0956785798929171
chr11	26931026	26931693	668	8	5.81297913688999	0.00355299644700355	0.448012798572937	ACAP1	0.101638138859407
chr12	71441086	71441768	683	15	5.81273761325232	0.00355599644400356	0.448012798572937	RD3	0.121606981321448
chr18	64019201	64019680	480	15	5.81267726949883	0.00355699644300356	0.448012798572937	LOC132658139	0.0917693189522027
chr1	204343674	204344411	738	23	5.81216273078743	0.00355799644200356	0.448012798572937	KLHL6	0.0896920128177047
chr7	24888467	24889276	810	10	-5.81188631463208	0.00356099643900356	0.448012798572937		-0.124764434400747
chr2	92311595	92312720	1126	9	-5.81166430140226	0.00356099643900356	0.448012798572937		-0.200643735595589
chr7	9725040	9725725	686	12	5.80972850689519	0.00357199642800357	0.448715814920549	LHFPL2	0.109961388873813
chr14	60577322	60578270	949	7	-5.80924490701071	0.00357199642800357	0.448715814920549		-0.148698893958347
chr25	8951556	8953071	1516	27	-5.80807149047835	0.00357799642200358	0.449129287433922		-0.104379546437385
chr1	100527513	100531601	4089	65	5.80773241613963	0.00358199641800358	0.449154237617524	ECM1	0.095551748829224
chr11	46094872	46095818	947	9	-5.80738665485334	0.00358499641500358	0.449154237617524	ITGB3	-0.280467472851119
chr10	84833111	84835774	2664	62	5.80620072219958	0.0035959964040036	0.449154237617524	ARHGEF7	0.109946361210384
chr18	22474224	22475076	853	11	-5.80617386408789	0.0035959964040036	0.449154237617524	HOMER2	-0.180389539926443
chr2	211994058	211999389	5332	21	-5.80444982726326	0.00361099638900361	0.449154237617524	MYL1	-0.12811949106533
chr6	24232016	24233045	1030	8	-5.80261051130778	0.00361999638000362	0.449154237617524		-0.286971264372272
chr2	5492526	5493619	1094	12	-5.80218042431877	0.00362199637800362	0.449154237617524		-0.1429886875774
chr7	71546089	71546827	739	9	5.80180541286304	0.00362299637700362	0.449154237617524	PRKCH	0.13035442434031
chr14	60953585	60954017	433	13	-5.80125506957393	0.00362899637100363	0.449154237617524	LOC101109994	-0.0783956429920955
chr21	37498672	37499224	553	10	5.8010786182664	0.00362999637000363	0.449154237617524	B3GAT3	0.138878805807006
chr5	107638287	107639989	1703	20	-5.80083750674094	0.00363199636800363	0.449154237617524		-0.080876366842136
chrX	72953936	72954346	411	6	-5.80004791668241	0.00363499636500364	0.449154237617524		-0.1420047997416
chr9	89575892	89576346	455	14	5.79936772824371	0.00364099635900364	0.449154237617524		0.118344204768035
chr11	2566791	2568794	2004	10	-5.79587381738947	0.00364999635000365	0.449154237617524		-0.23160259094144
chr12	71315602	71316186	585	20	5.79465443204237	0.00365799634200366	0.449154237617524	LOC132657479	0.086656438648094
chr18	60957942	60960970	3029	24	-5.79428319617112	0.00365999634000366	0.449154237617524		-0.102655927971908
chr1	107387517	107388276	760	10	-5.79325380080869	0.00366499633500366	0.449154237617524		-0.112450276417804
chr10	86186419	86187667	1249	36	5.79305724475624	0.00366499633500366	0.449154237617524	LOC114116649	0.100065080613764
chr14	26023641	26024025	385	18	-5.7928698950111	0.00366799633200367	0.449154237617524	SLC38A7	-0.148026468428915
chr6	36675501	36675992	492	13	5.79269032323909	0.00366899633100367	0.449154237617524	FAM13A	0.273851477741573
chr5	106342772	106343397	626	24	5.79235294067446	0.00367199632800367	0.449154237617524	MAN2A1	0.176647118265486
chr20	2933518	2934280	763	15	5.79191071602782	0.00367299632700367	0.449154237617524	PRIM2	0.0956900780309324
chr16	2675255	2675920	666	10	-5.79162771856218	0.00367299632700367	0.449154237617524	KCNIP1	-0.177482464639611
chr24	41842559	41844768	2210	50	5.79077512054932	0.00367599632400368	0.449154237617524	MICALL2	0.0935638951155677
chr1	264565430	264565936	507	12	5.7907614964701	0.00367599632400368	0.449154237617524		0.131299281517165
chr2	185759218	185760641	1424	59	5.79073181117665	0.00367599632400368	0.449154237617524		0.0854861310773028
chr7	7617315	7618206	892	16	5.79070971682267	0.00367599632400368	0.449154237617524		0.119636236011071
chr3	20030804	20031179	376	5	5.79004216485621	0.00367899632100368	0.449154237617524		0.0935665096956657
chr5	102250289	102251173	885	7	-5.78968763332923	0.00367999632000368	0.449154237617524		-0.304708471285388
chr20	46842865	46843470	606	13	5.78856843675817	0.00368799631200369	0.449154237617524		0.118378355378052
chr1	85316856	85317152	297	7	-5.78830128911528	0.00368899631100369	0.449154237617524	VAV3	-0.122290647158078
chr11	55113404	55114033	630	29	5.78826114325086	0.00368999631000369	0.449154237617524	UNC13D	0.0957754216781627
chr3	12411953	12412546	594	20	5.78819527970984	0.00368999631000369	0.449154237617524		0.100717482223447
chr12	19913064	19916748	3685	22	-5.78813607667809	0.00368999631000369	0.449154237617524		-0.119623742176993
chr11	14782911	14783657	747	34	5.78804399975337	0.00368999631000369	0.449154237617524	RFFL	0.121219240953377
chr2	111038064	111040532	2469	26	-5.78701803912659	0.0036969963030037	0.449154237617524		-0.122564639827016
chr3	169697265	169699415	2151	13	5.78650454184226	0.0036979963020037	0.449154237617524	BLTP3B	0.154024111719967
chr3	220021811	220022279	469	15	5.78606152491452	0.0037029962970037	0.449154237617524	SCUBE1	0.115806110567342
chr1	194174768	194178054	3287	24	5.78585936334817	0.0037049962950037	0.449154237617524		0.104928136912083
chr24	37471317	37472232	916	16	5.78579666739626	0.0037049962950037	0.449154237617524	ARPC1A	0.0944720537379767
chr1	169514439	169515870	1432	11	-5.78476344764807	0.00371099628900371	0.449154237617524		-0.127473555747067
chr7	87481350	87482971	1622	15	-5.78415477948335	0.00371599628400372	0.449154237617524	NRXN3	-0.179971413161227
chr11	53917467	53918164	698	20	5.78369293998955	0.00372099627900372	0.449154237617524	SEPTIN9	0.107581102083252
chr9	1329946	1331626	1681	10	-5.78339169043913	0.00372199627800372	0.449154237617524		-0.1330353576265
chr22	36772829	36773320	492	6	5.78325327540372	0.00372299627700372	0.449154237617524	HSPA12A	0.164295302734091
chr14	10832052	10832629	578	9	5.78271276648349	0.00372399627600372	0.449154237617524	LOC114117859	0.113015673658864
chr1	27187195	27187409	215	7	5.78058588025164	0.00373599626400374	0.449154237617524	ZYG11B	0.104907136842305
chr9	1152190	1154314	2125	14	-5.78021980268389	0.00374099625900374	0.449154237617524		-0.122201295447456
chr6	104217659	104219034	1376	6	-5.77962706289327	0.00374499625500375	0.449154237617524	EVC2	-0.24161164084295
chr10	84381356	84382782	1427	40	5.7790001694689	0.00374799625200375	0.449154237617524	COL4A2	0.10030903978917
chr4	91106611	91107793	1183	5	-5.77874861295897	0.00374799625200375	0.449154237617524		-0.120250797264692
chrX	27784448	27784880	433	5	-5.77835491057259	0.00374999625000375	0.449154237617524	IL1RAPL1	-0.250239807500216
chr1	11216192	11216897	706	33	5.77802509899612	0.00375299624700375	0.449154237617524	STK40	0.0953941286375259
chr12	57894619	57898086	3468	26	-5.77781999476338	0.00375299624700375	0.449154237617524	BRINP2	-0.118898951578305
chr4	118838063	118839430	1368	55	5.77775631489186	0.00375399624600375	0.449154237617524		0.127498108445195
chr3	7371971	7372519	549	13	5.77763961298464	0.00375399624600375	0.449154237617524	DOLPP1	0.105248462544969
chr25	187509	189525	2017	21	5.7774162834784	0.00375499624500376	0.449154237617524	LOC114110881	0.105218105795993
chrX	57169466	57170774	1309	71	5.77725870778074	0.00375499624500376	0.449154237617524	UXT	0.0769045746965388
chr2	127871649	127872432	784	11	5.77724440297135	0.00375499624500376	0.449154237617524	ITPRID2	0.0912029048619334
chrX	64647117	64647544	428	9	5.77717877073129	0.00375499624500376	0.449154237617524	NHSL2	0.144255028874624
chr20	1110929	1111610	682	10	-5.777104452977	0.00375499624500376	0.449154237617524		-0.109439263949851
chrX	27828452	27829207	756	10	5.77544376517457	0.00376899623100377	0.449154237617524	IL1RAPL1	0.183098740535442
chr14	1020292	1020688	397	19	5.77467731635734	0.00377199622800377	0.449154237617524	IL34	0.123634638577637
chr3	96988701	96989503	803	8	-5.7745402421841	0.00377199622800377	0.449154237617524	TACR1	-0.21412298129739
chr3	35298673	35299299	627	22	-5.77423049080029	0.00377299622700377	0.449154237617524		-0.10725994299304
chr2	60125693	60128807	3115	29	5.77351602295797	0.00377499622500377	0.449154237617524	LOC105607801	0.0960899808990662
chr3	103567682	103568592	911	28	5.7729377823642	0.00377999622000378	0.449154237617524	FAM178B	0.08786039540129
chr2	233357795	233359227	1433	30	5.77249721461299	0.00378799621200379	0.449154237617524		0.0771642901120609
chr6	41046257	41047691	1435	10	-5.77179253242482	0.00379099620900379	0.449154237617524	KCNIP4	-0.107434070345938
chr25	36139426	36142591	3166	28	-5.77118978585195	0.00379499620500379	0.449154237617524	NRG3	-0.0930113012928396
chr17	65442689	65443033	345	13	5.76931529912232	0.00380999619000381	0.449154237617524	KIAA1671	0.137179834754026
chr26	4454353	4455063	711	19	-5.76877898383485	0.00381199618800381	0.449154237617524		-0.102419925154998
chr4	106606472	106608931	2460	19	-5.76870595418036	0.00381299618700381	0.449154237617524		-0.132952394264822
chr16	57495350	57497196	1847	12	-5.76837459804754	0.00381699618300382	0.449154237617524	FBXL7	-0.116354208009756
chr11	57227460	57227977	518	11	5.76798056031277	0.00381799618200382	0.449154237617524		0.105676122142733
chr17	61334849	61335433	585	15	5.76705500963019	0.00382199617800382	0.449154237617524	TPCN1	0.0929020445636855
chr4	9097735	9098180	446	6	-5.76630205146357	0.00382499617500383	0.449154237617524	CDK14	-0.122350372026282
chr2	222668143	222671925	3783	18	-5.76620297374923	0.00382599617400383	0.449154237617524		-0.0936115574782503
chr3	222261773	222262545	773	11	5.76610054215748	0.00382599617400383	0.449154237617524		0.0983744716234551
chr3	2413489	2414261	773	36	5.76603959306765	0.00382599617400383	0.449154237617524	SARDH	0.117130848868377
chr18	17343711	17348583	4873	32	-5.76546228131136	0.00382999617000383	0.449154237617524	AGBL1	-0.0901552168996156
chr2	104634688	104635571	884	11	5.76503819387939	0.00382999617000383	0.449154237617524	SOX7	0.112640559414356
chr17	39415245	39415795	551	8	5.76444276909918	0.00383199616800383	0.449154237617524		0.171912378366189
chr14	17217822	17218751	930	11	-5.76289855534542	0.00384099615900384	0.449154237617524		-0.110620634357014
chr25	27138647	27139652	1006	18	5.76129833110487	0.00385299614700385	0.449154237617524	VSIR	0.0799535582332386
chr10	22234290	22234758	469	22	5.76117841631578	0.00385299614700385	0.449154237617524	FOXO1	0.0886237012772553
chr7	79557699	79558352	654	16	5.76056728220835	0.00385599614400386	0.449154237617524	SUSD6	0.102885435714574
chr1	67320000	67320606	607	13	5.75961373717259	0.00385599614400386	0.449154237617524	LRRC8D	0.0959063593289409
chr6	104110711	104112623	1913	26	5.75888008153156	0.00385899614100386	0.449154237617524	EVC	0.122836190263302
chrX	39849027	39849580	554	31	5.75801375304514	0.00386099613900386	0.449154237617524	ATP6AP2	0.0655830595623478
chr3	2923098	2923273	176	8	5.75779909317917	0.00386099613900386	0.449154237617524		0.0686837497651998
chr22	45185074	45186752	1679	29	-5.75770022192295	0.00386199613800386	0.449154237617524	ADAM12	-0.121836674292611
chr11	23063471	23066797	3327	73	5.75769768679062	0.00386199613800386	0.449154237617524	SMG6	0.0812586732430891
chr1	76583188	76583464	277	6	-5.75663551454283	0.00386899613100387	0.449154237617524		-0.097104763062666
chr4	28152236	28156003	3768	18	-5.75606125484289	0.00387099612900387	0.449154237617524	HDAC9	-0.0798497538165134
chr18	17518964	17522302	3339	24	-5.75570244124259	0.00387399612600387	0.449154237617524		-0.0909975254969668
chr7	70171168	70172607	1440	11	-5.75556885682572	0.00387599612400388	0.449154237617524		-0.103937560409366
chr21	13847852	13848973	1122	12	-5.75538179980935	0.00387699612300388	0.449154237617524		-0.242248418612957
chr3	27297818	27298701	884	9	5.75519532338266	0.00387799612200388	0.449154237617524		0.150894282732289
chr24	33236776	33237278	503	29	5.75462218869796	0.00388399611600388	0.449154237617524	NCF1	0.0904204335814904
chr9	26420883	26426528	5646	33	-5.75455708382609	0.00388499611500388	0.449154237617524		-0.106925082427619
chr1	111792559	111794954	2396	29	-5.75452179314	0.00388499611500388	0.449154237617524	LOC114117625	-0.0747434028347352
chr9	24357886	24358628	743	9	-5.75400781128909	0.00388899611100389	0.449154237617524		-0.0944567563000245
chr22	43998863	43999207	345	5	-5.75379038172799	0.00388999611000389	0.449154237617524	ZRANB1	-0.146061761500642
chr12	32013091	32013753	663	9	5.75366203018191	0.00388999611000389	0.449154237617524		0.151142548653971
chr5	83937437	83937866	430	6	5.75331188990074	0.00388999611000389	0.449154237617524		0.172718978273091
chr11	55335120	55335266	147	6	5.7530137398308	0.00389099610900389	0.449154237617524	LLGL2	0.145547699352678
chr21	21563826	21565233	1408	17	-5.75238838095818	0.00389499610500389	0.449154237617524	NELL1	-0.146262198388586
chr10	72152687	72157029	4343	19	-5.7521619292527	0.00389499610500389	0.449154237617524	LOC101109890	-0.115281280389554
chr1	277395726	277396303	578	12	-5.75213073425842	0.00389499610500389	0.449154237617524	KCNH8	-0.129918518366593
chr12	79941421	79942396	976	40	5.75202020159069	0.00389499610500389	0.449154237617524	LMOD1	0.0972766115143657
chr21	36917837	36919665	1829	34	5.75176266517338	0.0038979961020039	0.449154237617524	FADS2	0.0790001353716043
chr23	19105918	19106126	209	5	-5.7509832026577	0.0039039960960039	0.449154237617524		-0.140455880140188
chr12	49261286	49262005	720	18	5.75081749179842	0.0039039960960039	0.449154237617524	PRDM16	0.146827037365871
chr5	8054584	8055211	628	5	-5.75054421812017	0.0039039960960039	0.449154237617524		-0.158761118699285
chrX	103099879	103101651	1773	18	-5.75001749903489	0.00390799609200391	0.449154237617524		-0.154348566423472
chr12	19012161	19013714	1554	9	-5.74995549968664	0.00390799609200391	0.449154237617524	USH2A	-0.178123361234018
chr23	43273615	43275221	1607	36	5.7496559383268	0.00390799609200391	0.449154237617524	IMPA2	0.0936651064737848
chr5	6600244	6601491	1248	24	-5.74918504717597	0.00391099608900391	0.449154237617524	AP1M1	-0.127488413355997
chr3	97862657	97864013	1357	16	-5.74899864203737	0.00391099608900391	0.449154237617524		-0.0934334901821216
chr2	109382860	109384346	1487	7	-5.74813174931734	0.00391599608400392	0.449154237617524		-0.174239230252274
chr9	31189224	31191219	1996	12	5.74803304217887	0.00391699608300392	0.449154237617524	LOC101110602	0.255225432731029
chr17	22281370	22286114	4745	16	-5.74675619884519	0.00392599607400393	0.449154237617524		-0.120529657799174
chr26	12364504	12364928	425	26	5.7467249272298	0.00392599607400393	0.449154237617524	TENM3	0.088853332033684
chr1	246515439	246515837	399	43	5.74604565004739	0.00392799607200393	0.449154237617524	CHST2	0.121675154464421
chr24	5439452	5442086	2635	40	-5.74582989781217	0.00392799607200393	0.449154237617524	RBFOX1	-0.0881136896175199
chr2	245435087	245435474	388	6	5.74570932319988	0.00392899607100393	0.449154237617524	EIF4G3	0.184831245788218
chr25	10108972	10111664	2693	13	-5.7451216019903	0.00393299606700393	0.449154237617524		-0.0974357581094541
chr3	210288765	210291001	2237	34	-5.74493298964822	0.00393299606700393	0.449154237617524	ANO2	-0.101046538900982
chr19	45173110	45175510	2401	12	-5.74469933589383	0.00393399606600393	0.449154237617524	ERC2	-0.160484860267644
chr1	119845441	119848491	3051	44	5.74457281319716	0.00393599606400394	0.449154237617524	RCSD1	0.0970654323085465
chr3	7208457	7209102	646	15	5.74375584935885	0.00394199605800394	0.449154237617524		0.0746414745040865
chr3	66887551	66888122	572	6	5.74295369301185	0.00394499605500395	0.449154237617524		0.162189973004246
chr4	32774999	32775343	345	13	5.74267904591861	0.00394699605300395	0.449154237617524	GPNMB	0.107503931429226
chr1	278284199	278284730	532	23	5.7423201785093	0.00394799605200395	0.449154237617524	KAT2B	0.0944807256937922
chr13	82638341	82639471	1131	16	-5.74230563407808	0.00394799605200395	0.449154237617524		-0.0871685565980905
chr3	3052760	3053415	656	27	5.74187235596255	0.00394999605000395	0.449154237617524	SEC16A	0.101072800383488
chr21	9313980	9314491	512	7	5.74173683926816	0.00395199604800395	0.449154237617524	SYTL2	0.130630621971344
chr11	44984957	44985149	193	7	5.74087148965583	0.00396199603800396	0.449982343168342	LYZL6	0.130195806382835
chr14	57482515	57483987	1473	31	5.73953833462354	0.00397599602400398	0.451181479051079	IGLON5	0.137931487471544
chr18	31195986	31196516	531	20	-5.73930013780962	0.00397799602200398	0.451181479051079	C18H15orf39	-0.112602221737124
chr3	96783826	96787104	3279	21	-5.7381580083891	0.00398399601600398	0.451357960527285		-0.0945379155221299
chr2	109410361	109411602	1242	9	-5.73788774399623	0.00398499601500399	0.451357960527285		-0.236518163099794
chr5	1127346	1127622	277	9	-5.73652687887724	0.003995996004004	0.451605925575283	RNF130	-0.112536024994653
chr24	7230937	7231573	637	11	-5.73599420337565	0.003999996000004	0.451605925575283		-0.105721069889369
chr12	77692325	77695482	3158	33	-5.73531461875568	0.004003995996004	0.451605925575283		-0.0746254420837136
chr11	37690977	37692017	1041	28	5.73497768454998	0.004003995996004	0.451605925575283	HOXB1	0.140557841183332
chr21	27484808	27485472	665	14	-5.7344047979225	0.00400699599300401	0.451605925575283	KIRREL3	-0.114976818186095
chr12	23198342	23200438	2097	37	5.73428237378946	0.00400899599100401	0.451605925575283		0.0919295434584528
chrX	27770567	27771925	1359	6	-5.73333790362784	0.00401399598600401	0.451605925575283	IL1RAPL1	-0.241098182527353
chr5	102278817	102281395	2579	21	-5.73241181991026	0.00402099597900402	0.451605925575283		-0.11818701243872
chr2	128503422	128508271	4850	23	-5.732316410401	0.00402099597900402	0.451605925575283		-0.0850233158311234
chr1	93750118	93750349	232	10	5.73226823945707	0.00402099597900402	0.451605925575283		0.162548806730118
chr20	22217890	22219186	1297	10	-5.7315177071049	0.00402499597500403	0.451605925575283	CRISP1	-0.15283982950622
chr18	50775166	50776047	882	6	-5.73092952806488	0.00402799597200403	0.451605925575283		-0.173111729372687
chr21	28175499	28178426	2928	25	-5.73066500550674	0.00402899597100403	0.451605925575283		-0.0867461943795913
chr2	205171526	205172683	1158	8	5.730520673887	0.00403099596900403	0.451605925575283	NBEAL1	0.296629640095179
chr13	15178761	15182648	3888	51	-5.73047522305227	0.00403099596900403	0.451605925575283	CELF2	-0.0943716204547217
chr9	58767278	58770697	3420	31	-5.73036321162506	0.00403099596900403	0.451605925575283	SAMD12	-0.102282870245893
chr18	9863314	9864370	1057	9	-5.72918939269658	0.00403899596100404	0.451605925575283		-0.273550474365544
chr14	6055740	6055998	259	11	5.72857577090365	0.00404499595500404	0.451605925575283		0.0852844861127346
chr22	24286186	24286772	587	16	5.72744494841694	0.00404899595100405	0.451605925575283	COL17A1	0.1295281078931
chr9	856732	857647	916	12	-5.72743918093843	0.00404899595100405	0.451605925575283	KCNQ5	-0.0987792050951576
chr19	11250340	11251759	1420	22	5.72738226810846	0.00404899595100405	0.451605925575283	ITGA9	0.10732286318459
chr7	100718665	100719466	802	38	5.72690514281936	0.00405399594600405	0.451605925575283		0.0941705334381782
chr1	277648662	277649190	529	8	-5.72678356581105	0.00405499594500405	0.451605925575283	KCNH8	-0.153451845933794
chr18	11998986	12000344	1359	8	-5.72660650708128	0.00405499594500405	0.451605925575283		-0.148923993568056
chr10	73123595	73124544	950	18	-5.72603389077741	0.00405699594300406	0.451605925575283	HS6ST3	-0.143427425658029
chr3	77262802	77263479	678	18	5.72562943521315	0.00405799594200406	0.451605925575283	STPG4	0.16619042475787
chr3	69538834	69539459	626	12	5.72424502869645	0.00406899593100407	0.452475505997367	SPTBN1	0.110758870829038
chr22	44901194	44901793	600	17	5.72338817187673	0.00407199592800407	0.452475505997367	FANK1	0.188201019905043
chr17	57109340	57110044	705	11	5.72282902060278	0.00407399592600407	0.452475505997367		0.14142068632333
chr11	37675719	37676327	609	13	5.72222644202949	0.00407899592100408	0.452535681243583	LOC105608416	0.14515281122268
chr15	12532242	12537414	5173	14	5.72120187531843	0.00407999592000408	0.452535681243583		0.230811700719714
chr9	67264647	67265028	382	6	-5.7189408528496	0.00409299590700409	0.453674123197535		-0.128034105201395
chr1	87131727	87132334	608	16	5.71768928636443	0.0040989959010041	0.453819967232664		0.146416957909503
chr1	128610240	128612209	1970	7	-5.71582672808099	0.00410699589300411	0.453819967232664		-0.211892005237852
chr24	20159657	20164807	5151	15	-5.71579005314114	0.00410799589200411	0.453819967232664	LOC101114079	-0.105612292916145
chr21	30503745	30504210	466	9	5.71575380167148	0.00410799589200411	0.453819967232664		0.178636228517867
chrX	103012056	103013477	1422	12	5.71559485868772	0.00410799589200411	0.453819967232664		0.160198102420287
chrX	51001047	51002019	973	44	5.71528547394354	0.00411199588800411	0.453959418211021		0.0649331431015855
chr1	133517966	133519226	1261	14	-5.7140057566593	0.00411999588000412	0.45407494831549		-0.0986801538105694
chr12	78480917	78481621	705	33	5.71377708347407	0.00412099587900412	0.45407494831549		0.102607002974207
chr9	13878868	13879209	342	14	5.71337609962184	0.00412299587700412	0.45407494831549		0.113978892985297
chrX	103120810	103122372	1563	9	-5.71334725553359	0.00412399587600412	0.45407494831549		-0.22080390029284
chr10	29417759	29418319	561	9	-5.71169111146731	0.00413699586300414	0.454397972487273		-0.166506528035011
chr7	72460050	72462020	1971	9	-5.71118119138116	0.00414199585800414	0.454397972487273		-0.183496965565973
chr3	18331785	18332412	628	7	-5.71089210389739	0.00414499585500415	0.454397972487273		-0.122047436608426
chr1	228434078	228435847	1770	10	-5.7105553889443	0.00414599585400415	0.454397972487273	LOC106990363	-0.215037589087783
chr4	114860641	114861003	363	7	-5.71046911675001	0.00414799585200415	0.454397972487273		-0.189319395882403
chr14	52952795	52953410	616	11	5.70962755281781	0.00415199584800415	0.454397972487273	LOC121816534	0.130312395816503
chr13	17451519	17451902	384	5	5.70950418377095	0.00415199584800415	0.454397972487273	CCNY	0.0812656435173848
chr5	101606419	101608239	1821	15	-5.70820152883253	0.00416599583400417	0.454397972487273		-0.162141573071767
chr5	9236312	9237001	690	7	-5.70805115843339	0.00416699583300417	0.454397972487273	LOC121819591	-0.120785096629965
chr3	80431491	80432402	912	11	5.70799831820026	0.00416699583300417	0.454397972487273	ABCG5	0.101380300544933
chr1	5908249	5909343	1095	14	5.70791856425503	0.00416699583300417	0.454397972487273		0.20396337148762
chr9	32710207	32711180	974	24	5.70765280220703	0.00416699583300417	0.454397972487273	LOC132657166	0.109594982142176
chr11	61141268	61142137	870	34	5.70742849687381	0.00416699583300417	0.454397972487273		0.0848766915561081
chr19	48406346	48406854	509	8	5.70709350364798	0.00416799583200417	0.454397972487273	NT5DC2	0.175047082143974
chr3	14972773	14974429	1657	11	-5.70662415511945	0.00417099582900417	0.454397972487273		-0.125124944521701
chrX	38972102	38972777	676	5	-5.70630170557039	0.00417299582700417	0.454397972487273		-0.260227706945963
chr22	47655526	47658203	2678	24	-5.70610752509145	0.00417599582400418	0.454397972487273		-0.0817001294922282
chr12	18992937	18997650	4714	19	-5.7059468953767	0.00417699582300418	0.454397972487273	USH2A	-0.133573567599248
chr6	117285519	117285923	405	17	5.70582584420996	0.00417899582100418	0.454397972487273		0.0882598610017745
chr9	94524755	94526000	1246	21	5.70384417916864	0.0041959958040042	0.455947462794346	COL14A1	0.124802084262424
chr23	9511992	9513714	1723	7	-5.70270280164324	0.00420999579000421	0.456405835991825		-0.139458976392184
chr14	190451	191489	1039	29	-5.70172355505188	0.00421299578700421	0.456405835991825		-0.0808595544429396
chr13	82691837	82692429	593	9	-5.701373499333	0.00421899578100422	0.456405835991825		-0.128251350168937
chr11	8994936	8996934	1999	51	5.70109971759203	0.00422099577900422	0.456405835991825	TSPOAP1	0.0883955912313651
chr1	247194660	247195211	552	7	5.69998646699943	0.00422599577400423	0.456405835991825	XRN1	0.313690414835138
chr5	53775527	53777993	2467	10	-5.69997939370126	0.00422599577400423	0.456405835991825		-0.111522518823573
chr3	1947437	1948029	593	32	5.69986654474758	0.00422799577200423	0.456405835991825		0.090923009919949
chr8	12616541	12617290	750	9	5.69952001643249	0.00423199576800423	0.456405835991825	LOC132660194	0.110848130623668
chr2	231608750	231610310	1561	8	5.69942250821328	0.00423199576800423	0.456405835991825	DNER	0.183901694869989
chr3	42651234	42651730	497	6	-5.69928232115378	0.00423299576700423	0.456405835991825		-0.276082657844665
chr14	64817519	64818028	510	27	5.69927137659713	0.00423299576700423	0.456405835991825		0.0998937278378958
chr6	48492333	48494013	1681	6	-5.69870380881908	0.00423499576500424	0.456405835991825		-0.125524935236384
chr17	48186937	48187959	1023	10	5.69832883969699	0.00423599576400424	0.456405835991825		0.212544539961723
chr16	57391321	57391993	673	9	-5.69797672843467	0.00424099575900424	0.456459113949711		-0.142267416790807
chr1	237482822	237483682	861	11	5.69753037867549	0.00424199575800424	0.456459113949711	P2RY12	0.103538398867849
chr1	68659043	68659874	832	38	5.69680868981781	0.00424599575400425	0.456593236013768	LOC114115640	0.0732950670963028
chr10	63096085	63097944	1860	6	5.69557726389353	0.00425699574300426	0.457127989185077		0.330258262522675
chr11	53860723	53862030	1308	32	5.69529791591042	0.00425799574200426	0.457127989185077	SEPTIN9	0.107457353378399
chr16	32247222	32248284	1063	16	5.69487716178804	0.00426099573900426	0.457127989185077	GHR	0.0879377799331645
chr16	67876855	67877735	881	25	-5.69434527863232	0.00426199573800426	0.457127989185077		-0.0813991368053109
chr14	13261486	13262264	779	14	5.69307414848715	0.00426999573000427	0.457222611279309		0.114756526537372
chr3	67571226	67575018	3793	14	-5.69299091142666	0.00426999573000427	0.457222611279309		-0.111804423634017
chr11	19338869	19339838	970	25	5.69288046583271	0.00427199572800427	0.457222611279309	NOS2	0.176360207204959
chr22	45188678	45189091	414	6	-5.69247579843915	0.00427399572600427	0.457222611279309	ADAM12	-0.183202501580329
chr2	25412519	25416594	4076	32	-5.69175573812214	0.00428199571800428	0.457222611279309		-0.131294228691278
chr26	18683347	18684411	1065	14	-5.69009321048896	0.00429099570900429	0.457222611279309	MTUS1	-0.152477602081506
chr13	17471168	17472120	953	20	5.68992122779205	0.00429199570800429	0.457222611279309	CCNY	0.150617787197066
chr1	571239	572009	771	36	5.68991721021256	0.00429199570800429	0.457222611279309		0.0815751174044133
chr18	13620658	13621303	646	20	5.68970308052163	0.00429299570700429	0.457222611279309		0.155470351930152
chr5	28738983	28740289	1307	14	5.68940084232673	0.00429499570500429	0.457222611279309	SNX2	0.0916261122308274
chr13	24354271	24356446	2176	26	5.68867611272575	0.0042999957000043	0.457222611279309	KIAA1217	0.098712344651412
chrX	22462199	22462932	734	8	-5.68853650034661	0.0043029956970043	0.457222611279309		-0.136874347378474
chrX	95503159	95503501	343	25	5.68847931022272	0.0043029956970043	0.457222611279309		0.0698649541325497
chr6	20138415	20139898	1484	12	5.68841913820703	0.0043029956970043	0.457222611279309	PPA2	0.125153199317986
chr3	102466767	102467327	561	19	5.68812338607874	0.0043049956950043	0.457222611279309		0.0986078214372851
chr2	2680087	2680459	373	18	-5.68766798620985	0.00430699569300431	0.457222611279309		-0.125067330678189
chr21	40631801	40632438	638	14	5.68616134655732	0.00431799568200432	0.45780417263061	PACS1	0.12755667100208
chr2	108629610	108633277	3668	20	-5.6857718644737	0.00431799568200432	0.45780417263061	LOC132659304	-0.117189498288858
chr10	4267982	4269881	1900	9	-5.68377153432991	0.00433199566800433	0.458995009375598		-0.175560832409985
chr7	19159616	19160107	492	16	-5.68109927272038	0.00434899565100435	0.460006956608428	LOC132660120	-0.103585804834773
chr6	104574116	104578155	4040	34	-5.6808034754359	0.00435199564800435	0.460006956608428	STK32B	-0.0947556785253739
chr17	29720027	29720445	419	5	5.68077229147786	0.00435199564800435	0.460006956608428	PGRMC2	0.102790182941952
chr21	42320753	42321395	643	19	5.67991736002011	0.00435699564300436	0.460006956608428		0.106796843710871
chr13	38956261	38957633	1373	18	5.67961344608311	0.00436199563800436	0.460006956608428	RIN2	0.100700742149654
chrX	92741878	92742622	745	11	-5.67601093163847	0.00438499561500439	0.460006956608428		-0.196801531763676
chr22	33026153	33026801	649	12	5.67545876042614	0.00438599561400439	0.460006956608428	TCF7L2	0.118540962556014
chrX	74183963	74188523	4561	22	-5.67450766577566	0.00439099560900439	0.460006956608428		-0.0752538067334467
chr25	22866802	22868400	1599	5	-5.67388078470233	0.0043949956050044	0.460006956608428	CTNNA3	-0.114942195872901
chr21	39952995	39953534	540	15	5.67336192367244	0.0043979956020044	0.460006956608428		0.0967907746261048
chr8	13809660	13810694	1035	13	-5.67284844622	0.0044019955980044	0.460006956608428	NKAIN2	-0.0958419773705573
chr6	24940054	24941782	1729	17	-5.67132085619624	0.00441099558900441	0.460006956608428		-0.108318072977814
chr21	40325774	40327015	1242	28	5.67129111012551	0.00441099558900441	0.460006956608428	RNASEH2C	0.118770380677827
chr1	142163858	142166117	2260	16	-5.67035965843389	0.00441599558400442	0.460006956608428		-0.213272302249124
chr19	56580187	56581373	1187	12	5.66937116292054	0.00441899558100442	0.460006956608428	TSEN2	0.121575403271859
chr3	12966953	12968198	1246	10	-5.66937008875335	0.00441899558100442	0.460006956608428		-0.180381859038933
chr18	66413186	66413362	177	9	-5.66927262876391	0.00441999558000442	0.460006956608428	KIF26A	-0.126437507390109
chr15	70583448	70584070	623	5	-5.66920767971359	0.00441999558000442	0.460006956608428	LRRC4C	-0.270263580744142
chrX	113960174	113960869	696	21	5.66900860157035	0.00442199557800442	0.460006956608428	ELF4	0.0889670246588516
chr23	29088158	29091869	3712	16	5.66890093429487	0.00442199557800442	0.460006956608428	CDH2	0.109332605125039
chr17	40185582	40186445	864	8	-5.66889404161076	0.00442199557800442	0.460006956608428		-0.229131623251594
chr5	4937471	4938219	749	18	5.66869719076433	0.00442399557600442	0.460006956608428	LOC121819585	0.10142480892019
chr8	87635789	87636914	1126	6	-5.66829969625287	0.00442699557300443	0.460006956608428		-0.107995187010195
chr12	20738400	20740641	2242	23	-5.66753242088369	0.00442899557100443	0.460006956608428		-0.103246293893595
chr1	228066079	228069886	3808	26	5.66692018413101	0.00442999557000443	0.460006956608428	LOC105611838	0.0808180024355129
chr3	130884531	130886155	1625	17	5.66666172869844	0.00442999557000443	0.460006956608428	TMCC3	0.0831356834088709
chr23	41132608	41134083	1476	17	-5.66602189851205	0.00443499556500444	0.460006956608428	PTPRM	-0.0798810978218862
chr12	19940876	19942921	2046	13	-5.66467854989412	0.00444199555800444	0.460006956608428		-0.151258841801976
chr17	37894620	37896500	1881	6	-5.66420981192367	0.00444499555500445	0.460006956608428		-0.148370633206654
chr2	55824032	55824353	322	7	-5.66335651068276	0.00444999555000445	0.460006956608428		-0.278624615911382
chr13	53598164	53599166	1003	33	5.66330467653145	0.00444999555000445	0.460006956608428	UCKL1	0.090933142709643
chr3	3326590	3327678	1089	33	5.66323786203077	0.00445099554900445	0.460006956608428		0.107139586589254
chr8	33446176	33447389	1214	7	-5.66310027114897	0.00445099554900445	0.460006956608428		-0.166927960085236
chr3	2900630	2901298	669	26	5.6628101028789	0.00445299554700445	0.460006956608428		0.0981840770939722
chr22	27242499	27245468	2970	16	-5.66230637971143	0.00445799554200446	0.460006956608428	SORCS1	-0.112198293091824
chr6	21658545	21659407	863	8	-5.66095949683733	0.00446199553800446	0.460006956608428		-0.326157740555841
chr23	57588285	57588452	168	7	5.6606467142741	0.00446399553600446	0.460006956608428	NEDD4L	0.127433597857205
chr19	23821191	23822301	1111	15	-5.66060318105479	0.00446399553600446	0.460006956608428	LOC114108678	-0.0786996061933272
chr23	213870	218889	5020	36	-5.65928997581817	0.00446999553000447	0.460006956608428	LOC105613831	-0.09477941081637
chr8	54281961	54282043	83	5	-5.65902230907546	0.00447299552700447	0.460006956608428		-0.26219441817657
chr26	31997535	31998373	839	8	-5.65900990704953	0.00447299552700447	0.460006956608428	LOC132658701	-0.111434628076067
chr4	114936116	114936846	731	14	5.65791318628071	0.00447899552100448	0.460006956608428	LOC105615131	0.116875378850578
chr3	212707211	212707788	578	14	-5.65751128116496	0.00448199551800448	0.460006956608428	TULP3	-0.132356963450874
chr2	108536795	108538877	2083	13	-5.6574198407218	0.00448199551800448	0.460006956608428	LOC132659304	-0.165746691786514
chr18	62672779	62674480	1702	55	5.65671112797041	0.00448499551500448	0.460006956608428	EVL	0.0891082263474737
chr22	8653081	8654980	1900	21	5.65658373927673	0.00448499551500448	0.460006956608428	SGMS1	0.0999279210736662
chr10	19391904	19392684	781	15	5.65605972722043	0.00448999551000449	0.460006956608428	SETDB2	0.114078016499109
chr11	54065171	54068844	3674	59	5.65563839175594	0.00448999551000449	0.460006956608428	SEC14L1	0.0952334720781484
chr12	22681403	22681779	377	5	5.65552923417105	0.00449099550900449	0.460006956608428	SLC30A10	0.212366191195287
chr19	52534759	52536024	1266	34	5.65480936974305	0.00449499550500449	0.460006956608428	NBEAL2	0.105690868912258
chr10	55988126	55989263	1138	8	5.65472841792166	0.00449499550500449	0.460006956608428		0.253704360355399
chr12	20857039	20857927	889	12	-5.65468482251337	0.00449499550500449	0.460006956608428		-0.151293048016941
chr6	94028367	94029819	1453	16	-5.65445817385121	0.00449499550500449	0.460006956608428	ANXA3	-0.116934655978115
chr2	117856244	117857437	1194	37	5.6541852925613	0.0044959955040045	0.460006956608428	LIMS2	0.0909061154094012
chr11	16962187	16963210	1024	11	-5.65403300247849	0.0044979955020045	0.460006956608428	LOC101120341	-0.166336609065698
chr5	88896873	88898347	1475	11	-5.6535508000326	0.0045009954990045	0.460006956608428		-0.0884275296689583
chr11	19314418	19314835	418	16	-5.65342509735504	0.0045009954990045	0.460006956608428	LGALS9	-0.107827521398475
chr15	73662380	73663150	771	6	5.6525985153842	0.0045049954950045	0.460006956608428		0.209974623202118
chr13	78435350	78436103	754	18	5.65222560687973	0.00450799549200451	0.460006956608428		0.134470841561862
chr12	23269931	23270263	333	11	5.65214424599174	0.00450799549200451	0.460006956608428	MARK1	0.100304474098815
chr14	778260	779513	1254	26	-5.65072479055786	0.00452099547900452	0.460562825500744		-0.130770639289855
chr21	5887856	5889353	1498	6	5.65071389868935	0.00452099547900452	0.460562825500744	TYR	0.212873434339655
chr1	26238202	26239320	1119	5	5.6498845488323	0.00453099546900453	0.460562825500744	NRDC	0.205993216987155
chr2	238096991	238097445	455	19	5.64959676851911	0.00453099546900453	0.460562825500744	MECR	0.0684507740563874
chr19	53294288	53294558	271	8	5.64943208648304	0.00453199546800453	0.460562825500744	LOC114109352	0.117857684845469
chr5	106365630	106366202	573	23	5.64899899555652	0.00453199546800453	0.460562825500744	MAN2A1	0.0926655661714068
chr1	76859727	76862629	2903	17	-5.64804224852648	0.00453899546100454	0.460562825500744		-0.220675080674411
chr17	58368329	58368929	601	11	5.64796576325133	0.00453999546000454	0.460562825500744	LOC132658003	0.110148059692016
chr20	14949211	14949554	344	11	5.64730890976841	0.00454099545900454	0.460562825500744		0.233642943164052
chr6	115242705	115245008	2304	27	5.64666375965878	0.00454399545600454	0.460562825500744	SH3TC1	0.127002515865425
chr3	108013327	108014046	720	21	5.64661303404716	0.00454399545600454	0.460562825500744	TPH2	0.118200385199031
chr20	29364133	29364872	740	14	-5.64486974584727	0.00455399544600455	0.461215267722461		-0.117565990602573
chr3	180399403	180400034	632	22	5.64476389954375	0.00455599544400456	0.461215267722461	MYH9	0.0823698025730698
chr21	36421740	36422261	522	16	5.64296053063704	0.00456799543200457	0.461535135839044	LOC101106637	0.0793430694131149
chr13	78655854	78656408	555	22	5.64294798975211	0.00456799543200457	0.461535135839044	RIPOR3	0.129173172380845
chr2	197228504	197229604	1101	13	-5.64278105725026	0.00457099542900457	0.461535135839044		-0.104171612144318
chr12	58580040	58584233	4194	39	-5.64259995276058	0.00457299542700457	0.461535135839044		-0.122071734535331
chr21	13011754	13016210	4457	38	-5.64246690506481	0.00457499542500458	0.461535135839044		-0.0937274753642839
chr12	80231799	80232753	955	36	5.64226682140865	0.00457699542300458	0.461535135839044	CSRP1	0.0978942944444862
chr20	3138990	3139378	389	5	5.64204054215816	0.00457899542100458	0.461535135839044		0.190994133237848
chr12	69366627	69367744	1118	17	5.64151908852542	0.00458599541400459	0.461535135839044		0.129504805079847
chr7	78508372	78508794	423	11	5.64130795446493	0.00458899541100459	0.461535135839044		0.114450640351109
chr26	21014646	21016159	1514	9	-5.64109556307058	0.00458999541000459	0.461535135839044		-0.117227532025671
chr17	67279028	67279526	499	18	5.64013752200368	0.0045959954040046	0.461535135839044		0.0994339637936094
chr11	33823695	33824259	565	18	5.63931808231115	0.0046029953970046	0.461535135839044	RNF112	0.113763748540676
chr2	105508808	105509290	483	12	5.6385316924354	0.00460699539300461	0.461535135839044	GATA4	0.115102994140022
chr1	104723167	104723960	794	19	5.63833035168497	0.00460699539300461	0.461535135839044	SHE	0.108995533054786
chr20	7693767	7694003	237	5	-5.63831977475034	0.00460699539300461	0.461535135839044		-0.122759736533985
chrX	107930813	107931272	460	21	5.63816656696811	0.00460699539300461	0.461535135839044	STAG2	0.104882145377367
chr3	81159549	81159998	450	10	5.63798024966801	0.00460799539200461	0.461535135839044		0.110809119305426
chr4	117265464	117269094	3631	34	-5.63767415119223	0.00460999539000461	0.461535135839044		-0.0948842791831183
chr15	28202183	28203249	1067	30	5.63720986622611	0.00461299538700461	0.461535135839044		0.104886916908006
chr12	48566553	48567583	1031	16	-5.63646024042271	0.00461899538100462	0.461535135839044		-0.132906547138462
chr17	46209469	46210499	1031	11	-5.63608867253323	0.00461999538000462	0.461535135839044	ADGRD1	-0.117998392241164
chr24	42086596	42087629	1034	46	5.63535340508393	0.00462399537600462	0.461535135839044	GPR146	0.120549132539882
chr20	3562283	3562698	416	7	5.63532886484738	0.00462399537600462	0.461535135839044	DST	0.144835539217783
chr5	33769342	33770579	1238	6	-5.63444379664365	0.00462999537000463	0.461535135839044		-0.154489838874734
chr7	11328499	11329164	666	9	5.63423645260288	0.00463299536700463	0.461535135839044		0.0942242536117932
chr2	202871454	202872619	1166	24	5.63248907192845	0.00464799535200465	0.461535135839044	LOC101104557	0.109606089181486
chr3	40694905	40695433	529	7	5.63236413719644	0.00464999535000465	0.461535135839044		0.0981047268991678
chr12	65886570	65888435	1866	14	5.63210110412588	0.00465099534900465	0.461535135839044		0.213435259120184
chr7	72507769	72510877	3109	12	-5.63162999078447	0.00465499534500466	0.461535135839044		-0.158560295184835
chr3	82015556	82015785	230	6	5.63148221362665	0.00465499534500466	0.461535135839044	PKDCC	0.0927548627656896
chr14	36050674	36052294	1621	16	-5.63081908030022	0.00465699534300466	0.461535135839044	TMED6	-0.112846168384295
chr24	39269463	39270055	593	24	5.63066208301899	0.00465799534200466	0.461535135839044	FBXL18	0.163188572406083
chr11	20757064	20757305	242	7	5.63040554736667	0.00466099533900466	0.461535135839044	ABHD15	0.134296063498055
chr2	110272428	110273310	883	9	-5.62973509035014	0.00466599533400467	0.461535135839044		-0.174542810275451
chr21	21482448	21483934	1487	16	-5.62953416073727	0.00466699533300467	0.461535135839044	NELL1	-0.142362650224306
chr1	103770803	103771280	478	10	-5.6278532259087	0.00467599532400468	0.461535135839044	S100A8	-0.114524170082775
chr17	72010283	72011076	794	38	5.62740064819066	0.00467899532100468	0.461535135839044	PPM1F	0.0818975204660904
chr19	21764243	21764759	517	8	5.62682391236101	0.00468299531700468	0.461535135839044	ITPR1	0.136725343145305
chr15	43368872	43369390	519	19	-5.6265248465612	0.00468599531400469	0.461535135839044	C15H11orf16	-0.0781089780046852
chr18	56542705	56543112	408	7	5.62632268044035	0.00468799531200469	0.461535135839044	LOC105603225	0.0997900170928327
chr3	16298276	16301415	3140	23	-5.62591356123712	0.00469099530900469	0.461535135839044		-0.118707666989172
chr22	50706898	50707074	177	11	5.62482284698211	0.0046999953000047	0.461535135839044	INPP5A	0.167434220381415
chr11	31902349	31902826	478	20	5.62432482226134	0.0047039952960047	0.461535135839044	LOC101105425	0.15098344703628
chr20	7470554	7470577	24	5	5.62429584283633	0.0047039952960047	0.461535135839044	LOC101110545	0.0972589775287711
chr15	81091389	81095130	3742	22	-5.62413088691219	0.0047049952950047	0.461535135839044		-0.112167796238281
chr12	67710477	67712544	2068	13	-5.62346133743782	0.00470699529300471	0.461535135839044		-0.200629124268663
chr2	222249976	222256306	6331	31	-5.62331700274336	0.00470699529300471	0.461535135839044	LOC101115609	-0.0738869781750675
chr7	100223892	100224957	1066	13	5.62314234887006	0.00470799529200471	0.461535135839044	TTC7B	0.132839199233439
chr5	97554155	97555695	1541	8	-5.62297434382536	0.00470899529100471	0.461535135839044		-0.110252837600525
chr16	11636669	11637576	908	10	-5.62261992832861	0.00471099528900471	0.461535135839044		-0.183718297878113
chr1	110568453	110569039	587	12	5.62198065476264	0.00471399528600471	0.461535135839044	LOC106990822	0.150198360928567
chr22	24149309	24151386	2078	42	5.62164494672974	0.00471999528000472	0.461535135839044	STN1	0.111974256506445
chr12	6770168	6770434	267	11	-5.62087975783923	0.00472499527500472	0.461535135839044		-0.125109122786393
chr1	254096542	254096914	373	18	5.62081038666466	0.00472599527400473	0.461535135839044		0.159298784001406
chr17	65398458	65399325	868	26	5.62041860724934	0.00473099526900473	0.461535135839044	KIAA1671	0.0872110402008549
chrX	96457886	96459160	1275	10	-5.6201513595388	0.00473299526700473	0.461535135839044	FGF13	-0.0969256864446618
chr24	10736712	10737765	1054	13	-5.62001079064455	0.00473399526600473	0.461535135839044		-0.127964993217
chr13	8158926	8159145	220	7	-5.61942486319416	0.00474099525900474	0.461535135839044	MACROD2	-0.142980530008524
chr13	70803642	70804591	950	13	-5.61932010130136	0.00474099525900474	0.461535135839044	PTPRT	-0.178203068005723
chr5	59635319	59635558	240	10	5.61930017443092	0.00474099525900474	0.461535135839044	NDST1	0.0934430263588209
chr9	1253044	1255334	2291	19	-5.61911242690118	0.00474199525800474	0.461535135839044		-0.0861365906355811
chr16	57961902	57965520	3619	22	-5.61833046449177	0.00475099524900475	0.461535135839044		-0.082460991285115
chr3	66408905	66409582	678	6	-5.6168959432447	0.00476899523100477	0.461535135839044		-0.252106538900692
chr3	92978064	92980184	2121	13	-5.61595700843012	0.00477599522400478	0.461535135839044	VAX2	-0.131431903429305
chr1	271559204	271559601	398	18	5.61566223090118	0.00477899522100478	0.461535135839044	ERG	0.102210730974282
chr9	61746336	61746960	625	13	5.61564284108508	0.00477899522100478	0.461535135839044	TRPS1	0.121085414923956
chr6	23181513	23181978	466	6	-5.61495247124818	0.00478599521400479	0.461535135839044	BANK1	-0.406710916688844
chr1	103970747	103971866	1120	14	-5.61476211048361	0.00478699521300479	0.461535135839044		-0.111040435882379
chr23	39660235	39660758	524	10	-5.61419570455737	0.00479299520700479	0.461535135839044		-0.132356006782717
chr6	112993277	112994019	743	26	5.61327687776146	0.0047959952040048	0.461535135839044	LDB2	0.195825198429427
chrX	103055738	103057369	1632	8	5.61314463097914	0.0047959952040048	0.461535135839044		0.269352598365776
chr5	80108156	80108573	418	17	5.61297459910456	0.0047969952030048	0.461535135839044	LOC132659837	0.101008014302237
chr12	62603586	62605405	1820	90	5.61281080815518	0.0047989952010048	0.461535135839044	ZNF648	0.0876657254446553
chr12	71523492	71523887	396	14	5.61275430424326	0.0047989952010048	0.461535135839044	TRAF5	0.109997102517631
chr8	58335444	58336780	1337	6	-5.61275323767825	0.0047989952010048	0.461535135839044		-0.318293801345195
chr22	39078098	39078985	888	20	5.61267111983889	0.0047989952010048	0.461535135839044	GRK5	0.122103647880971
chr2	147687217	147688179	963	8	-5.61101008531622	0.0048029951970048	0.461535135839044	GCG	-0.129059532926945
chr19	56086386	56088623	2238	76	5.60982804028207	0.00481299518700481	0.461535135839044	PLXND1	0.101217506658759
chr21	41601072	41602392	1321	41	5.60858701990973	0.00482399517600482	0.461535135839044	GRK2	0.143039537669547
chr12	20665732	20665943	212	8	5.60854275003236	0.00482399517600482	0.461535135839044	LOC121820763	0.186853817429819
chr8	13715241	13718220	2980	21	-5.6082589323349	0.00482799517200483	0.461535135839044	NKAIN2	-0.115000875383708
chr1	255812933	255814865	1933	8	-5.60730602739761	0.00483099516900483	0.461535135839044	RYK	-0.203814181696948
chr12	79936677	79937467	791	30	5.60716014797244	0.00483199516800483	0.461535135839044	LMOD1	0.0843553795133512
chr1	189033533	189033698	166	6	5.60670393037253	0.00483299516700483	0.461535135839044	MYLK	0.106811906169356
chr2	111361915	111362512	598	15	-5.6063769870103	0.00483499516500484	0.461535135839044		-0.18795106732929
chr3	6052725	6052852	128	6	-5.60624077846916	0.00483599516400484	0.461535135839044		-0.18426758111547
chr11	44828808	44829392	585	13	5.60575533498086	0.00483799516200484	0.461535135839044	PLEKHM1	0.114346515430055
chr5	86283615	86286445	2831	20	-5.60566652067139	0.00483799516200484	0.461535135839044		-0.0762970075326752
chr24	7376409	7380668	4260	33	-5.60557406403354	0.00483799516200484	0.461535135839044		-0.0685407709392369
chr4	34643239	34643520	282	7	-5.60540332792182	0.00483899516100484	0.461535135839044	LOC114114502	-0.126520491351822
chr1	141437751	141439310	1560	8	-5.60405820584809	0.00484899515100485	0.461535135839044	LOC121816219	-0.273857005986714
chrX	136276080	136277198	1119	12	-5.60398676183549	0.00484999515000485	0.461535135839044		-0.15541152608397
chr8	52174729	52176457	1729	18	-5.60359766076846	0.00485299514700485	0.461535135839044		-0.113393666067109
chr26	13064257	13064535	279	15	5.60324609934709	0.00485899514100486	0.461535135839044		0.0955762450327452
chr18	55072196	55072885	690	14	5.60310851221251	0.00485899514100486	0.461535135839044	RIN3	0.186513366868982
chr5	31707824	31708310	487	6	-5.60304872748406	0.00485899514100486	0.461535135839044		-0.152429542832248
chrX	16130658	16131929	1272	15	-5.60281985387496	0.00485999514000486	0.461535135839044		-0.196284286788342
chr5	59268164	59269209	1046	11	5.60108031455907	0.00486599513400487	0.461535135839044	PDGFRB	0.105167151272532
chr9	94299968	94301200	1233	29	5.60107832548237	0.00486599513400487	0.461535135839044	DEPTOR	0.241561487536237
chr23	21092003	21094913	2911	33	-5.60099688856427	0.00486699513300487	0.461535135839044	FHOD3	-0.106967302743817
chr5	44881916	44882313	398	18	5.59969886260994	0.00487799512200488	0.461535135839044		0.151613360204962
chr9	93898509	93899518	1010	13	5.59917462381394	0.00487999512000488	0.461535135839044		0.100777348361828
chr1	277892548	277892606	59	5	5.59911641554975	0.00487999512000488	0.461535135839044		0.181052439326262
chrX	141844931	141845208	278	6	-5.59899993313155	0.00487999512000488	0.461535135839044	PCDH11X	-0.169451302512263
chr8	82447126	82448175	1050	20	5.59889000085236	0.00488199511800488	0.461535135839044	SERAC1	0.0988951732326438
chrX	127553470	127554089	620	33	5.59807213552848	0.0048959951040049	0.461535135839044	TSC22D3	0.0760304738308733
chr21	30583930	30584433	504	17	-5.59800837558413	0.0048969951030049	0.461535135839044		-0.0820411797573349
chr13	10112811	10113602	792	9	5.5978239250237	0.0048969951030049	0.461535135839044	KIF16B	0.079169270264858
chr22	51440566	51441414	849	24	5.59776959703522	0.0048969951030049	0.461535135839044	CYP2E1	0.117341524499224
chr1	276222338	276224390	2053	38	-5.59724447812151	0.0048989951010049	0.461535135839044		-0.0651723303950135
chr19	7726419	7727187	769	19	5.59700062849785	0.0049009950990049	0.461535135839044	UBP1	0.0653847405038868
chr20	25112181	25112615	435	7	5.59658437062141	0.0049019950980049	0.461535135839044	ELOVL5	0.154311353115372
chr20	31792447	31793024	578	18	5.59632987137238	0.0049049950950049	0.461535135839044	RIPOR2	0.104900962628721
chr3	77307876	77309850	1975	47	5.59610683084672	0.00490699509300491	0.461535135839044	TTC7A	0.0786691958178424
chr19	13897781	13898617	837	13	5.59584914325943	0.00491099508900491	0.461535135839044	ULK4	0.142292945722115
chr6	21545464	21546909	1446	7	-5.59570684634552	0.00491199508800491	0.461535135839044		-0.336674437938703
chr17	56509932	56511787	1856	8	-5.59517364311098	0.00491499508500491	0.461535135839044	LOC132658064	-0.114129538487401
chr2	61592981	61596171	3191	16	5.59513453204913	0.00491499508500491	0.461535135839044		0.209485732335212
chr6	45042634	45043641	1008	17	5.59500898560529	0.00491499508500491	0.461535135839044	CCDC149	0.159230683966195
chr3	142231226	142232193	968	11	-5.5949408098348	0.00491499508500491	0.461535135839044		-0.165943363543189
chr20	46636710	46637869	1160	26	5.59478324934113	0.00491699508300492	0.461535135839044		0.132307502759123
chr5	55517153	55518073	921	17	5.59426499746157	0.00492199507800492	0.461535135839044	PPP2R2B	0.112572455318507
chr26	12051278	12057517	6240	46	-5.59400662747954	0.00492199507800492	0.461535135839044	TENM3	-0.0676993337893477
chr11	50838194	50838518	325	14	5.59385137072381	0.00492199507800492	0.461535135839044	BAHCC1	0.116088940720796
chr7	65601619	65602163	545	17	-5.59377717014299	0.00492199507800492	0.461535135839044	MAPK1IP1L	-0.110081225257773
chr14	1206699	1207292	594	20	5.59263792401417	0.00492899507100493	0.461535135839044	ST3GAL2	0.098853270148211
chr16	71259143	71262334	3192	98	5.59216392775725	0.00493299506700493	0.461535135839044	LOC121816832	0.0776059903298858
chrX	99897289	99898352	1064	10	-5.5920631795564	0.00493299506700493	0.461535135839044		-0.175229673676256
chr17	72055797	72056414	618	23	5.59165083170373	0.00493799506200494	0.461535135839044	MAPK1	0.1003680952445
chr23	32882917	32883006	90	5	5.59162539223909	0.00493799506200494	0.461535135839044	OSBPL1A	0.0930849063006441
chr23	61161748	61162137	390	16	5.59117226277255	0.00494199505800494	0.461535135839044		0.0860531827436299
chr12	73845709	73846705	997	10	-5.59053385276633	0.00494799505200495	0.461535135839044		-0.133199865475874
chr2	25663135	25667155	4021	32	-5.590114946246	0.00494899505100495	0.461535135839044	DIRAS2	-0.0890545646189487
chr14	63877290	63878325	1036	26	-5.58979647388699	0.00495099504900495	0.461535135839044		-0.120817124438219
chr19	18365501	18369144	3644	29	-5.5895104186121	0.00495299504700495	0.461535135839044		-0.116589348255873
chr4	93022909	93027689	4781	30	-5.58862022782126	0.00496199503800496	0.461535135839044	GRM8	-0.0712664260354947
chr12	20222924	20223074	151	6	5.58860571701081	0.00496199503800496	0.461535135839044	GPATCH2	0.339391006239775
chr13	47939205	47939584	380	43	5.58853795541371	0.00496299503700496	0.461535135839044	LRRN4	0.0736738746037893
chr13	36003021	36004647	1627	15	5.58841427281007	0.00496599503400497	0.461535135839044	LOC132657626	0.121223842135438
chr2	226281665	226282096	432	6	-5.58819962811634	0.00496799503200497	0.461535135839044		-0.0972474479682244
chr24	22080074	22080923	850	18	5.5880300702644	0.00496899503100497	0.461535135839044	PRKCB	0.172332924723754
chr12	24132398	24133016	619	12	5.58727962831457	0.00497699502300498	0.461535135839044		0.104096554134284
chr26	1497191	1497766	576	16	5.58619701063208	0.00499099500900499	0.461535135839044	ARHGEF10	0.100883237745613
chr3	181521902	181523469	1568	30	5.58614435221449	0.00499099500900499	0.461535135839044	MFNG	0.101761810776719
chr20	2317224	2318219	996	7	-5.585522049153	0.004996995003005	0.461535135839044		-0.155942612118853
chr23	238937	246279	7343	34	-5.58515358265613	0.005001994998005	0.461535135839044		-0.0760279480203626
chr17	2293205	2295471	2267	11	-5.58451741026702	0.00500699499300501	0.461535135839044		-0.141697616421301
chr18	32295978	32296402	425	13	5.58416420182896	0.00501199498800501	0.461535135839044		0.111468893959543
chr3	126553012	126553670	659	6	5.58356649389109	0.00501499498500502	0.461535135839044		0.136858380903137
chr12	65510693	65511107	415	15	-5.58294109927511	0.00502199497800502	0.461535135839044	RNF2	-0.0903472133518463
chr3	3114794	3115321	528	15	5.58279169473952	0.00502399497600502	0.461535135839044	LOC101116303	0.125180047209709
chr22	44331514	44333588	2075	30	-5.58269120292222	0.00502399497600502	0.461535135839044		-0.111845781683099
chr14	34223905	34225654	1750	62	5.58207689986586	0.00503299496700503	0.461535135839044	CES3	0.0770594100294199
chr22	45150198	45152038	1841	23	-5.5820230473992	0.00503299496700503	0.461535135839044	ADAM12	-0.113063200676214
chr5	104665471	104666046	576	16	5.58176063160109	0.00503399496600503	0.461535135839044	LOC121819691	0.0898968986691474
chr7	9689898	9690567	670	14	5.58172716176906	0.00503399496600503	0.461535135839044	LHFPL2	0.0957851650916183
chr1	191152378	191153228	851	10	5.58165363784707	0.00503399496600503	0.461535135839044	LRCH3	0.102631926763523
chrX	65272648	65273826	1179	5	-5.58153367504104	0.00503499496500504	0.461535135839044	PHKA1	-0.301890813758663
chr2	238157631	238158119	489	26	5.58097365987551	0.00503699496300504	0.461535135839044		0.095273297460242
chr8	19973445	19974894	1450	9	-5.5805184586894	0.00504099495900504	0.461535135839044	SLC35F1	-0.207637492478626
chr12	74679826	74680542	717	15	-5.58039943916699	0.00504199495800504	0.461535135839044	PLXNA2	-0.183520719413494
chr11	8103391	8104018	628	24	5.5802606532686	0.00504399495600504	0.461535135839044	MSI2	0.112581290867883
chr5	19984543	19985285	743	13	5.5799953724095	0.00504599495400505	0.461535135839044	P4HA2	0.121132493808183
chr10	23543090	23543514	425	10	-5.57993113846833	0.00504599495400505	0.461535135839044	STOML3	-0.0941295633668509
chr18	9974032	9974475	444	8	5.57974910262501	0.00504599495400505	0.461535135839044	NR2F2	0.109426080765052
chr7	90812065	90812715	651	7	5.57922020742704	0.00504999495000505	0.461535135839044	STON2	0.145724119765493
chr12	79931927	79932352	426	20	5.57827691488293	0.00505799494200506	0.461535135839044	LOC105610031	0.0896501102084174
chr3	218427659	218428045	387	11	5.57789115542205	0.00506199493800506	0.461535135839044	ACO2	0.104912324954976
chr1	229280750	229282448	1699	8	-5.57780734956967	0.00506299493700506	0.461535135839044		-0.16365923326889
chr2	249751153	249751644	492	9	-5.57771411843963	0.00506299493700506	0.461535135839044	LOC101111082	-0.125014750700703
chrX	6697103	6697861	759	31	5.57763099025854	0.00506299493700506	0.461535135839044	LOC105605313	0.116930936267495
chr20	46940602	46941175	574	19	5.57685615679523	0.00506999493000507	0.461535135839044		0.122094581693139
chr11	60787933	60788375	443	20	5.57645740928612	0.00507199492800507	0.461535135839044	LOC101108503	0.119254385747831
chr3	45903408	45904654	1247	13	5.57523045286328	0.00507599492400508	0.461535135839044	LOC101117403	0.0767221685168932
chr2	241954287	241954815	529	20	-5.5750709472838	0.00507699492300508	0.461535135839044		-0.0976950751195536
chr2	221668958	221670197	1240	17	-5.57488657950967	0.00507699492300508	0.461535135839044		-0.122483180260524
chr20	28129338	28130847	1510	16	-5.57485970548355	0.00507699492300508	0.461535135839044		-0.117029030493691
chr13	33208509	33208641	133	8	5.57484829652329	0.00507699492300508	0.461535135839044	ZEB1	0.11008570201381
chr18	62921982	62922625	644	26	5.574512350024	0.00507799492200508	0.461535135839044	WDR25	0.126994658177639
chr20	7159579	7160577	999	18	-5.57440970494156	0.00507799492200508	0.461535135839044	GCLC	-0.115637406962882
chr18	66212753	66213229	477	29	5.57429505420683	0.00507899492100508	0.461535135839044	TDRD9	0.0782952616279684
chr1	109861891	109862787	897	14	-5.57408596289698	0.00508199491800508	0.461535135839044		-0.169130306315556
chr20	40645118	40645857	740	12	5.57407068579416	0.00508199491800508	0.461535135839044	DTNBP1	0.0590377905654859
chr24	11345106	11346399	1294	19	5.57404645387335	0.00508199491800508	0.461535135839044	SNX29	0.129723104975355
chr19	10937644	10939506	1863	40	5.57403016048915	0.00508199491800508	0.461535135839044	ITGA9	0.109781650859614
chr18	64367496	64368485	990	32	5.57402991773646	0.00508199491800508	0.461535135839044	PPP2R5C	0.0961867022353339
chr3	43705682	43707872	2191	28	-5.57391688922721	0.00508399491600508	0.461535135839044		-0.120892526678036
chr3	2841575	2845322	3748	129	5.57371040858273	0.00508599491400509	0.461535135839044	AGPAT2	0.0692737816511504
chr19	8422111	8422323	213	5	5.5737050714833	0.00508599491400509	0.461535135839044		0.246413990848818
chr19	18716649	18717642	994	12	-5.57357231754558	0.00508799491200509	0.461535135839044	GRM7	-0.207279748465786
chr10	27030813	27031725	913	6	-5.57272356204065	0.00509299490700509	0.461736097585936		-0.219260948275722
chr1	114111072	114111317	246	6	5.57217025958248	0.0050999949000051	0.462118062472101	UAP1	0.0631967218284455
chr19	57735736	57736210	475	22	5.57111128647554	0.00511299488700511	0.462537751864867	SLC6A6	0.106016455570004
chr9	11248355	11250547	2193	8	-5.57109182889532	0.00511299488700511	0.462537751864867		-0.187678692533503
chr1	97888443	97888887	445	5	-5.57101717475544	0.00511299488700511	0.462537751864867	LOC114117240	-0.0607105899134075
chr11	56261599	56261918	320	11	5.57061349858623	0.00511999488000512	0.462632743025581		0.108012424718622
chr1	2245017	2245986	970	25	5.57057518401915	0.00511999488000512	0.462632743025581	HDAC4	0.0956233668783199
chr15	79968735	79969306	572	18	5.56967048236336	0.00512599487400513	0.462632743025581	LOC132657898	0.0704826131006273
chr21	42990439	42991759	1321	38	5.56951632202536	0.00512699487300513	0.462632743025581		0.117580095162494
chr24	33939797	33940425	629	11	5.56922852190028	0.00512799487200513	0.462632743025581		0.107881288664378
chr3	84581475	84583089	1615	16	5.56846459105199	0.00513699486300514	0.462670594938101	TMEM178A	0.10457777164833
chr1	90967624	90969016	1393	15	5.56746915570797	0.00514799485200515	0.462670594938101	MAGI3	0.105455096463334
chr19	2509066	2510024	959	9	-5.56530985159878	0.00515899484100516	0.462670594938101		-0.103929191053278
chr6	9717202	9719062	1861	16	5.56445530866844	0.00516299483700516	0.462670594938101		0.213168187746912
chr17	62613483	62614042	560	11	5.56342677460844	0.00516699483300517	0.462670594938101	RAB35	0.091186496924607
chr6	101465291	101466515	1225	6	-5.56331168477849	0.00516699483300517	0.462670594938101	ARHGAP24	-0.31528543975503
chr4	119868018	119868603	586	22	5.56294597808588	0.00516899483100517	0.462670594938101	LMBR1	0.0945038092951341
chr14	51482184	51483330	1147	23	5.56292076717919	0.00516899483100517	0.462670594938101	XRCC1	0.129204489386535
chr12	77086057	77086414	358	6	-5.56291234666121	0.00516899483100517	0.462670594938101	PTPRC	-0.123078056985147
chr24	24551307	24552208	902	11	-5.56234464116599	0.00517099482900517	0.462670594938101		-0.12373295848283
chr18	44098528	44099404	877	10	5.56166842600976	0.00517899482100518	0.462670594938101		0.151405783552888
chr24	8313321	8313776	456	10	5.56153915302019	0.00517899482100518	0.462670594938101	USP7	0.14166691664301
chr11	14527061	14531137	4077	48	-5.56128030507569	0.00517999482000518	0.462670594938101	LOC101113346	-0.100272792147549
chr13	18975037	18976172	1136	18	5.56094968780809	0.00518199481800518	0.462670594938101	NRP1	0.100704777861772
chr19	6959131	6959717	587	20	5.56061212006676	0.00518299481700518	0.462670594938101	CMTM6	0.0951619514180299
chr9	7221051	7222775	1725	5	-5.56026810783884	0.00518899481100519	0.462670594938101		-0.122760813269633
chr21	28381922	28386555	4634	27	-5.56000823749404	0.00519299480700519	0.462670594938101		-0.164601801021992
chr6	32876392	32878182	1791	8	-5.55969504601295	0.00519399480600519	0.462670594938101	GRID2	-0.176390751293771
chr26	22912153	22914068	1916	15	5.55950188005177	0.00519499480500519	0.462670594938101	DLC1	0.0721813661253897
chr24	6560037	6563520	3484	25	-5.55940864488855	0.0051969948030052	0.462670594938101	RBFOX1	-0.0958970300205472
chr2	25523409	25527453	4045	21	-5.55933831427882	0.0051989948010052	0.462670594938101		-0.105083995580788
chr20	23078750	23081500	2751	17	-5.5591994158592	0.0051999948000052	0.462670594938101		-0.156628015767461
chr6	113598559	113600116	1558	27	5.55719568778071	0.00521099478900521	0.462670594938101	QDPR	0.0896473982170928
chr6	22535634	22536657	1024	25	5.55618879983136	0.00522299477700522	0.462670594938101		0.13463861244441
chr1	114065585	114066498	914	7	-5.55616990157422	0.00522499477500523	0.462670594938101		-0.338631417560091
chr9	15411171	15411802	632	46	-5.55584409678411	0.00522799477200523	0.462670594938101	C9H8orf90	-0.11605103425564
chr1	246195733	246196619	887	5	5.55521821022271	0.00522999477000523	0.462670594938101	SLC9A9	0.280682615778796
chr1	130667055	130667929	875	7	-5.55499213830875	0.00523199476800523	0.462670594938101	TRNAS-GGA	-0.129649905233823
chrX	98330542	98331754	1213	15	5.55448761771561	0.00523599476400524	0.462670594938101	LOC101116968	0.153157061827251
chr24	5085258	5086139	882	13	-5.55392611380906	0.00524299475700524	0.462670594938101	RBFOX1	-0.156680576965482
chr2	108359169	108362835	3667	26	-5.55373555479062	0.00524399475600524	0.462670594938101		-0.132000330867123
chr13	78798915	78799392	478	19	-5.55328114913122	0.00524799475200525	0.462670594938101	BCAS4	-0.102090816859651
chr11	21773993	21774279	287	9	5.55319122364908	0.00524799475200525	0.462670594938101	ABR	0.100700377454429
chr10	81057740	81058384	645	9	-5.55312037960685	0.00524799475200525	0.462670594938101		-0.110569917587819
chr26	1313946	1315114	1169	16	-5.55262326541102	0.00525199474800525	0.462670594938101		-0.138026427099665
chrX	103848358	103850296	1939	14	-5.55211512935368	0.00525399474600525	0.462670594938101		-0.0822653970840689
chr10	75876674	75877058	385	9	5.5518787030512	0.00525699474300526	0.462670594938101	CLYBL	0.110207625833854
chr18	62438740	62439318	579	14	5.5508386151303	0.00526499473500527	0.462670594938101	EML1	0.146678456292339
chr3	6366521	6367217	697	19	-5.55081531171369	0.00526699473300527	0.462670594938101	NCS1	-0.13642129585357
chrX	24024162	24026990	2829	18	-5.55077869937706	0.00526799473200527	0.462670594938101		-0.123463384761201
chr2	244615035	244615949	915	25	5.55005771798716	0.00527399472600527	0.462670594938101	HSPG2	0.125678964912317
chr8	10248602	10249269	668	8	5.54988893635288	0.00527399472600527	0.462670594938101	DOP1A	0.160236785232163
chr25	33906899	33907709	811	8	5.54926312668469	0.00527999472000528	0.462670594938101		0.0881143096627903
chr18	62652966	62654321	1356	30	5.5488243630529	0.00528299471700528	0.462670594938101	EVL	0.0639737002376523
chr5	12517139	12517445	307	8	5.54800316404099	0.00528699471300529	0.462670594938101	ANGPTL6	0.115396340218988
chr19	27250138	27251412	1275	7	-5.54760331109141	0.00529199470800529	0.462670594938101	CNTN3	-0.146529479823544
chr6	104763188	104767134	3947	35	-5.54675595932221	0.0052959947040053	0.462670594938101	STK32B	-0.0856112537934357
chr26	23062042	23063451	1410	17	5.54653952051194	0.0052969947030053	0.462670594938101	DLC1	0.077323491856428
chr7	73599010	73604135	5126	34	-5.54650285408216	0.0052969947030053	0.462670594938101	RHOJ	-0.0845393816677141
chr17	65382339	65383020	682	22	5.54571253381088	0.00530599469400531	0.462670594938101	KIAA1671	0.113413444249924
chr10	80337452	80338148	697	9	-5.54559641443414	0.00530599469400531	0.462670594938101		-0.0877527662756416
chr2	242754918	242756383	1466	28	5.54517608921293	0.00530899469100531	0.462670594938101	CNR2	0.0669540538219447
chr1	122948105	122948232	128	7	5.54270545258532	0.00532699467300533	0.462670594938101	IL10RB	0.0776137310355002
chr25	37347099	37348277	1179	10	-5.54230717654617	0.00532899467100533	0.462670594938101		-0.201485083375252
chr11	44714321	44715484	1164	16	5.54193562693987	0.00532999467000533	0.462670594938101		0.0902939156009596
chr16	62732173	62733146	974	23	5.54188893859369	0.00532999467000533	0.462670594938101	ANKRD33B	0.0778150850618433
chr16	2251564	2252675	1112	35	-5.54156039605845	0.00533399466600533	0.462670594938101		-0.116706326513486
chr19	53170973	53171833	861	8	5.54094805579039	0.00533799466200534	0.462670594938101		0.145351747931546
chr4	9200789	9201293	505	26	5.54038278690036	0.00534299465700534	0.462670594938101	CDK14	0.114255886968728
chr8	88445943	88446673	731	25	5.539667496543	0.00534999465000535	0.462670594938101	PDE10A	0.127150343664837
chr1	160363478	160363569	92	5	-5.53882342038925	0.00535999464000536	0.462670594938101		-0.234829813658593
chr3	130853982	130854472	491	7	5.53856077536004	0.00536499463500536	0.462670594938101	TMCC3	0.114763346142707
chr22	47020570	47021468	899	8	5.53850328212971	0.00536499463500536	0.462670594938101	MKI67	0.141274577020374
chr5	8356905	8363520	6616	31	-5.53848063254788	0.00536499463500536	0.462670594938101	LOC101121597	-0.0736695976676867
chr16	57871837	57873112	1276	8	-5.53833753544269	0.00536499463500536	0.462670594938101		-0.107897421725625
chr24	24219537	24220844	1308	12	-5.53797913910845	0.00536799463200537	0.462670594938101	HS3ST4	-0.134286101807288
chr1	261361243	261363993	2751	21	-5.53682964747481	0.00537699462300538	0.462670594938101	DSCAM	-0.109855225910042
chr21	27211331	27211835	505	46	-5.53624938530257	0.00538299461700538	0.462670594938101	KIRREL3	-0.113505890325874
chr9	84522416	84522969	554	6	-5.53528137485483	0.00538899461100539	0.462670594938101		-0.168176685131602
chr14	25334536	25335120	585	20	5.53504590625019	0.00539099460900539	0.462670594938101	KIFC3	0.0841228948710844
chr8	51844538	51845518	981	13	-5.53352633011402	0.00540699459300541	0.462670594938101		-0.13107749256892
chr4	72211236	72211610	375	6	5.53254279027879	0.00541699458300542	0.462670594938101	LOC132659745	0.173956626208896
chr11	52876946	52878233	1288	39	5.53215591101388	0.00541999458000542	0.462670594938101	USP36	0.0701141412773562
chr10	67275013	67275082	70	10	5.53201384721802	0.00542199457800542	0.462670594938101	GPC5	0.0917346253524459
chr14	18204159	18205375	1217	35	5.53169449515309	0.00542599457400543	0.462670594938101	ADCY7	0.0718950680952982
chr7	33434926	33435954	1029	30	5.53120832058669	0.00542699457300543	0.462670594938101	THBS1	0.0737413521183416
chr11	56446315	56446693	379	11	5.5310854950836	0.00542699457300543	0.462670594938101	TTYH2	0.0836241135877199
chr10	34690280	34690567	288	8	5.53098607811902	0.00542699457300543	0.462670594938101	TNFRSF19	0.149437380775455
chr6	101778702	101781741	3040	13	-5.53085648261592	0.00542799457200543	0.462670594938101	MAPK10	-0.149000126015181
chr17	1804616	1805906	1291	14	-5.529705792921	0.00543999456000544	0.462670594938101	TLL1	-0.155968791791202
chr15	81235797	81238041	2245	15	-5.52916276498574	0.00544399455600544	0.462670594938101		-0.11058879213055
chr17	6835858	6838772	2915	32	5.5290448279256	0.00544599455400545	0.462670594938101	SH3D19	0.0789703387526574
chr12	60332426	60334380	1955	13	-5.52679748376587	0.00546399453600546	0.462670594938101	LOC101121873	-0.135370353788087
chr22	50628284	50630031	1748	24	5.52679370198874	0.00546399453600546	0.462670594938101	INPP5A	0.168909756738139
chr3	104299117	104299407	291	10	5.52674293310767	0.00546399453600546	0.462670594938101	LOC101114342	0.181099609141591
chr18	31898535	31899215	681	13	5.52640374339626	0.00546699453300547	0.462670594938101	SEMA7A	0.119041053050362
chr15	10461480	10462798	1319	10	-5.52585428473864	0.00547199452800547	0.462670594938101		-0.165466995891176
chr3	69603697	69604191	495	8	5.52585061168055	0.00547199452800547	0.462670594938101		0.154423518574292
chr16	35041343	35041651	309	5	5.52541133578002	0.00547599452400548	0.462670594938101	LOC132657916	0.108806363581685
chr1	223289305	223290855	1551	18	-5.52541025112406	0.00547599452400548	0.462670594938101		-0.171509078319971
chr15	27326539	27327101	563	12	5.52518941064311	0.00547899452100548	0.462670594938101	SIK3	0.0892714924894305
chr3	45527061	45528064	1004	7	5.52426863705028	0.00548099451900548	0.462670594938101	EHBP1	0.243167310179238
chr14	1924120	1925658	1539	35	5.52406403000765	0.00548099451900548	0.462670594938101	ZNRF1	0.0837697759594622
chr6	14912036	14913254	1219	10	-5.5237813082387	0.00548199451800548	0.462670594938101		-0.132317886733067
chr11	52899744	52900447	704	23	5.52317228569156	0.00548699451300549	0.462670594938101		0.0915615705979934
chr21	14062922	14063130	209	6	5.5224436247644	0.00548999451000549	0.462670594938101		0.132824944038543
chr11	27046123	27046892	770	10	5.52217145488835	0.00548999451000549	0.462670594938101	POLR2A	0.111722437829708
chr3	1006712	1007256	545	22	5.52209061993855	0.00549099450900549	0.462670594938101		0.0645079501727125
chr2	219930848	219933459	2612	28	5.52208988696431	0.00549099450900549	0.462670594938101	TNS1	0.0776744829896253
chr14	26832750	26834604	1855	6	-5.52164789262859	0.00549399450600549	0.462670594938101		-0.216388442774173
chr1	11717606	11718211	606	24	5.52157327781567	0.0054949945050055	0.462670594938101	GRIK3	0.096931026500188
chr19	6842590	6843993	1404	30	5.52128976509381	0.0054959945040055	0.462670594938101	CMTM7	0.0705402955621273
chr15	75202078	75202411	334	12	5.52097336054476	0.0054989945010055	0.462670594938101		0.132184842772925
chr2	201930793	201931657	865	26	5.52091045478991	0.0054989945010055	0.462670594938101		0.091800274705889
chr16	55822173	55823482	1310	10	-5.5207027430762	0.0054989945010055	0.462670594938101		-0.0940704032597924
chr19	58820966	58821571	606	21	5.52068067097703	0.0054989945010055	0.462670594938101	ACAD9	0.215274083439826
chr18	60609763	60610875	1113	9	-5.52038778449431	0.0055019944980055	0.462670594938101	LOC114109133	-0.118560038652407
chr17	36410302	36410961	660	6	5.52021036324872	0.0055019944980055	0.462670594938101		0.175745325286215
chr2	224028972	224034198	5227	38	-5.51959869409102	0.00550699449300551	0.462670594938101		-0.0902170722773494
chr10	63268091	63270872	2782	11	-5.51938919046751	0.00550999449000551	0.462670594938101		-0.169986122966645
chr14	29176692	29177317	626	8	-5.51923953763037	0.00551199448800551	0.462670594938101	CDH8	-0.110263040037758
chr3	79305353	79307160	1808	21	-5.51912408372197	0.00551499448500552	0.462670594938101	LOC132659591	-0.131229048703782
chr13	15862239	15863509	1271	14	-5.51910381763827	0.00551499448500552	0.462670594938101		-0.205439033848056
chr14	33885061	33885502	442	28	5.51906893881308	0.00551499448500552	0.462670594938101	LOC121816493	0.0911912617873267
chr8	87397582	87398557	976	18	-5.51866703119837	0.00551699448300552	0.462670594938101		-0.170501189762512
chr14	1346065	1346192	128	6	5.51814043776157	0.00552399447600552	0.462670594938101		0.145987506396611
chr24	22180067	22180955	889	10	-5.5166525918793	0.00553199446800553	0.462670594938101	PRKCB	-0.176211938367104
chr17	64127457	64129585	2129	35	-5.51582951415048	0.00554199445800554	0.462670594938101	ACACB	-0.0940752014081827
chr26	37337581	37338502	922	10	5.51460132840005	0.00554799445200555	0.462670594938101	CSGALNACT1	0.143461948566749
chr23	3610472	3611412	941	28	5.51451975554514	0.00554899445100555	0.462670594938101	TSHZ1	0.110090086044672
chr19	1882177	1883137	961	18	5.51435296550617	0.00555099444900555	0.462670594938101	SLC4A7	0.0928521333359348
chr5	33471969	33475863	3895	21	5.51384124118295	0.00555599444400556	0.462670594938101		0.0920602804759661
chr19	56232289	56232741	453	12	5.51378720354381	0.00555599444400556	0.462670594938101	IFT122	0.117794672799839
chr19	52264242	52264439	198	22	-5.51244481280202	0.00556599443400557	0.462670594938101	LOC114109329	-0.109429387867504
chr12	47731388	47732644	1257	11	-5.51229340649332	0.00556699443300557	0.462670594938101		-0.163421819836319
chr9	13056242	13056777	536	22	-5.51167319695236	0.00557499442500557	0.462670594938101	LOC106991342	-0.111798744696781
chr18	19028375	19028637	263	10	-5.5111729040582	0.00557699442300558	0.462670594938101	LOC101116769	-0.0805028788195575
chr13	72778061	72778854	794	8	5.51090690735823	0.00558199441800558	0.462670594938101	HNF4A	0.139452726556547
chr3	7042426	7043664	1239	19	5.51061839492362	0.00558299441700558	0.462670594938101	LOC121818989	0.110625455742693
chr4	104538161	104539410	1250	18	5.50959089712069	0.00558499441500558	0.462670594938101	HIPK2	0.147004516740638
chr10	31960011	31960624	614	17	-5.50854868531687	0.00559499440500559	0.462670594938101	FLT1	-0.0995995220248558
chr8	81975956	81976384	429	13	5.50775722131008	0.0055999944000056	0.462670594938101	ZDHHC14	0.120084769352159
chr11	61024085	61024652	568	16	5.50728598157798	0.0056049943950056	0.462670594938101	ARSG	0.119347680444599
chr17	40092707	40093472	766	10	5.50683762367827	0.00561199438800561	0.462670594938101	RAPGEF2	0.243028568773893
chr21	6496554	6500651	4098	28	-5.5055592744009	0.00562699437300563	0.462670594938101	GRM5	-0.0932040196324395
chr10	84305585	84306645	1061	33	5.50324181875879	0.00564899435100565	0.462670594938101	COL4A1	0.0949437368806691
chr14	58315229	58318729	3501	21	-5.50309030420493	0.00565499434500566	0.462670594938101		-0.0993906559640141
chr14	12764219	12764679	461	20	5.5027906778349	0.00565899434100566	0.462670594938101		0.106386886327159
chr12	19611718	19612071	354	7	-5.50256719999157	0.00566199433800566	0.462670594938101	ESRRG	-0.134018255277305
chr2	8986495	8986716	222	5	5.50200157787371	0.00566599433400567	0.462670594938101		0.134205439521941
chrX	85126092	85126738	647	68	5.50194917818818	0.00566699433300567	0.462670594938101	MAMLD1	0.0815622811418162
chr17	37337164	37338521	1358	6	-5.50191053586998	0.00566799433200567	0.462670594938101	FSTL5	-0.164569559870954
chr14	10150678	10151467	790	16	5.50122454831542	0.00567299432700567	0.462670594938101	ATP2C2	0.149103817764021
chr19	9027727	9028456	730	10	-5.50115436232594	0.00567299432700567	0.462670594938101		-0.105454865279346
chr15	67138525	67139649	1125	8	-5.50080019847619	0.00567599432400568	0.462670594938101		-0.175842511823013
chr3	102356599	102357355	757	17	5.50042763408254	0.00568099431900568	0.462670594938101	CRACDL	0.128684744206904
chr1	7802435	7803126	692	21	5.50040758257542	0.00568099431900568	0.462670594938101	INPP5D	0.110341662116144
chr26	33007770	33007914	145	6	5.50031976789295	0.00568299431700568	0.462670594938101	TACC1	0.11782455564435
chr3	93380549	93381695	1147	26	5.49968554599287	0.00569099430900569	0.462670594938101	DYSF	0.123337951313545
chr7	36924898	36925675	778	5	-5.49958106784387	0.00569199430800569	0.462670594938101		-0.100082350647493
chr15	46202965	46203523	559	15	5.49909999367582	0.00569199430800569	0.462670594938101	LOC121816692	0.0742574994740784
chr25	4589696	4590281	586	10	-5.49909310455066	0.00569199430800569	0.462670594938101	SIPA1L2	-0.128429409550694
chr26	34628696	34629415	720	14	5.49872359335115	0.0056949943050057	0.462670594938101		0.0916902248186166
chr26	35256278	35257790	1513	15	-5.49843190254332	0.0056979943020057	0.462670594938101	ZMAT4	-0.0855421735978847
chr3	180476917	180477566	650	21	5.49834480675006	0.0056989943010057	0.462670594938101	LOC114114032	0.0741579628933005
chr12	4151852	4152544	693	12	5.49671950148939	0.00570999429000571	0.462670594938101	RASSF5	0.0935945576530419
chr2	184865236	184865658	423	10	5.49657645080246	0.00571199428800571	0.462670594938101	SCTR	0.145647370413815
chr12	58159344	58160819	1476	11	5.49657502379288	0.00571199428800571	0.462670594938101		0.234616447156773
chr24	40589358	40589732	375	18	5.49648841184474	0.00571199428800571	0.462670594938101		0.0940316219132973
chr23	38944631	38952018	7388	34	-5.49646525585068	0.00571199428800571	0.462670594938101		-0.0740913800356726
chr6	112890387	112892660	2274	25	-5.49626490983319	0.00571399428600571	0.462670594938101	LDB2	-0.0758015640360086
[truncated: 163,820 more rows]
